# Supplementary material for: Single-cell to pre-clinical evaluation of Trem2, Folr2, and Slc7a7 as macrophage-associated biomarkers for atherosclerosis
Source: Cardiovasc Res. 2025 Nov 7;121(16):2503–19. doi: 10.1093/cvr/cvaf210 (PMC12713647; doi:10.1093/cvr/cvaf210)
Supplement: cvaf210_Supplementary_Data [file cvaf210_supplementary_data.zip]

Archive with 2 entries (2 files):
- Supplementary_Figures R1.docx
- Supplementary_Tables R1.xlsx
