# Supplementary material for: Single-cell to pre-clinical evaluation of Trem2, Folr2, and Slc7a7 as macrophage-associated biomarkers for atherosclerosis
Source: Cardiovasc Res. 2025 Nov 7;121(16):2503–19. doi: 10.1093/cvr/cvaf210 (PMC12713647; doi:10.1093/cvr/cvaf210)
Supplement: cvaf210_Supplementary_Data [file cvaf210_supplementary_data.zip › Supplementary_Tables R1.xlsx]

## Sheet: Index
Supplementary Tables
Supplementary Table 1. Macrophage TRAP-Seq differential expression (DE) results for aorta. Macrophage-enriched RNA (IP fraction) was compared with unenriched RNA (INPUT fraction) from the same tissue samples. TRAP, translating ribosome affinity purification.
Supplementary Table 2. Macrophage TRAP-Seq differential expression (DE) results for adipose tissue. Macrophage-enriched RNA (IP fraction) was compared with unenriched RNA (INPUT fraction) from the same tissue samples. TRAP, translating ribosome affinity purification.
Supplementary Table 3. Macrophage TRAP-Seq differential expression (DE) results for liver. Macrophage-enriched RNA (IP fraction) was compared with unenriched RNA (INPUT fraction) from the same tissue samples. TRAP, translating ribosome affinity purification.
Supplementary Table 4. Reactome pathway enrichment analysis (FGSEA method) for TRAP-Seq IP vs Input comparisons done in three tissues. Column descriptions: pval, enrichment p-value; padj, FDR-adjusted p-value; NES, enrichment score normalized to mean enrichment of random samples of the same size; size, number of genes in the pathway after removing genes not present; leadingEdge, genes driving the…
Supplementary Table 5. Marker genes of immune cell populations identified from the combined analysis of aorta and white adipose tissue scRNA-Seq. Each population was compared to all other immune cells. All genes with logFC > 0.25, expression fraction >0.1 and padj < 0.05 are reported.
Supplementary Table 6. Marker genes of Cd68-positive cell populations identified from the combined analysis of aorta and white adipose tissue scRNA-Seq. Each population was compared to all other Cd68-positive cells. All genes with logFC > 0.25, expression fraction >0.1 and padj < 0.05 are reported.
Supplementary Table 7. Macrophage subtype differential expression results from mouse aorta scRNA-Seq. Each subtype was compared to all other macrophages from the tissue. Markers were defined by requiring log2FC > 0.1 and FDR < 0.05. Genes detected in >0.1 fraction of cells in at least one subtype were considered expressed.
Supplementary Table 8. Macrophage subtype differential expression results from mouse white adipose tissue (WAT) scRNA-Seq. Each subtype was compared to all other macrophages from the tissue. Markers were defined by requiring log2FC > 0.1 and FDR < 0.05. Genes detected in >0.1 fraction of cells in at least one subtype were considered expressed.
Supplementary Table 9. Differential gene expression analysis for scRNA-Seq macrophage clusters from integrated analysis of aorta, adipose and liver. Macrophages from each major cross-tissue macrophage cluster (0, 1 and 4) were selected by tissue-of-origin and compared to all other macrophages of the same tissue.
Supplementary Table 10. Reactome pathway enrichment analysis (FGSEA method) for scRNA-Seq macrophage clusters from integrated analysis of aorta, adipose and liver. Macrophages from each major cross-tissue macrophage cluster (0, 1 and 4) were selected by tissue-of-origin and compared to all other macrophages of the same tissue. Column descriptions: pval, enrichment p-value; padj, FDR-adjusted p-va…
Supplementary Table 11. Macrophage markers in atherosclerosis based on three transcriptomic datasets. TRAP-Seq and scRNA-Seq were performed from mouse aorta (this work) and scRNA-Seq from human coronary arteries (Wirka et al. 2019). In each dataset, macrophage-enriched genes were defined as FDR < 0.05 and (pseudo)bulk fold change > 2 in macrophages compared to the background (the INPUT fraction f…
Supplementary Table 12. Macrophage-enriched genes shared between mouse aorta and human coronary artery based on TRAP-Seq and scRNA-Seq data. Membrane-localized metabolic and receptor proteins are sorted to the top. Protein annotations are based on the Human Protein Atlas (HPA; release 22). Macrophage/myeloid-enriched in HPA was defined based on the HPA scRNA cluster and tissue cell type enrichmen…
Supplementary Table 13. Characteristics of LDLR−/−ApoB100/100 mice studies with 68Ga-FOL, 18F-FGln and18F-FDG
Supplementary Table 14. Ex vivo biodistribution of 68Ga-FOL at 70 minutes post-injection
Supplementary Table 15. Ex vivo biodistribution of 18F-FGln at 70 minutes post-injection
Supplementary Table 16. Ex vivo biodistribution of 18F-FDG at 70 minutes post-injection
Supplementary Table 17. Quantification of ex vivo autoradiography in different regions of aorta.

## Sheet: Table 1
Supplementary Table 1. Macrophage TRAP-Seq differential expression (DE) results for aorta. Macrophage-enriched RNA (IP fraction) was compared with unenriched RNA (INPUT fraction) from the same tissue samples. TRAP, translating ribosome affinity purification.
Control group									Prelesion group									Early disease group									Late disease group
geneID	geneName	baseMean	log2FoldChange	lfcSE	stat	pvalue	padj		geneID	geneName	baseMean	log2FoldChange	lfcSE	stat	pvalue	padj		geneID	geneName	baseMean	log2FoldChange	lfcSE	stat	pvalue	padj		geneID	geneName	baseMean	log2FoldChange	lfcSE	stat	pvalue	padj
ENSMUSG00000024621	Csf1r	5149.86	3.53666	0.15804	22.3783	6.40828e-111	1.13926e-106		ENSMUSG00000024621	Csf1r	5149.86	2.85492	0.157759	18.0967	3.38074e-73	2.00343e-69		ENSMUSG00000024621	Csf1r	5149.86	2.95108	0.15771	18.7121	3.94506e-78	7.01353e-74		ENSMUSG00000024621	Csf1r	5149.86	2.27658	0.172864	13.1697	1.31055e-39	5.82472e-36
ENSMUSG00000026712	Mrc1	5214.22	3.33856	0.186453	17.9056	1.06594e-71	9.47518e-68		ENSMUSG00000026712	Mrc1	5214.22	2.79308	0.186369	14.9868	8.95592e-51	2.27455e-47		ENSMUSG00000026712	Mrc1	5214.22	2.86256	0.186293	15.3659	2.77128e-53	9.85355e-50		ENSMUSG00000026712	Mrc1	5214.22	2.45261	0.204438	11.9968	3.6925e-33	1.31291e-29
ENSMUSG00000055435	Maf	3101.95	2.49517	0.141532	17.6297	1.45747e-69	8.63699e-66		ENSMUSG00000036908	Unc93b1	3554.68	2.47374	0.178805	13.8349	1.5703e-43	2.53788e-40		ENSMUSG00000036908	Unc93b1	3554.68	2.47845	0.178653	13.8729	9.24038e-44	2.73792e-40		ENSMUSG00000097971	Gm26917	36121.6	4.43978	0.397375	11.1728	5.54227e-29	1.40758e-25
ENSMUSG00000036908	Unc93b1	3554.68	3.02989	0.179419	16.8872	5.58498e-64	2.48224e-60		ENSMUSG00000097971	Gm26917	36121.6	4.98864	0.362778	13.7512	5.00896e-43	6.84995e-40		ENSMUSG00000055435	Maf	3101.95	1.94879	0.141479	13.7744	3.63309e-43	8.07363e-40		ENSMUSG00000036908	Unc93b1	3554.68	1.96289	0.19576	10.027	1.15987e-23	1.47287e-20
ENSMUSG00000031129	Slc9a9	431.879	2.76117	0.17327	15.9356	3.58488e-57	7.96651e-54		ENSMUSG00000055435	Maf	3101.95	1.89565	0.141499	13.3969	6.30639e-41	8.00822e-38		ENSMUSG00000052336	Cx3cr1	393.007	3.00368	0.22702	13.2309	5.82054e-40	9.40705e-37		ENSMUSG00000041797	Abca9	1276.36	1.97437	0.204194	9.66911	4.07893e-22	4.5322e-19
ENSMUSG00000019943	Atp2b1	1598.83	2.02415	0.129669	15.6101	6.21269e-55	1.10449e-51		ENSMUSG00000029373	Pf4	1114.29	2.89981	0.229488	12.636	1.33649e-36	1.25053e-33		ENSMUSG00000041797	Abca9	1276.36	2.4484	0.185486	13.1999	8.7842e-40	1.30138e-36		ENSMUSG00000025314	Ptprj	2041.05	1.58515	0.165554	9.57484	1.02019e-21	1.06688e-18
ENSMUSG00000042286	Stab1	2734.15	2.77817	0.180677	15.3764	2.35592e-53	3.8076e-50		ENSMUSG00000022102	Dok2	463.155	2.7074	0.215165	12.5829	2.62229e-36	2.33095e-33		ENSMUSG00000025314	Ptprj	2041.05	1.989	0.150802	13.1895	1.00882e-39	1.37961e-36		ENSMUSG00000022102	Dok2	463.155	2.28026	0.239477	9.52182	1.70174e-21	1.68076e-18
ENSMUSG00000022102	Dok2	463.155	3.31034	0.217586	15.2139	2.85809e-52	4.23425e-49		ENSMUSG00000041797	Abca9	1276.36	2.30768	0.18541	12.4464	1.46359e-35	1.18271e-32		ENSMUSG00000019943	Atp2b1	1598.83	1.69195	0.129187	13.0969	3.43024e-39	4.35591e-36		ENSMUSG00000040950	Mgl2	660.054	2.51349	0.267156	9.40831	5.04162e-21	4.71736e-18
ENSMUSG00000029373	Pf4	1114.29	3.43639	0.228938	15.0101	6.30404e-51	8.62101e-48		ENSMUSG00000042286	Stab1	2734.15	2.18886	0.180533	12.1244	7.84126e-34	5.80842e-31		ENSMUSG00000031129	Slc9a9	431.879	2.23186	0.172631	12.9285	3.10735e-38	3.45265e-35		ENSMUSG00000030560	Ctsc	2565.51	1.92784	0.205495	9.38144	6.50797e-21	5.78493e-18
ENSMUSG00000030560	Ctsc	2565.51	2.81301	0.187933	14.9681	1.18608e-50	1.50615e-47		ENSMUSG00000019943	Atp2b1	1598.83	1.56537	0.12934	12.1028	1.02045e-33	7.25665e-31		ENSMUSG00000042129	Rassf4	2262.5	2.61437	0.206238	12.6765	7.98301e-37	7.97894e-34		ENSMUSG00000029373	Pf4	1114.29	2.32058	0.252624	9.18589	4.08127e-20	3.15464e-17
ENSMUSG00000041797	Abca9	1276.36	2.76574	0.185363	14.9206	2.42015e-50	2.86836e-47		ENSMUSG00000047126	Cltc	12759.1	1.39553	0.116598	11.9687	5.18273e-33	3.17719e-30		ENSMUSG00000027423	Snx5	4342.44	1.87164	0.147658	12.6756	8.07858e-37	7.97894e-34		ENSMUSG00000022108	Itm2b	17820.2	1.26508	0.139532	9.06661	1.2278e-19	8.08436e-17
ENSMUSG00000052336	Cx3cr1	393.007	3.39829	0.232593	14.6104	2.40949e-48	2.67724e-45		ENSMUSG00000025314	Ptprj	2041.05	1.79381	0.150916	11.8862	1.39674e-32	8.27707e-30		ENSMUSG00000029373	Pf4	1114.29	2.88103	0.229145	12.573	2.97358e-36	2.78233e-33		ENSMUSG00000061100	Retnla	2181.54	3.08245	0.34141	9.02861	1.73868e-19	1.10394e-16
ENSMUSG00000015340	Cybb	2906.12	3.02769	0.208642	14.5114	1.02564e-47	1.07258e-44		ENSMUSG00000040950	Mgl2	660.054	2.82326	0.240642	11.7322	8.71529e-32	4.42687e-29		ENSMUSG00000022108	Itm2b	17820.2	1.57078	0.127345	12.3348	5.88024e-35	4.75177e-32		ENSMUSG00000017737	Mmp9	520.366	2.82072	0.315925	8.92844	4.32076e-19	2.47789e-16
ENSMUSG00000004730	Adgre1	1187.64	3.58263	0.249366	14.367	8.34187e-47	8.23899e-44		ENSMUSG00000098557	Kctd12	4107.29	1.53079	0.130951	11.6898	1.43772e-31	6.90805e-29		ENSMUSG00000069662	Marcks	3944.55	1.57527	0.127791	12.3269	6.48812e-35	4.94877e-32		ENSMUSG00000049103	Ccr2	842.881	2.12027	0.240009	8.83413	1.00881e-18	5.43475e-16
ENSMUSG00000042129	Rassf4	2262.5	2.93165	0.206641	14.1872	1.09962e-45	1.0289e-42		ENSMUSG00000015340	Cybb	2906.12	2.41844	0.207709	11.6434	2.47935e-31	1.10195e-28		ENSMUSG00000022102	Dok2	463.155	2.64712	0.214881	12.319	7.15736e-35	5.08974e-32		ENSMUSG00000042129	Rassf4	2262.5	1.99144	0.226162	8.80536	1.30429e-18	6.81991e-16
ENSMUSG00000039497	Dse	1178.69	2.46831	0.174421	14.1515	1.82871e-45	1.62554e-42		ENSMUSG00000031129	Slc9a9	431.879	1.99826	0.172053	11.6142	3.49131e-31	1.47782e-28		ENSMUSG00000097971	Gm26917	36121.6	4.43244	0.362769	12.2183	2.48109e-34	1.69649e-31		ENSMUSG00000069662	Marcks	3944.55	1.22961	0.140162	8.77273	1.74379e-18	8.85746e-16
ENSMUSG00000097971	Gm26917	36121.6	5.1095	0.362808	14.0832	4.81763e-45	4.07847e-42		ENSMUSG00000035726	Supt16	3001.28	1.03786	0.0895838	11.5853	4.89071e-31	2.02202e-28		ENSMUSG00000040950	Mgl2	660.054	2.90457	0.241003	12.052	1.89296e-33	1.24641e-30		ENSMUSG00000034708	Grn	4860.61	1.86365	0.212532	8.76879	1.80594e-18	8.91835e-16
ENSMUSG00000047126	Cltc	12759.1	1.63869	0.116577	14.0567	7.00372e-45	5.41357e-42		ENSMUSG00000015852	Fcrls	929.009	3.25468	0.281517	11.5612	6.4795e-31	2.55984e-28		ENSMUSG00000030560	Ctsc	2565.51	2.25749	0.187389	12.0471	2.00891e-33	1.27552e-30		ENSMUSG00000027423	Snx5	4342.44	1.40486	0.161859	8.67952	3.97456e-18	1.76649e-15
ENSMUSG00000004609	Cd33	529.384	2.73256	0.195761	13.9586	2.78684e-44	2.06435e-41		ENSMUSG00000049103	Ccr2	842.881	2.53046	0.219106	11.549	7.46705e-31	2.88585e-28		ENSMUSG00000015852	Fcrls	929.009	3.38137	0.281392	12.0166	2.9085e-33	1.78301e-30		ENSMUSG00000047126	Cltc	12759.1	1.10717	0.127815	8.66229	4.62372e-18	2.00489e-15
ENSMUSG00000001128	Cfp	881.782	3.58144	0.256888	13.9416	3.53715e-44	2.51534e-41		ENSMUSG00000052336	Cx3cr1	393.007	2.63774	0.228843	11.5264	9.71376e-31	3.67428e-28		ENSMUSG00000049103	Ccr2	842.881	2.59397	0.21848	11.8728	1.63884e-32	9.39848e-30		ENSMUSG00000042286	Stab1	2734.15	1.70406	0.198024	8.60534	7.60929e-18	3.146e-15
ENSMUSG00000030844	Rgs10	1513.1	2.6453	0.190156	13.9112	5.41657e-44	3.70369e-41		ENSMUSG00000039497	Dse	1178.69	1.98442	0.173974	11.4064	3.88461e-30	1.35413e-27		ENSMUSG00000015340	Cybb	2906.12	2.44509	0.207363	11.7914	4.32349e-32	2.32918e-29		ENSMUSG00000004730	Adgre1	1187.64	2.3185	0.271405	8.54257	1.31266e-17	5.30374e-15
ENSMUSG00000040950	Mgl2	660.054	3.35495	0.241284	13.9046	5.94168e-44	3.91227e-41		ENSMUSG00000042129	Rassf4	2262.5	2.35175	0.206235	11.4033	4.02791e-30	1.37708e-27		ENSMUSG00000042286	Stab1	2734.15	2.10729	0.180548	11.6716	1.78075e-31	9.31125e-29		ENSMUSG00000039206	Daglb	552.02	1.6798	0.197712	8.49622	1.95862e-17	7.73786e-15
ENSMUSG00000098557	Kctd12	4107.29	1.81708	0.131055	13.865	1.03239e-43	6.33495e-41		ENSMUSG00000036887	C1qa	3332.07	2.95052	0.259667	11.3627	6.41279e-30	2.15107e-27		ENSMUSG00000098557	Kctd12	4107.29	1.5269	0.130952	11.66	2.04061e-31	1.03651e-28		ENSMUSG00000031129	Slc9a9	431.879	1.60332	0.190234	8.42818	3.51096e-17	1.32804e-14
ENSMUSG00000022150	Dab2	4732.44	3.07301	0.221639	13.8649	1.03338e-43	6.33495e-41		ENSMUSG00000030560	Ctsc	2565.51	2.10157	0.187589	11.203	3.9395e-29	1.29697e-26		ENSMUSG00000025701	Alox5	298.696	2.93744	0.252451	11.6357	2.71336e-31	1.33995e-28		ENSMUSG00000019943	Atp2b1	1598.83	1.19005	0.141897	8.38668	5.00074e-17	1.85215e-14
ENSMUSG00000015852	Fcrls	929.009	3.88795	0.282182	13.7782	3.44881e-43	2.04376e-40		ENSMUSG00000049037	Clec4a1	252.212	2.91482	0.263134	11.0773	1.61594e-28	5.04003e-26		ENSMUSG00000036887	C1qa	3332.07	3.01423	0.259461	11.6173	3.36799e-31	1.61827e-28		ENSMUSG00000039109	F13a1	6965.02	2.23972	0.267977	8.35786	6.38678e-17	2.27088e-14
ENSMUSG00000052160	Pld4	1157.95	3.18461	0.231265	13.7704	3.84027e-43	2.20233e-40		ENSMUSG00000004609	Cd33	529.384	2.16099	0.195797	11.0369	2.53621e-28	7.77391e-26		ENSMUSG00000037661	Gpr160	172.194	2.84228	0.244727	11.6141	3.49364e-31	1.63447e-28		ENSMUSG00000052160	Pld4	1157.95	2.08956	0.252243	8.28392	1.19182e-16	3.92374e-14
ENSMUSG00000036887	C1qa	3332.07	3.55453	0.260259	13.6577	1.81663e-42	9.89192e-40		ENSMUSG00000061100	Retnla	2181.54	3.4076	0.309383	11.0142	3.26589e-28	9.51819e-26		ENSMUSG00000022150	Dab2	4732.44	2.55215	0.221649	11.5144	1.11611e-30	5.08776e-28		ENSMUSG00000029925	Tbxas1	434.587	2.34179	0.283286	8.26652	1.37925e-16	4.37862e-14
ENSMUSG00000039109	F13a1	6965.02	3.33671	0.244427	13.6511	1.98757e-42	1.03927e-39		ENSMUSG00000032725	Folr2	528.758	3.00638	0.273046	11.0105	3.40041e-28	9.75039e-26		ENSMUSG00000017737	Mmp9	520.366	3.19791	0.280178	11.4139	3.56526e-30	1.47403e-27		ENSMUSG00000055435	Maf	3101.95	1.26396	0.155511	8.12777	4.37249e-16	1.23388e-13
ENSMUSG00000044583	Tlr7	364.946	3.28923	0.241886	13.5983	4.10119e-42	2.08317e-39		ENSMUSG00000036606	Plxnb2	2256.84	1.9463	0.176952	10.999	3.862e-28	1.07279e-25		ENSMUSG00000047126	Cltc	12759.1	1.32618	0.116599	11.3738	5.64727e-30	2.28175e-27		ENSMUSG00000032725	Folr2	528.758	2.43902	0.301033	8.10215	5.3996e-16	1.49991e-13
ENSMUSG00000049103	Ccr2	842.881	2.99163	0.220562	13.5636	6.58023e-42	3.24954e-39		ENSMUSG00000005142	Man2b1	1959.13	2.23857	0.204109	10.9675	5.47603e-28	1.46622e-25		ENSMUSG00000004730	Adgre1	1187.64	2.80525	0.247792	11.321	1.03291e-29	3.90705e-27		ENSMUSG00000005142	Man2b1	1959.13	1.80563	0.223146	8.09171	5.88322e-16	1.58472e-13
ENSMUSG00000024610	Cd74	30505.6	3.18767	0.235421	13.5403	9.04404e-42	4.34554e-39		ENSMUSG00000004730	Adgre1	1187.64	2.70289	0.248107	10.8941	1.2301e-27	3.1241e-25		ENSMUSG00000034708	Grn	4860.61	2.18615	0.194002	11.2687	1.87374e-29	6.66227e-27		ENSMUSG00000049037	Clec4a1	252.212	2.30649	0.285132	8.08918	6.00664e-16	1.59382e-13
ENSMUSG00000036896	C1qc	5028.82	3.66412	0.2741	13.3678	9.32237e-41	4.3614e-38		ENSMUSG00000039109	F13a1	6965.02	2.65999	0.244387	10.8843	1.36896e-27	3.42779e-25		ENSMUSG00000052160	Pld4	1157.95	2.58852	0.229859	11.2614	2.03605e-29	7.09742e-27		ENSMUSG00000000290	Itgb2	2861.93	2.04873	0.253761	8.07344	6.8343e-16	1.78677e-13
ENSMUSG00000049037	Clec4a1	252.212	3.54265	0.266817	13.2775	3.12771e-40	1.42575e-37		ENSMUSG00000024610	Cd74	30505.6	2.54859	0.235372	10.8279	2.53806e-27	6.10002e-25		ENSMUSG00000039109	F13a1	6965.02	2.7445	0.244418	11.2287	2.94721e-29	1.00102e-26		ENSMUSG00000043832	Clec4a3	136.472	2.68498	0.333738	8.04517	8.61228e-16	2.21897e-13
ENSMUSG00000015950	Ncf1	1222.7	2.70852	0.205516	13.1792	1.15678e-39	5.01591e-37		ENSMUSG00000023026	Dip2b	1268.42	1.43939	0.132961	10.8256	2.60295e-27	6.10002e-25		ENSMUSG00000039497	Dse	1178.69	1.94752	0.173458	11.2276	2.98426e-29	1.00102e-26		ENSMUSG00000015340	Cybb	2906.12	1.82002	0.227042	8.01626	1.09011e-15	2.69165e-13
ENSMUSG00000069662	Marcks	3944.55	1.68559	0.127944	13.1744	1.23181e-39	5.21409e-37		ENSMUSG00000069662	Marcks	3944.55	1.38341	0.127821	10.8231	2.67635e-27	6.10002e-25		ENSMUSG00000008845	Cd163	3219.74	3.08886	0.276569	11.1685	5.81533e-29	1.91454e-26		ENSMUSG00000058099	Nfam1	624.852	1.87032	0.233922	7.99547	1.29084e-15	3.14363e-13
ENSMUSG00000058099	Nfam1	624.852	2.819	0.214633	13.1341	2.10095e-39	8.68621e-37		ENSMUSG00000052160	Pld4	1157.95	2.48737	0.230107	10.8096	3.09879e-27	6.88628e-25		ENSMUSG00000015947	Fcgr1	501.187	3.56855	0.319732	11.1611	6.32251e-29	2.04366e-26		ENSMUSG00000036896	C1qc	5028.82	2.38102	0.299292	7.95553	1.78366e-15	4.28512e-13
ENSMUSG00000035004	Igsf6	416.273	3.50565	0.267256	13.1172	2.62471e-39	1.0605e-36		ENSMUSG00000030447	Cyfip1	2212.52	1.62495	0.150813	10.7746	4.53771e-27	9.95943e-25		ENSMUSG00000061100	Retnla	2181.54	3.45445	0.309806	11.1504	7.13108e-29	2.26386e-26		ENSMUSG00000031229	Atrx	3433.55	0.805797	0.101315	7.95337	1.81509e-15	4.3025e-13
ENSMUSG00000056529	Ptafr	696.715	3.37993	0.259449	13.0273	8.55485e-39	3.30626e-36		ENSMUSG00000060090	Rp2	848.503	1.55139	0.144083	10.7674	4.90857e-27	1.0642e-24		ENSMUSG00000060586	H2-Eb1	7509.04	2.53973	0.228729	11.1037	1.2039e-28	3.7549e-26		ENSMUSG00000030223	Ptpro	254.897	2.37461	0.299073	7.93991	2.02334e-15	4.65382e-13
ENSMUSG00000060586	H2-Eb1	7509.04	2.97144	0.228918	12.9804	1.58057e-38	5.97858e-36		ENSMUSG00000006281	Tep1	1153.71	1.44594	0.134533	10.7478	6.0676e-27	1.29963e-24		ENSMUSG00000036896	C1qc	5028.82	3.03328	0.273308	11.0984	1.27723e-28	3.91494e-26		ENSMUSG00000098557	Kctd12	4107.29	1.14167	0.143809	7.93878	2.04184e-15	4.65382e-13
ENSMUSG00000060090	Rp2	848.503	1.86517	0.144198	12.9348	2.86545e-38	1.06129e-35		ENSMUSG00000039031	Arhgap18	1023.76	2.01482	0.187666	10.7362	6.88125e-27	1.43923e-24		ENSMUSG00000030844	Rgs10	1513.1	2.09931	0.189466	11.0801	1.56631e-28	4.71964e-26		ENSMUSG00000026656	Fcgr2b	948.189	2.12633	0.268217	7.92768	2.2328e-15	5.02464e-13
ENSMUSG00000025314	Ptprj	2041.05	1.93485	0.151107	12.8045	1.54671e-37	5.49948e-35		ENSMUSG00000037470	Uggt1	1596.75	1.26254	0.117646	10.7317	7.22729e-27	1.49403e-24		ENSMUSG00000030447	Cyfip1	2212.52	1.66596	0.150731	11.0526	2.12986e-28	6.31077e-26		ENSMUSG00000000318	Clec10a	442.291	2.23947	0.284342	7.87597	3.38107e-15	7.33033e-13
ENSMUSG00000018008	Cyth4	2260.26	2.91244	0.229654	12.6819	7.45461e-37	2.50053e-34		ENSMUSG00000034708	Grn	4860.61	2.08109	0.194178	10.7174	8.43056e-27	1.72274e-24		ENSMUSG00000004814	Ccl24	154.446	2.79943	0.253633	11.0374	2.52354e-28	7.35469e-26		ENSMUSG00000015852	Fcrls	929.009	2.42143	0.307703	7.86938	3.56411e-15	7.63407e-13
ENSMUSG00000004814	Ccl24	154.446	3.12304	0.246711	12.6587	1.00129e-36	3.23653e-34		ENSMUSG00000030536	Iqgap1	8301.69	1.49189	0.139316	10.7087	9.26786e-27	1.87232e-24		ENSMUSG00000000290	Itgb2	2861.93	2.55588	0.231719	11.0301	2.73642e-28	7.84647e-26		ENSMUSG00000040855	Reps2	715.351	1.50399	0.191245	7.8642	3.71451e-15	7.76901e-13
ENSMUSG00000032725	Folr2	528.758	3.44902	0.273176	12.6256	1.52513e-36	4.84176e-34		ENSMUSG00000001128	Cfp	881.782	2.71832	0.253947	10.7043	9.71632e-27	1.94086e-24		ENSMUSG00000058099	Nfam1	624.852	2.32584	0.212262	10.9574	6.12316e-28	1.7009e-25		ENSMUSG00000026357	Rgs18	187.363	2.49275	0.317225	7.85799	3.90359e-15	8.06954e-13
ENSMUSG00000038332	Sesn1	715.992	1.58013	0.12523	12.6178	1.68401e-36	5.25235e-34		ENSMUSG00000005198	Polr2a	3937.67	1.39026	0.130041	10.691	1.12188e-26	2.19174e-24		ENSMUSG00000024610	Cd74	30505.6	2.57634	0.235364	10.9462	6.93031e-28	1.89549e-25		ENSMUSG00000008845	Cd163	3219.74	2.36906	0.303407	7.8082	5.80122e-15	1.18545e-12
ENSMUSG00000072889	Nfxl1	696.542	2.25245	0.17896	12.5863	2.51122e-36	7.69732e-34		ENSMUSG00000022150	Dab2	4732.44	2.36187	0.221641	10.6563	1.63038e-26	3.0835e-24		ENSMUSG00000005142	Man2b1	1959.13	2.22522	0.203643	10.9271	8.55582e-28	2.30463e-25		ENSMUSG00000030447	Cyfip1	2212.52	1.2894	0.165327	7.7991	6.23516e-15	1.2262e-12
ENSMUSG00000027423	Snx5	4342.44	1.85826	0.14789	12.5652	3.28111e-36	9.88671e-34		ENSMUSG00000072889	Nfxl1	696.542	1.90762	0.179145	10.6485	1.77241e-26	3.28228e-24		ENSMUSG00000001128	Cfp	881.782	2.75574	0.253264	10.8809	1.4221e-27	3.71796e-25		ENSMUSG00000022150	Dab2	4732.44	1.89452	0.242936	7.79843	6.26798e-15	1.2262e-12
ENSMUSG00000038623	Tm6sf1	498.435	2.04639	0.163629	12.5062	6.90207e-36	2.04508e-33		ENSMUSG00000060586	H2-Eb1	7509.04	2.43427	0.22875	10.6416	1.90727e-26	3.49562e-24		ENSMUSG00000073411	H2-D1	8155.31	1.46577	0.135989	10.7785	4.34712e-27	1.0489e-24		ENSMUSG00000053158	Fes	802.308	1.96608	0.254233	7.73338	1.04726e-14	1.98066e-12
ENSMUSG00000037731	Themis2	1111.46	2.99819	0.239862	12.4996	7.50064e-36	2.186e-33		ENSMUSG00000025701	Alox5	298.696	2.66773	0.251479	10.6081	2.73121e-26	4.90459e-24		ENSMUSG00000029771	Irf5	1380.16	2.2415	0.207967	10.7781	4.36599e-27	1.0489e-24		ENSMUSG00000031591	Asah1	1267.48	1.68559	0.2183	7.72145	1.15016e-14	2.15238e-12
ENSMUSG00000036905	C1qb	4742.36	3.52718	0.282396	12.4902	8.44343e-36	2.42108e-33		ENSMUSG00000036896	C1qc	5028.82	2.88688	0.273438	10.5577	4.67862e-26	8.0754e-24		ENSMUSG00000013089	Etv5	339.007	2.03162	0.188804	10.7604	5.29152e-27	1.2543e-24		ENSMUSG00000069516	Lyz2	24806.8	2.10199	0.272448	7.71519	1.20804e-14	2.23714e-12
ENSMUSG00000026480	Ncf2	758.83	2.96051	0.237897	12.4445	1.49797e-35	4.22714e-33		ENSMUSG00000022973	Synj1	1341.78	1.55102	0.147639	10.5055	8.15322e-26	1.35465e-23		ENSMUSG00000030865	Chp2	708.34	2.73844	0.254964	10.7405	6.56928e-27	1.53669e-24		ENSMUSG00000026480	Ncf2	758.83	1.98339	0.257548	7.70103	1.34969e-14	2.47369e-12
ENSMUSG00000008845	Cd163	3219.74	3.43735	0.276575	12.4283	1.83576e-35	5.09941e-33		ENSMUSG00000031229	Atrx	3433.55	0.968258	0.0922303	10.4983	8.79829e-26	1.4483e-23		ENSMUSG00000053158	Fes	802.308	2.47322	0.231733	10.6727	1.36574e-26	3.03502e-24		ENSMUSG00000039653	Baat	49.2722	17.7089	2.30487	7.68325	NA	NA
ENSMUSG00000052384	Nrros	623.483	2.57422	0.207249	12.4209	2.0126e-35	5.50461e-33		ENSMUSG00000030786	Itgam	226.382	2.54314	0.242352	10.4936	9.24831e-26	1.50841e-23		ENSMUSG00000038623	Tm6sf1	498.435	1.71541	0.161304	10.6346	2.05643e-26	4.45844e-24		ENSMUSG00000073411	H2-D1	8155.31	1.13996	0.148993	7.65111	1.99251e-14	3.61457e-12
ENSMUSG00000073421	H2-Ab1	8629.13	2.99505	0.241568	12.3984	2.66749e-35	7.13438e-33		ENSMUSG00000027878	Notch2	2489	1.2862	0.122776	10.4759	1.11443e-25	1.80112e-23		ENSMUSG00000049037	Clec4a1	252.212	2.76671	0.260202	10.6329	2.09418e-26	4.48557e-24		ENSMUSG00000058715	Fcer1g	1712.95	2.20525	0.288337	7.64817	2.0386e-14	3.66083e-12
ENSMUSG00000028552	Eps15	2989.62	1.55026	0.125044	12.3977	2.68874e-35	7.13438e-33		ENSMUSG00000013089	Etv5	339.007	1.97661	0.18943	10.4345	1.72482e-25	2.73785e-23		ENSMUSG00000027994	Mcub	460.715	2.46483	0.232005	10.624	2.30382e-26	4.87588e-24		ENSMUSG00000030536	Iqgap1	8301.69	1.16664	0.152584	7.64589	2.07505e-14	3.68903e-12
ENSMUSG00000031378	Abcd1	517.586	1.23961	0.100512	12.333	6.01449e-35	1.54965e-32		ENSMUSG00000004814	Ccl24	154.446	2.60933	0.250356	10.4225	1.95807e-25	3.05356e-23		ENSMUSG00000004609	Cd33	529.384	2.05818	0.194471	10.5835	3.55395e-26	7.34676e-24		ENSMUSG00000036887	C1qa	3332.07	2.16525	0.283984	7.62455	2.44894e-14	4.26836e-12
ENSMUSG00000029771	Irf5	1380.16	2.5804	0.209251	12.3316	6.12028e-35	1.55438e-32		ENSMUSG00000008845	Cd163	3219.74	2.86776	0.276442	10.3738	3.26166e-25	4.99878e-23		ENSMUSG00000058715	Fcer1g	1712.95	2.78705	0.263453	10.5789	3.73122e-26	7.62456e-24		ENSMUSG00000017760	Ctsa	1811.95	1.63299	0.214328	7.61911	2.55421e-14	4.40862e-12
ENSMUSG00000034484	Snx2	3815.92	1.85903	0.151008	12.3109	7.91836e-35	1.95517e-32		ENSMUSG00000026480	Ncf2	758.83	2.43746	0.236319	10.3143	6.0743e-25	9.0747e-23		ENSMUSG00000026480	Ncf2	758.83	2.4822	0.234875	10.5682	4.18415e-26	8.45294e-24		ENSMUSG00000032046	Abhd12	1236.36	1.5793	0.207542	7.60957	2.75005e-14	4.70101e-12
ENSMUSG00000002111	Spi1	1218.92	3.12817	0.254619	12.2857	1.08089e-34	2.59676e-32		ENSMUSG00000058818	Pirb	816.051	2.61426	0.254059	10.29	7.82073e-25	1.13965e-22		ENSMUSG00000030223	Ptpro	254.897	2.85772	0.271055	10.543	5.47445e-26	1.09354e-23		ENSMUSG00000004814	Ccl24	154.446	2.24929	0.296062	7.59738	3.02175e-14	5.11626e-12
ENSMUSG00000058818	Pirb	816.051	3.14996	0.258046	12.207	2.85337e-34	6.76362e-32		ENSMUSG00000027423	Snx5	4342.44	1.51406	0.147736	10.2484	1.20351e-24	1.71168e-22		ENSMUSG00000024300	Myo1f	1579.55	2.59016	0.245918	10.5326	6.11008e-26	1.20695e-23		ENSMUSG00000037470	Uggt1	1596.75	0.977941	0.128877	7.58815	3.24504e-14	5.44248e-12
ENSMUSG00000017737	Mmp9	520.366	3.38702	0.277711	12.1962	3.25737e-34	7.61967e-32		ENSMUSG00000022108	Itm2b	17820.2	1.30482	0.127365	10.2447	1.24973e-24	1.76331e-22		ENSMUSG00000030536	Iqgap1	8301.69	1.46639	0.139251	10.5306	6.24421e-26	1.21988e-23		ENSMUSG00000030865	Chp2	708.34	2.12849	0.280924	7.57676	3.54297e-14	5.83212e-12
ENSMUSG00000022831	Hcls1	2167.85	2.79623	0.229642	12.1765	4.14617e-34	9.57281e-32		ENSMUSG00000032560	Dnajc13	2512.14	1.24706	0.121912	10.2292	1.46776e-24	2.03858e-22		ENSMUSG00000039031	Arhgap18	1023.76	1.97038	0.187239	10.5233	6.74363e-26	1.28912e-23		ENSMUSG00000070873	Lilra5	110.234	3.16622	0.418053	7.57373	3.62662e-14	5.86127e-12
ENSMUSG00000003283	Hck	363.561	3.08033	0.25343	12.1545	5.42651e-34	1.23683e-31		ENSMUSG00000020850	Prpf8	6549.11	1.51331	0.148265	10.2068	1.84881e-24	2.52832e-22		ENSMUSG00000060090	Rp2	848.503	1.50778	0.143494	10.5076	7.96762e-26	1.5069e-23		ENSMUSG00000002111	Spi1	1218.92	2.09112	0.276961	7.55023	4.34484e-14	6.83563e-12
ENSMUSG00000030737	Slco2b1	1285.91	1.86192	0.153605	12.1215	8.12266e-34	1.82791e-31		ENSMUSG00000017737	Mmp9	520.366	2.83097	0.277836	10.1893	2.21258e-24	2.97994e-22		ENSMUSG00000032725	Folr2	528.758	2.84499	0.27249	10.4407	1.61576e-25	2.99219e-23		ENSMUSG00000034807	Colgalt1	828.64	1.43994	0.191112	7.53453	4.90088e-14	7.64279e-12
ENSMUSG00000034792	Gna15	222.931	2.66345	0.220106	12.1007	1.04654e-33	2.29697e-31		ENSMUSG00000030844	Rgs10	1513.1	1.93235	0.189746	10.1839	2.34021e-24	3.1048e-22		ENSMUSG00000026425	Srgap2	1163.05	1.5129	0.145206	10.419	2.03144e-25	3.72318e-23		ENSMUSG00000022973	Synj1	1341.78	1.2199	0.162375	7.51287	5.78455e-14	8.86532e-12
ENSMUSG00000049625	Tifab	372.455	3.10168	0.257179	12.0604	1.70919e-33	3.70561e-31		ENSMUSG00000030865	Chp2	708.34	2.56928	0.254486	10.096	5.75655e-24	7.47006e-22		ENSMUSG00000035726	Supt16	3001.28	0.931407	0.0895803	10.3975	2.54648e-25	4.61953e-23		ENSMUSG00000060063	Alox5ap	395.496	1.93761	0.25817	7.50515	6.13583e-14	9.2443e-12
ENSMUSG00000024397	Aif1	681.216	3.38016	0.280588	12.0467	2.01842e-33	4.32331e-31		ENSMUSG00000024991	Eif3a	8998.59	0.683912	0.0677467	10.0951	5.80569e-24	7.47924e-22		ENSMUSG00000034484	Snx2	3815.92	1.56882	0.150935	10.394	2.64026e-25	4.74127e-23		ENSMUSG00000035726	Supt16	3001.28	0.732393	0.0983525	7.44661	9.57703e-14	1.41884e-11
ENSMUSG00000017707	Serinc3	5828.12	1.66721	0.139102	11.9855	4.23376e-33	8.96045e-31		ENSMUSG00000017707	Serinc3	5828.12	1.40291	0.139082	10.087	6.30878e-24	7.95444e-22		ENSMUSG00000036905	C1qb	4742.36	2.91187	0.281589	10.3409	4.60338e-25	8.10286e-23		ENSMUSG00000020009	Ifngr1	1587.01	1.1201	0.150494	7.44283	9.85474e-14	1.44791e-11
ENSMUSG00000061100	Retnla	2181.54	3.70854	0.309544	11.9807	4.48676e-33	9.38419e-31		ENSMUSG00000000290	Itgb2	2861.93	2.34012	0.23205	10.0846	6.46533e-24	8.09441e-22		ENSMUSG00000020376	Rnf130	1202.07	1.40483	0.136043	10.3263	5.35812e-25	9.33889e-23		ENSMUSG00000034931	Dhx8	903.049	0.870747	0.117083	7.43699	1.03007e-13	1.50103e-11
ENSMUSG00000025701	Alox5	298.696	2.9991	0.251344	11.9322	8.03901e-33	1.66183e-30		ENSMUSG00000056529	Ptafr	696.715	2.59003	0.25789	10.0432	9.84769e-24	1.2074e-21		ENSMUSG00000002111	Spi1	1218.92	2.6044	0.252795	10.3024	6.87278e-25	1.15268e-22		ENSMUSG00000030737	Slco2b1	1285.91	1.25783	0.169157	7.43585	1.03895e-13	1.50166e-11
ENSMUSG00000022973	Synj1	1341.78	1.76335	0.147804	11.9303	8.22741e-33	1.68123e-30		ENSMUSG00000028552	Eps15	2989.62	1.25342	0.125113	10.0183	1.26678e-23	1.53203e-21		ENSMUSG00000040855	Reps2	715.351	1.78775	0.173556	10.3007	6.99568e-25	1.16233e-22		ENSMUSG00000005198	Polr2a	3937.67	1.06005	0.142581	7.43474	1.04771e-13	1.50211e-11
ENSMUSG00000022148	Fyb	2959.03	2.62884	0.220547	11.9197	9.3481e-33	1.88853e-30		ENSMUSG00000001552	Jup	1362.18	1.5912	0.159075	10.0028	1.48105e-23	1.76712e-21		ENSMUSG00000078771	Evi2a	501.661	2.74196	0.267277	10.2589	1.07959e-24	1.77712e-22		ENSMUSG00000045658	Pid1	1091.89	1.65795	0.223358	7.42285	1.14626e-13	1.63026e-11
ENSMUSG00000034641	Cd300ld	739.235	3.07089	0.258033	11.9011	1.1673e-32	2.33171e-30		ENSMUSG00000034792	Gna15	222.931	2.18508	0.218519	9.99951	1.53161e-23	1.81526e-21		ENSMUSG00000026656	Fcgr2b	948.189	2.50162	0.244735	10.2217	1.58458e-24	2.57477e-22		ENSMUSG00000037306	Man1c1	828.591	1.78479	0.240556	7.41946	1.17596e-13	1.65923e-11
ENSMUSG00000026656	Fcgr2b	948.189	2.93629	0.246826	11.8962	1.2385e-32	2.44645e-30		ENSMUSG00000015950	Ncf1	1222.7	2.04401	0.204701	9.9853	1.76764e-23	2.06744e-21		ENSMUSG00000049130	C5ar1	358.395	2.91772	0.285457	10.2212	1.59312e-24	2.57477e-22		ENSMUSG00000015947	Fcgr1	501.187	2.58355	0.348837	7.40618	1.29987e-13	1.81962e-11
ENSMUSG00000030223	Ptpro	254.897	3.22032	0.274195	11.7447	7.52183e-32	1.40761e-29		ENSMUSG00000034484	Snx2	3815.92	1.50712	0.151027	9.97914	1.88094e-23	2.18558e-21		ENSMUSG00000024397	Aif1	681.216	2.84407	0.278575	10.2094	1.80045e-24	2.88364e-22		ENSMUSG00000036905	C1qb	4742.36	2.2817	0.30842	7.39803	1.38218e-13	1.91971e-11
ENSMUSG00000035726	Supt16	3001.28	1.04882	0.0895995	11.7056	1.19253e-31	2.20842e-29		ENSMUSG00000015766	Eps8	1412.85	2.27911	0.228515	9.97356	1.98957e-23	2.29679e-21		ENSMUSG00000027882	Stxbp3	570.168	1.38105	0.13534	10.2043	1.89696e-24	3.01108e-22		ENSMUSG00000037902	Sirpa	2907.13	1.87419	0.254006	7.37851	1.60066e-13	2.17225e-11
ENSMUSG00000059498	Fcgr3	1863	3.41956	0.292278	11.6997	1.27935e-31	2.34477e-29		ENSMUSG00000053158	Fes	802.308	2.31278	0.232066	9.96601	2.14689e-23	2.46242e-21		ENSMUSG00000052384	Nrros	623.483	2.08862	0.204768	10.1999	1.98375e-24	3.08389e-22		ENSMUSG00000060090	Rp2	848.503	1.15765	0.157871	7.33288	2.25255e-13	2.98849e-11
ENSMUSG00000058715	Fcer1g	1712.95	3.0957	0.26488	11.6872	1.48192e-31	2.66916e-29		ENSMUSG00000029925	Tbxas1	434.587	2.56453	0.258953	9.90345	4.02153e-23	4.55381e-21		ENSMUSG00000066151	Fkbp15	1803.01	1.39402	0.136672	10.1998	1.98739e-24	3.08389e-22		ENSMUSG00000053063	Clec12a	375.243	2.27887	0.310904	7.32983	2.30447e-13	3.03473e-11
ENSMUSG00000005198	Polr2a	3937.67	1.52033	0.130088	11.6869	1.48637e-31	2.66916e-29		ENSMUSG00000036905	C1qb	4742.36	2.78997	0.281785	9.90106	4.11903e-23	4.63469e-21		ENSMUSG00000028552	Eps15	2989.62	1.26506	0.125052	10.1163	4.67764e-24	6.97546e-22		ENSMUSG00000034641	Cd300ld	739.235	2.05658	0.280783	7.32445	2.39881e-13	3.0903e-11
ENSMUSG00000053158	Fes	802.308	2.71738	0.232915	11.6669	1.88262e-31	3.34033e-29		ENSMUSG00000058099	Nfam1	624.852	2.1001	0.212665	9.87517	5.33449e-23	5.96456e-21		ENSMUSG00000059498	Fcgr3	1863	2.94357	0.290992	10.1157	4.70837e-24	6.97546e-22		ENSMUSG00000023026	Dip2b	1268.42	1.06937	0.146212	7.31385	2.59586e-13	3.29637e-11
ENSMUSG00000031133	Arhgef6	1219.41	1.737	0.149074	11.6519	2.24316e-31	3.9097e-29		ENSMUSG00000032458	Copb2	2228.6	0.903594	0.091711	9.85263	6.67747e-23	7.3279e-21		ENSMUSG00000029925	Tbxas1	434.587	2.59989	0.257123	10.1114	4.91524e-24	7.22175e-22		ENSMUSG00000039497	Dse	1178.69	1.39119	0.190503	7.30269	2.82071e-13	3.5565e-11
ENSMUSG00000037661	Gpr160	172.194	2.82494	0.243189	11.6162	3.40848e-31	5.88309e-29		ENSMUSG00000019979	Apaf1	416.618	1.57423	0.159868	9.84707	7.0571e-23	7.697e-21		ENSMUSG00000031591	Asah1	1267.48	2.01432	0.199246	10.1097	5.00303e-24	7.29048e-22		ENSMUSG00000030064	Frmd4b	1352.78	1.63732	0.224624	7.28915	3.11919e-13	3.90513e-11
ENSMUSG00000048118	Arid4a	1386.16	1.29332	0.111373	11.6125	3.5596e-31	6.08487e-29		ENSMUSG00000030223	Ptpro	254.897	2.67881	0.273362	9.79949	1.13156e-22	1.21186e-20		ENSMUSG00000017760	Ctsa	1811.95	1.97057	0.195752	10.0667	7.75717e-24	1.12119e-21		ENSMUSG00000040659	Efhd2	3177.06	1.60931	0.221205	7.27521	3.45874e-13	4.29996e-11
ENSMUSG00000000318	Clec10a	442.291	2.9765	0.25645	11.6066	3.81581e-31	6.46072e-29		ENSMUSG00000041133	Smc1a	4013.73	1.10081	0.112398	9.79388	1.19622e-22	1.26585e-20		ENSMUSG00000037902	Sirpa	2907.13	2.33323	0.231896	10.0615	8.17249e-24	1.1717e-21		ENSMUSG00000001128	Cfp	881.782	2.01922	0.277836	7.26769	3.65684e-13	4.51467e-11
ENSMUSG00000020850	Prpf8	6549.11	1.71935	0.14829	11.5945	4.39633e-31	7.3734e-29		ENSMUSG00000037306	Man1c1	828.591	2.1425	0.219397	9.76538	1.58522e-22	1.65776e-20		ENSMUSG00000039206	Daglb	552.02	1.80681	0.17978	10.0501	9.17475e-24	1.30487e-21		ENSMUSG00000024610	Cd74	30505.6	1.86548	0.257831	7.23528	4.64577e-13	5.65702e-11
ENSMUSG00000049130	C5ar1	358.395	3.35361	0.289576	11.5811	5.13875e-31	8.538e-29		ENSMUSG00000026656	Fcgr2b	948.189	2.38582	0.245356	9.72391	2.38445e-22	2.45033e-20		ENSMUSG00000022973	Synj1	1341.78	1.48077	0.147522	10.0376	1.04168e-23	1.46975e-21		ENSMUSG00000013089	Etv5	339.007	1.5052	0.208866	7.20652	5.74018e-13	6.84892e-11
ENSMUSG00000036594	H2-Aa	5955.62	2.79336	0.241264	11.578	5.32446e-31	8.76466e-29		ENSMUSG00000059498	Fcgr3	1863	2.82528	0.291415	9.69504	3.16517e-22	3.17911e-20		ENSMUSG00000030737	Slco2b1	1285.91	1.53782	0.153461	10.0209	1.23395e-23	1.72734e-21		ENSMUSG00000024991	Eif3a	8998.59	0.53466	0.0743129	7.19472	6.25886e-13	7.33464e-11
ENSMUSG00000060063	Alox5ap	395.496	2.74357	0.23707	11.5728	5.65782e-31	9.22796e-29		ENSMUSG00000018008	Cyth4	2260.26	2.2161	0.228962	9.67889	3.70728e-22	3.66155e-20		ENSMUSG00000053063	Clec12a	375.243	2.84058	0.284516	9.9839	1.79284e-23	2.47079e-21		ENSMUSG00000066151	Fkbp15	1803.01	1.08043	0.150175	7.19446	6.27104e-13	7.33464e-11
ENSMUSG00000020573	Pik3cg	820.206	2.62584	0.226943	11.5705	5.81468e-31	9.39758e-29		ENSMUSG00000052384	Nrros	623.483	1.98351	0.205296	9.66171	4.38477e-22	4.2831e-20		ENSMUSG00000034641	Cd300ld	739.235	2.55672	0.25619	9.97979	1.8686e-23	2.55539e-21		ENSMUSG00000059498	Fcgr3	1863	2.28796	0.318617	7.18091	6.92512e-13	7.99446e-11
ENSMUSG00000024300	Myo1f	1579.55	2.84719	0.247086	11.5231	1.00919e-30	1.61635e-28		ENSMUSG00000037661	Gpr160	172.194	2.34102	0.242442	9.65597	4.6376e-22	4.50532e-20		ENSMUSG00000069516	Lyz2	24806.8	2.47292	0.248711	9.94296	2.70659e-23	3.64529e-21		ENSMUSG00000035004	Igsf6	416.273	2.00972	0.281429	7.14111	9.2581e-13	1.04171e-10
ENSMUSG00000026288	Inpp5d	2141.77	2.58988	0.225519	11.4841	1.58628e-30	2.49565e-28		ENSMUSG00000026425	Srgap2	1163.05	1.40235	0.145393	9.64521	5.15073e-22	4.94971e-20		ENSMUSG00000038332	Sesn1	715.992	1.23963	0.125105	9.90871	3.81524e-23	5.06174e-21		ENSMUSG00000056529	Ptafr	696.715	2.01727	0.282744	7.13464	9.70425e-13	1.08504e-10
ENSMUSG00000060216	Arrb2	730.386	2.38161	0.207985	11.4509	2.32772e-30	3.63002e-28		ENSMUSG00000040229	Gpr34	207.586	2.92226	0.303482	9.62911	6.02498e-22	5.75872e-20		ENSMUSG00000019979	Apaf1	416.618	1.57004	0.158591	9.89995	4.16471e-23	5.48447e-21		ENSMUSG00000036622	Atp13a2	1238.59	1.64709	0.231465	7.11593	1.11161e-12	1.21989e-10
ENSMUSG00000069516	Lyz2	24806.8	2.84278	0.248872	11.4227	3.22248e-30	4.93872e-28		ENSMUSG00000049625	Tifab	372.455	2.45158	0.25473	9.62423	6.31778e-22	6.00628e-20		ENSMUSG00000036594	H2-Aa	5955.62	2.38329	0.24104	9.88751	4.7159e-23	6.16465e-21		ENSMUSG00000024397	Aif1	681.216	2.16952	0.305141	7.10989	1.16133e-12	1.26663e-10
ENSMUSG00000074825	Itpripl1	293.9	2.07991	0.182166	11.4177	3.41288e-30	5.18582e-28		ENSMUSG00000069516	Lyz2	24806.8	2.38543	0.248756	9.58944	8.85668e-22	8.28705e-20		ENSMUSG00000034663	Bmp2k	1268.59	1.54802	0.156761	9.87499	5.34373e-23	6.88411e-21		ENSMUSG00000018008	Cyth4	2260.26	1.78041	0.250583	7.10507	1.20264e-12	1.30369e-10
ENSMUSG00000015947	Fcgr1	501.187	3.70785	0.325297	11.3983	4.26194e-30	6.42108e-28		ENSMUSG00000060216	Arrb2	730.386	1.98844	0.207585	9.57889	9.8096e-22	9.13063e-20		ENSMUSG00000036622	Atp13a2	1238.59	2.0721	0.211015	9.81968	9.26377e-23	1.15169e-20		ENSMUSG00000064373	Selenop	24157.3	1.47686	0.207913	7.10328	1.21828e-12	1.31264e-10
ENSMUSG00000000290	Itgb2	2861.93	2.64406	0.232967	11.3495	7.45594e-30	1.1046e-27		ENSMUSG00000029771	Irf5	1380.16	1.99042	0.208357	9.55293	1.26075e-21	1.14942e-19		ENSMUSG00000018008	Cyth4	2260.26	2.24504	0.228699	9.81654	9.55646e-23	1.17982e-20		ENSMUSG00000037661	Gpr160	172.194	1.88104	0.264865	7.10189	1.23059e-12	1.31792e-10
ENSMUSG00000005142	Man2b1	1959.13	2.31223	0.20438	11.3134	1.12653e-29	1.64159e-27		ENSMUSG00000034663	Bmp2k	1268.59	1.49287	0.157173	9.49823	2.13491e-21	1.92662e-19		ENSMUSG00000015766	Eps8	1412.85	2.23812	0.228112	9.81149	1.0047e-22	1.23183e-20		ENSMUSG00000033880	Lgals3bp	1788.33	1.14678	0.161982	7.07969	1.44474e-12	1.538e-10
ENSMUSG00000026425	Srgap2	1163.05	1.64562	0.145588	11.3033	1.26417e-29	1.82718e-27		ENSMUSG00000039218	Srrm2	9293.17	0.855373	0.0901329	9.49014	2.30733e-21	2.0717e-19		ENSMUSG00000049625	Tifab	372.455	2.48986	0.253827	9.80926	1.02716e-22	1.25074e-20		ENSMUSG00000038332	Sesn1	715.992	0.981657	0.138846	7.07013	1.54794e-12	1.63805e-10
ENSMUSG00000027322	Siglec1	1483.6	2.98839	0.266203	11.226	3.04063e-29	4.29018e-27		ENSMUSG00000066151	Fkbp15	1803.01	1.29662	0.136782	9.47947	2.55589e-21	2.27193e-19		ENSMUSG00000056529	Ptafr	696.715	2.50813	0.256952	9.76108	1.65385e-22	1.96014e-20		ENSMUSG00000024474	Ik	3063.41	0.728296	0.103141	7.06119	1.65085e-12	1.73468e-10
ENSMUSG00000015766	Eps8	1412.85	2.56253	0.228359	11.2215	3.19702e-29	4.47533e-27		ENSMUSG00000015947	Fcgr1	501.187	3.03298	0.320079	9.4757	2.64976e-21	2.34365e-19		ENSMUSG00000074825	Itpripl1	293.9	1.76482	0.180936	9.75385	1.77608e-22	2.09107e-20		ENSMUSG00000034652	Cd300a	392.703	2.36857	0.335466	7.06052	1.65876e-12	1.73468e-10
ENSMUSG00000030447	Cyfip1	2212.52	1.69038	0.150781	11.2108	3.60941e-29	5.01313e-27		ENSMUSG00000024300	Myo1f	1579.55	2.33002	0.246201	9.46388	2.96731e-21	2.59866e-19		ENSMUSG00000058818	Pirb	816.051	2.46183	0.252433	9.75239	1.80169e-22	2.10727e-20		ENSMUSG00000052336	Cx3cr1	393.007	1.73586	0.246284	7.04822	1.81221e-12	1.88407e-10
ENSMUSG00000037470	Uggt1	1596.75	1.31927	0.11779	11.2002	4.06898e-29	5.60762e-27		ENSMUSG00000053063	Clec12a	375.243	2.70283	0.286233	9.44279	3.62996e-21	3.14797e-19		ENSMUSG00000020709	Adap2	860.228	2.56785	0.264018	9.72605	2.33484e-22	2.67799e-20		ENSMUSG00000060586	H2-Eb1	7509.04	1.76468	0.250554	7.04312	1.87984e-12	1.94301e-10
ENSMUSG00000034663	Bmp2k	1268.59	1.75792	0.157397	11.1687	5.80078e-29	7.92174e-27		ENSMUSG00000038623	Tm6sf1	498.435	1.52928	0.162077	9.43551	3.89099e-21	3.35796e-19		ENSMUSG00000040229	Gpr34	207.586	2.92576	0.301158	9.71501	2.60222e-22	2.96553e-20		ENSMUSG00000024300	Myo1f	1579.55	1.89096	0.269182	7.02483	2.14324e-12	2.1898e-10
ENSMUSG00000030786	Itgam	226.382	2.71896	0.243911	11.1473	7.37807e-29	9.93692e-27		ENSMUSG00000027322	Siglec1	1483.6	2.49136	0.264654	9.41366	4.79164e-21	4.11526e-19		ENSMUSG00000022831	Hcls1	2167.85	2.2221	0.228938	9.70611	2.83965e-22	3.2155e-20		ENSMUSG00000030844	Rgs10	1513.1	1.45712	0.207507	7.02203	2.18674e-12	2.22147e-10
ENSMUSG00000009090	Ap1b1	2652.95	1.46106	0.131396	11.1195	1.00881e-28	1.34847e-26		ENSMUSG00000009090	Ap1b1	2652.95	1.23487	0.131354	9.40107	5.40116e-21	4.61643e-19		ENSMUSG00000073421	H2-Ab1	8629.13	2.33885	0.241382	9.68942	3.34411e-22	3.76276e-20		ENSMUSG00000026548	Slamf9	144.361	2.31445	0.32973	7.01924	2.23084e-12	2.2534e-10
ENSMUSG00000031229	Atrx	3433.55	1.02511	0.0922601	11.1111	1.10812e-28	1.47016e-26		ENSMUSG00000037731	Themis2	1111.46	2.23753	0.238261	9.39106	5.93968e-21	5.02836e-19		ENSMUSG00000034792	Gna15	222.931	2.09245	0.21633	9.67246	3.94777e-22	4.38647e-20		ENSMUSG00000017754	Pltp	3590.29	1.94617	0.277364	7.01666	2.2724e-12	2.28241e-10
ENSMUSG00000021596	Mctp1	380.22	2.91672	0.263603	11.0649	1.8576e-28	2.44626e-26		ENSMUSG00000074825	Itpripl1	293.9	1.72109	0.183473	9.38059	6.56076e-21	5.52783e-19		ENSMUSG00000017707	Serinc3	5828.12	1.34334	0.138997	9.66451	4.26676e-22	4.71145e-20		ENSMUSG00000028599	Tnfrsf1b	784.482	1.63216	0.233451	6.99142	2.72118e-12	2.70264e-10
ENSMUSG00000027878	Notch2	2489	1.35887	0.122851	11.0611	1.9361e-28	2.53088e-26		ENSMUSG00000030064	Frmd4b	1352.78	1.91505	0.204665	9.35701	8.20266e-21	6.81434e-19		ENSMUSG00000020101	Vsir	1350.68	2.22825	0.230628	9.66166	4.38684e-22	4.81415e-20		ENSMUSG00000015766	Eps8	1412.85	1.74889	0.250233	6.98906	2.76738e-12	2.73325e-10
ENSMUSG00000031216	Stard8	1273.47	2.7664	0.250569	11.0405	2.43689e-28	3.13935e-26		ENSMUSG00000036594	H2-Aa	5955.62	2.25382	0.241084	9.34868	8.87476e-21	7.30442e-19		ENSMUSG00000003283	Hck	363.561	2.37254	0.246033	9.64317	5.25384e-22	5.6953e-20		ENSMUSG00000020376	Rnf130	1202.07	1.04227	0.149177	6.98679	2.81239e-12	2.76236e-10
ENSMUSG00000030536	Iqgap1	8301.69	1.53243	0.139328	10.9987	3.87509e-28	4.81758e-26		ENSMUSG00000074570	Cass4	172.402	3.01545	0.322982	9.33627	9.97867e-21	8.17515e-19		ENSMUSG00000060063	Alox5ap	395.496	2.26089	0.234662	9.63466	5.70793e-22	6.15003e-20		ENSMUSG00000030786	Itgam	226.382	1.8224	0.261604	6.96625	3.25493e-12	3.16209e-10
ENSMUSG00000034708	Grn	4860.61	2.13203	0.194361	10.9695	5.3589e-28	6.61601e-26		ENSMUSG00000039501	Znfx1	3380.44	1.21473	0.130811	9.28613	1.59995e-20	1.28125e-18		ENSMUSG00000031133	Arhgef6	1219.41	1.43117	0.148752	9.62119	6.5075e-22	6.9693e-20		ENSMUSG00000038642	Ctss	12593.5	2.31517	0.332689	6.95894	3.42838e-12	3.29458e-10
ENSMUSG00000025949	Pikfyve	1247.24	1.11696	0.101943	10.9567	6.17247e-28	7.56787e-26		ENSMUSG00000038332	Sesn1	715.992	1.16024	0.125083	9.27578	1.76321e-20	1.40566e-18		ENSMUSG00000038642	Ctss	12593.5	2.9164	0.303741	9.6016	7.87159e-22	8.25262e-20		ENSMUSG00000040229	Gpr34	207.586	2.29112	0.330114	6.94037	3.91065e-12	3.71784e-10
ENSMUSG00000029810	Tmem176b	1507.49	2.04563	0.186779	10.9521	6.4921e-28	7.90524e-26		ENSMUSG00000051906	Cd209f	449.543	2.84962	0.307401	9.27006	1.86044e-20	1.47656e-18		ENSMUSG00000041362	Shtn1	1299.46	1.51715	0.158046	9.59943	8.03844e-22	8.35716e-20		ENSMUSG00000019979	Apaf1	416.618	1.21054	0.174795	6.92548	4.34496e-12	4.08702e-10
ENSMUSG00000040687	Madd	959.576	1.71094	0.156424	10.9378	7.60428e-28	9.19652e-26		ENSMUSG00000003812	Dnase2a	412.442	2.03328	0.219438	9.26585	1.9353e-20	1.52238e-18		ENSMUSG00000037805	Rpl10a	1205.28	2.11072	0.220098	9.58993	8.81446e-22	8.9775e-20		ENSMUSG00000026482	Rgl1	2545.39	1.2789	0.184893	6.917	4.6132e-12	4.2939e-10
ENSMUSG00000022108	Itm2b	17820.2	1.39031	0.127389	10.9139	9.88877e-28	1.18785e-25		ENSMUSG00000022831	Hcls1	2167.85	2.12274	0.229153	9.26341	1.98014e-20	1.55079e-18		ENSMUSG00000037306	Man1c1	828.591	2.09775	0.218751	9.58967	8.83711e-22	8.9775e-20		ENSMUSG00000057335	Cep170	2040.3	0.920233	0.133054	6.91623	4.63808e-12	4.29457e-10
ENSMUSG00000078771	Evi2a	501.661	2.95928	0.271342	10.9061	1.07781e-27	1.27742e-25		ENSMUSG00000033326	Kdm4a	1101.88	0.913559	0.0988363	9.24315	2.39337e-20	1.8662e-18		ENSMUSG00000060216	Arrb2	730.386	1.9792	0.206852	9.5682	1.08783e-21	1.09262e-19		ENSMUSG00000034663	Bmp2k	1268.59	1.18856	0.171928	6.91311	4.74135e-12	4.36745e-10
ENSMUSG00000034652	Cd300a	392.703	3.47118	0.319189	10.875	1.5166e-27	1.78558e-25		ENSMUSG00000032812	Arap1	2547.53	1.58916	0.172316	9.22232	2.9074e-20	2.25711e-18		ENSMUSG00000031903	Pla2g15	617.52	2.07809	0.21721	9.5672	1.09841e-21	1.09706e-19		ENSMUSG00000026177	Slc11a1	751.934	2.2541	0.327713	6.87826	6.05901e-12	5.44026e-10
ENSMUSG00000029925	Tbxas1	434.587	2.82529	0.260996	10.825	2.62028e-27	2.96709e-25		ENSMUSG00000003660	Snrnp200	4432.28	1.43942	0.156449	9.20061	3.55923e-20	2.75113e-18		ENSMUSG00000064373	Selenop	24157.3	1.81464	0.189767	9.56243	1.15025e-21	1.14241e-19		ENSMUSG00000032812	Arap1	2547.53	1.29829	0.188872	6.87393	6.2459e-12	5.57988e-10
ENSMUSG00000079547	H2-DMb1	414.244	2.9319	0.271105	10.8147	2.93404e-27	3.28059e-25		ENSMUSG00000044583	Tlr7	364.946	2.16896	0.236001	9.19046	3.91151e-20	3.01034e-18		ENSMUSG00000030064	Frmd4b	1352.78	1.95203	0.204482	9.54621	1.34533e-21	1.32873e-19		ENSMUSG00000074785	Plxnc1	606.261	1.45568	0.212138	6.86193	6.79369e-12	6.00887e-10
ENSMUSG00000013089	Etv5	339.007	2.02558	0.187505	10.8028	3.33999e-27	3.71114e-25		ENSMUSG00000002111	Spi1	1218.92	2.32483	0.253042	9.18752	4.02012e-20	3.06737e-18		ENSMUSG00000031659	Adcy7	893.91	1.61536	0.169672	9.5205	1.72348e-21	1.68352e-19		ENSMUSG00000039218	Srrm2	9293.17	0.677723	0.0988696	6.85472	7.14526e-12	6.28853e-10
ENSMUSG00000032560	Dnajc13	2512.14	1.31462	0.121899	10.7845	4.07324e-27	4.49776e-25		ENSMUSG00000024965	Fermt3	1375.74	2.07674	0.226191	9.18139	4.25556e-20	3.20573e-18		ENSMUSG00000030786	Itgam	226.382	2.25999	0.237979	9.49658	2.16894e-21	2.10707e-19		ENSMUSG00000001750	Tcirg1	504.931	1.90853	0.278473	6.85356	7.20346e-12	6.30853e-10
ENSMUSG00000030865	Chp2	708.34	2.73038	0.253552	10.7685	4.84806e-27	5.3203e-25		ENSMUSG00000073421	H2-Ab1	8629.13	2.21093	0.241408	9.15848	5.26338e-20	3.9482e-18		ENSMUSG00000033335	Dnm2	2320.36	0.961516	0.101423	9.48025	2.53675e-21	2.43775e-19		ENSMUSG00000017707	Serinc3	5828.12	1.04374	0.152359	6.85056	7.35634e-12	6.38321e-10
ENSMUSG00000039031	Arhgap18	1023.76	2.01383	0.187101	10.7633	5.12889e-27	5.59395e-25		ENSMUSG00000078771	Evi2a	501.661	2.45615	0.268648	9.14264	6.09475e-20	4.51468e-18		ENSMUSG00000005198	Polr2a	3937.67	1.23151	0.129976	9.4749	2.67014e-21	2.55213e-19		ENSMUSG00000023186	Vwa5a	1438.25	1.24672	0.18199	6.85047	7.36054e-12	6.38321e-10
ENSMUSG00000039621	Prex1	3561.83	2.28283	0.213262	10.7043	9.71428e-27	1.03413e-24		ENSMUSG00000058715	Fcer1g	1712.95	2.40683	0.263896	9.12039	7.48539e-20	5.49898e-18		ENSMUSG00000026357	Rgs18	187.363	2.68167	0.283364	9.46367	2.97312e-21	2.82653e-19		ENSMUSG00000058163	Gm5431	272.586	2.3981	0.3504	6.8439	7.70671e-12	6.65096e-10
ENSMUSG00000054309	Cpsf3	1416.61	1.00141	0.0935762	10.7016	1.0009e-26	1.05916e-24		ENSMUSG00000000318	Clec10a	442.291	2.32648	0.255587	9.10252	8.82603e-20	6.45717e-18		ENSMUSG00000024663	Rab3il1	1419.58	2.4089	0.254619	9.46079	3.05616e-21	2.89003e-19		ENSMUSG00000029771	Irf5	1380.16	1.55781	0.227726	6.84073	7.87918e-12	6.76696e-10
ENSMUSG00000038642	Ctss	12593.5	3.25676	0.304428	10.698	1.04005e-26	1.09409e-24		ENSMUSG00000031133	Arhgef6	1219.41	1.35646	0.149037	9.10154	8.90591e-20	6.4889e-18		ENSMUSG00000072889	Nfxl1	696.542	1.68823	0.178535	9.456	3.19957e-21	3.00962e-19		ENSMUSG00000052593	Adam17	726.253	1.13277	0.165633	6.83907	7.97069e-12	6.81264e-10
ENSMUSG00000041133	Smc1a	4013.73	1.19663	0.112432	10.6431	1.87757e-26	1.95201e-24		ENSMUSG00000027615	Hps3	642.974	1.17254	0.128898	9.09665	9.31576e-20	6.75982e-18		ENSMUSG00000046805	Mpeg1	3766.2	2.53816	0.268647	9.44796	3.45513e-21	3.21598e-19		ENSMUSG00000042228	Lyn	1872.5	1.6773	0.245426	6.83424	8.24401e-12	6.98433e-10
ENSMUSG00000024965	Fermt3	1375.74	2.41182	0.226827	10.6329	2.09539e-26	2.1658e-24		ENSMUSG00000039206	Daglb	552.02	1.64375	0.180832	9.08997	9.90657e-20	7.15931e-18		ENSMUSG00000035004	Igsf6	416.273	2.42168	0.256894	9.42678	4.22886e-21	3.91566e-19		ENSMUSG00000041133	Smc1a	4013.73	0.842918	0.123377	6.83207	8.36976e-12	7.05202e-10
ENSMUSG00000022180	Slc7a8	391.02	2.41915	0.228096	10.6058	2.79992e-26	2.86075e-24		ENSMUSG00000033396	Spg11	904.612	1.10642	0.1218	9.0839	1.04756e-19	7.47931e-18		ENSMUSG00000040659	Efhd2	3177.06	1.89612	0.201885	9.39209	5.8821e-21	5.3903e-19		ENSMUSG00000027994	Mcub	460.715	1.73417	0.254352	6.81797	9.23342e-12	7.63497e-10
ENSMUSG00000017485	Top2b	3251.18	1.07686	0.101753	10.583	3.5737e-26	3.63047e-24		ENSMUSG00000020790	Ankfy1	1923.02	1.14545	0.126118	9.08234	1.06269e-19	7.55703e-18		ENSMUSG00000023026	Dip2b	1268.42	1.24238	0.132665	9.36482	7.61807e-21	6.87483e-19		ENSMUSG00000034484	Snx2	3815.92	1.12686	0.165525	6.8078	9.91018e-12	8.15663e-10
ENSMUSG00000020709	Adap2	860.228	2.79681	0.265004	10.5538	4.87628e-26	4.87025e-24		ENSMUSG00000063870	Chd4	7633.13	0.86333	0.0951692	9.07153	1.1736e-19	8.31247e-18		ENSMUSG00000003458	Ncstn	592.818	1.34531	0.143689	9.36267	7.77435e-21	6.96588e-19		ENSMUSG00000028249	Sdcbp	3544.55	1.60922	0.236643	6.8002	1.04472e-11	8.51974e-10
ENSMUSG00000053063	Clec12a	375.243	3.05124	0.289284	10.5476	5.21386e-26	5.14956e-24		ENSMUSG00000026648	Dclre1c	364.464	1.71662	0.189329	9.06686	1.22491e-19	8.64148e-18		ENSMUSG00000020009	Ifngr1	1587.01	1.28386	0.13713	9.36236	7.79734e-21	6.96588e-19		ENSMUSG00000003283	Hck	363.561	1.82512	0.269055	6.78345	1.17338e-11	9.52527e-10
ENSMUSG00000043832	Clec4a3	136.472	3.34571	0.317847	10.5262	6.54545e-26	6.42901e-24		ENSMUSG00000033880	Lgals3bp	1788.33	1.33887	0.147928	9.05084	1.41875e-19	9.93557e-18		ENSMUSG00000036606	Plxnb2	2256.84	1.65129	0.176485	9.35654	8.2391e-21	7.32374e-19		ENSMUSG00000032359	Ctsh	1459.54	1.5055	0.222256	6.77371	1.25518e-11	1.01086e-09
ENSMUSG00000026177	Slc11a1	751.934	3.1993	0.304357	10.5117	7.63258e-26	7.41486e-24		ENSMUSG00000042228	Lyn	1872.5	2.02676	0.224359	9.03357	1.66166e-19	1.15394e-17		ENSMUSG00000037731	Themis2	1111.46	2.22729	0.238065	9.35583	8.29442e-21	7.33623e-19		ENSMUSG00000009090	Ap1b1	2652.95	0.9773	0.144282	6.77355	1.25661e-11	1.01086e-09
ENSMUSG00000020790	Ankfy1	1923.02	1.3256	0.126157	10.5075	7.9758e-26	7.70618e-24		ENSMUSG00000025949	Pikfyve	1247.24	0.916035	0.101676	9.00933	2.07312e-19	1.42325e-17		ENSMUSG00000000318	Clec10a	442.291	2.38871	0.255566	9.34673	9.04014e-21	7.91702e-19		ENSMUSG00000037805	Rpl10a	1205.28	1.63226	0.241058	6.77125	1.27678e-11	1.02246e-09
ENSMUSG00000040229	Gpr34	207.586	3.1419	0.299067	10.5057	8.13404e-26	7.81659e-24		ENSMUSG00000026938	Fcna	314.553	2.76065	0.306455	9.00834	2.09198e-19	1.43043e-17		ENSMUSG00000027878	Notch2	2489	1.14587	0.122703	9.33852	9.76874e-21	8.40072e-19		ENSMUSG00000023932	Cdc5l	873.342	0.829593	0.12282	6.75457	1.43259e-11	1.12693e-09
ENSMUSG00000024013	Fgd2	374.764	2.68403	0.255805	10.4925	9.35333e-26	8.84487e-24		ENSMUSG00000028599	Tnfrsf1b	784.482	1.92261	0.213848	8.99057	2.45956e-19	1.67533e-17		ENSMUSG00000038371	Sbf2	1738.26	1.13786	0.121847	9.33839	9.78146e-21	8.40072e-19		ENSMUSG00000024835	Coro1b	2000.79	0.936312	0.140214	6.67775	2.42631e-11	1.87543e-09
ENSMUSG00000058163	Gm5431	272.586	3.37116	0.321399	10.489	9.70068e-26	9.1248e-24		ENSMUSG00000064373	Selenop	24157.3	1.70269	0.189782	8.9718	2.91719e-19	1.97193e-17		ENSMUSG00000031229	Atrx	3433.55	0.860369	0.0922047	9.33108	1.04797e-20	8.91426e-19		ENSMUSG00000052384	Nrros	623.483	1.49928	0.224743	6.67108	2.53935e-11	1.95431e-09
ENSMUSG00000021311	Mtr	846.167	1.57802	0.150481	10.4865	9.96682e-26	9.3258e-24		ENSMUSG00000018707	Dync1h1	15486.1	1.90431	0.212435	8.9642	3.12541e-19	2.09674e-17		ENSMUSG00000024991	Eif3a	8998.59	0.631452	0.0677391	9.32182	1.14358e-20	9.68119e-19		ENSMUSG00000002103	Acp2	793.681	1.21567	0.182278	6.66931	2.57014e-11	1.96948e-09
ENSMUSG00000061119	Prcp	431.916	1.81221	0.173725	10.4315	1.78078e-25	1.62352e-23		ENSMUSG00000033335	Dnm2	2320.36	0.908142	0.10147	8.94988	3.55868e-19	2.36169e-17		ENSMUSG00000002147	Stat6	1790.55	0.993159	0.106885	9.29187	1.51597e-20	1.27127e-18		ENSMUSG00000062210	Tnfaip8	1382.6	1.13708	0.170712	6.66082	2.72304e-11	2.06001e-09
ENSMUSG00000030579	Tyrobp	812.406	3.40398	0.326781	10.4167	2.07984e-25	1.8865e-23		ENSMUSG00000061119	Prcp	431.916	1.54307	0.172582	8.94111	3.85278e-19	2.53684e-17		ENSMUSG00000028599	Tnfrsf1b	784.482	1.97617	0.213129	9.27219	1.82367e-20	1.51501e-18		ENSMUSG00000028465	Tln1	12918.8	1.1411	0.171339	6.65991	2.73989e-11	2.06398e-09
ENSMUSG00000026938	Fcna	314.553	3.19197	0.30648	10.415	2.11897e-25	1.91223e-23		ENSMUSG00000020101	Vsir	1350.68	2.06368	0.230949	8.93568	4.04671e-19	2.6547e-17		ENSMUSG00000032812	Arap1	2547.53	1.5963	0.172202	9.26994	1.8625e-20	1.54007e-18		ENSMUSG00000020850	Prpf8	6549.11	1.08217	0.162611	6.65493	2.83428e-11	2.12607e-09
ENSMUSG00000034709	Ppp1r21	857.818	1.69576	0.163093	10.3975	2.54533e-25	2.26254e-23		ENSMUSG00000037646	Vps13b	1477.04	1.188	0.133095	8.92593	4.41969e-19	2.87109e-17		ENSMUSG00000032046	Abhd12	1236.36	1.75148	0.189159	9.25929	2.05796e-20	1.69382e-18		ENSMUSG00000018927	Ccl6	4522.46	2.18286	0.328607	6.64278	3.07826e-11	2.29938e-09
ENSMUSG00000026648	Dclre1c	364.464	1.9572	0.188857	10.3634	3.63912e-25	3.20278e-23		ENSMUSG00000073411	H2-D1	8155.31	1.21317	0.136049	8.91717	4.78341e-19	3.08924e-17		ENSMUSG00000027995	Tlr2	173.382	2.41559	0.26094	9.25728	2.0971e-20	1.71807e-18		ENSMUSG00000101389	Ms4a4a	267.923	3.32133	0.500187	6.64016	3.13334e-11	2.32052e-09
ENSMUSG00000026357	Rgs18	187.363	2.9211	0.281964	10.3598	3.77628e-25	3.30712e-23		ENSMUSG00000022141	Nipbl	3512.49	0.796894	0.0893691	8.91688	4.79599e-19	3.08924e-17		ENSMUSG00000028708	Mknk1	550.834	1.48694	0.160871	9.2431	2.39446e-20	1.95269e-18		ENSMUSG00000025701	Alox5	298.696	1.83902	0.276986	6.63941	3.14941e-11	2.32052e-09
ENSMUSG00000032458	Copb2	2228.6	0.949123	0.0916926	10.3511	4.1353e-25	3.5985e-23		ENSMUSG00000079419	Ms4a6c	462.805	2.51409	0.2825	8.89944	5.61286e-19	3.60236e-17		ENSMUSG00000079547	H2-DMb1	414.244	2.46713	0.267041	9.23876	2.49379e-20	2.02441e-18		ENSMUSG00000078771	Evi2a	501.661	1.9461	0.293133	6.63897	3.15876e-11	2.32052e-09
ENSMUSG00000022141	Nipbl	3512.49	0.922034	0.089345	10.3199	5.72651e-25	4.85906e-23		ENSMUSG00000025982	Sf3b1	3431.88	0.934424	0.105131	8.88815	6.21365e-19	3.95937e-17		ENSMUSG00000026341	Actr3	4292.27	1.34579	0.145718	9.23553	2.57002e-20	2.07681e-18		ENSMUSG00000021190	Lgmn	4035.45	1.99228	0.300269	6.63499	3.2452e-11	2.3742e-09
ENSMUSG00000042228	Lyn	1872.5	2.32039	0.224918	10.3166	5.92761e-25	4.99436e-23		ENSMUSG00000024397	Aif1	681.216	2.46568	0.278376	8.85738	8.19181e-19	5.10997e-17		ENSMUSG00000052681	Rap1b	3337.48	1.39109	0.150945	9.21591	3.08637e-20	2.4716e-18		ENSMUSG00000024663	Rab3il1	1419.58	1.84883	0.279021	6.62612	3.44635e-11	2.51104e-09
ENSMUSG00000023026	Dip2b	1268.42	1.36859	0.132931	10.2955	7.38427e-25	6.19234e-23		ENSMUSG00000025915	Sgk3	560.509	1.38057	0.156287	8.83351	1.01445e-18	6.28393e-17		ENSMUSG00000028478	Clta	5162.7	1.24381	0.134999	9.21349	3.15705e-20	2.51686e-18		ENSMUSG00000026425	Srgap2	1163.05	1.05748	0.159626	6.62475	3.47838e-11	2.52402e-09
ENSMUSG00000048779	P2ry6	382.42	2.67256	0.259679	10.2918	7.67186e-25	6.4033e-23		ENSMUSG00000037902	Sirpa	2907.13	2.04989	0.232216	8.82753	1.07016e-18	6.606e-17		ENSMUSG00000022148	Fyb	2959.03	2.0273	0.220086	9.21137	3.21996e-20	2.55556e-18		ENSMUSG00000059326	Csf2ra	391.45	1.87917	0.284646	6.60177	4.06286e-11	2.90079e-09
ENSMUSG00000020009	Ifngr1	1587.01	1.41285	0.137601	10.2677	9.85061e-25	8.18337e-23		ENSMUSG00000031216	Stard8	1273.47	2.21026	0.250432	8.8258	1.08681e-18	6.68556e-17		ENSMUSG00000001750	Tcirg1	504.931	2.33788	0.254348	9.19167	3.86781e-20	3.04256e-18		ENSMUSG00000036943	Rab8b	1787.26	1.3231	0.200702	6.59234	4.32939e-11	3.06645e-09
ENSMUSG00000013584	Aldh1a2	302.172	2.94553	0.287618	10.2411	1.29735e-24	1.06779e-22		ENSMUSG00000017485	Top2b	3251.18	0.89687	0.101741	8.81519	1.19482e-18	7.2995e-17		ENSMUSG00000020790	Ankfy1	1923.02	1.15427	0.126076	9.15534	5.41875e-20	4.17032e-18		ENSMUSG00000023913	Pla2g7	1934	1.64517	0.249711	6.58829	4.44913e-11	3.13875e-09
ENSMUSG00000038371	Sbf2	1738.26	1.24729	0.121863	10.2351	1.37993e-24	1.13053e-22		ENSMUSG00000031378	Abcd1	517.586	0.880611	0.0999018	8.81476	1.19938e-18	7.30223e-17		ENSMUSG00000015950	Ncf1	1222.7	1.86791	0.204105	9.15172	5.60346e-20	4.27547e-18		ENSMUSG00000020827	Mink1	2642.95	1.07086	0.162608	6.58555	4.53216e-11	3.15972e-09
ENSMUSG00000079419	Ms4a6c	462.805	2.91733	0.285106	10.2324	1.41905e-24	1.15724e-22		ENSMUSG00000017760	Ctsa	1811.95	1.72778	0.196093	8.81103	1.24001e-18	7.49829e-17		ENSMUSG00000019122	Ccl9	1473.74	2.55783	0.279893	9.13858	6.32757e-20	4.80733e-18		ENSMUSG00000038371	Sbf2	1738.26	0.883328	0.134168	6.58374	4.58754e-11	3.17344e-09
ENSMUSG00000114608	Gm36161	129.713	3.09868	0.302906	10.2299	1.45742e-24	1.18311e-22		ENSMUSG00000052821	Cysltr1	150.956	2.59928	0.295154	8.80654	1.29066e-18	7.77808e-17		ENSMUSG00000028923	Necap2	1655.64	1.61146	0.176355	9.13756	6.38784e-20	4.83247e-18		ENSMUSG00000040462	Os9	1356.1	0.98609	0.149923	6.57733	4.78977e-11	3.29371e-09
ENSMUSG00000070873	Lilra5	110.234	3.83401	0.375033	10.2231	1.56225e-24	1.26244e-22		ENSMUSG00000014418	Hps5	797.809	1.06462	0.121052	8.79471	1.43418e-18	8.6138e-17		ENSMUSG00000017754	Pltp	3590.29	2.3128	0.253158	9.1358	6.49233e-20	4.87751e-18		ENSMUSG00000037876	Jmjd1c	2496.97	0.811883	0.123468	6.57565	4.84406e-11	3.29953e-09
ENSMUSG00000021457	Syk	3841.73	2.61185	0.255744	10.2127	1.73915e-24	1.39903e-22		ENSMUSG00000020709	Adap2	860.228	2.32314	0.264177	8.79385	1.44515e-18	8.65049e-17		ENSMUSG00000023913	Pla2g7	1934	2.08339	0.228083	9.13433	6.58128e-20	4.91605e-18		ENSMUSG00000025915	Sgk3	560.509	1.12063	0.17073	6.56377	5.24646e-11	3.54645e-09
ENSMUSG00000022372	Sla	643.005	2.26727	0.22387	10.1276	4.16777e-24	3.29309e-22		ENSMUSG00000024030	Abcg1	2633.12	2.28753	0.260197	8.79153	1.47537e-18	8.80175e-17		ENSMUSG00000044583	Tlr7	364.946	2.12699	0.233452	9.11104	8.15928e-20	6.04399e-18		ENSMUSG00000021549	Rasa1	1623.65	0.660308	0.100907	6.5437	6.00138e-11	4.011e-09
ENSMUSG00000039206	Daglb	552.02	1.84422	0.182153	10.1246	4.29759e-24	3.38064e-22		ENSMUSG00000026357	Rgs18	187.363	2.4852	0.283262	8.7735	1.73196e-18	1.02636e-16		ENSMUSG00000061288	Taok3	2013.97	1.55263	0.170436	9.1098	8.25347e-20	6.08839e-18		ENSMUSG00000020101	Vsir	1350.68	1.65098	0.252558	6.53705	6.27459e-11	4.17789e-09
ENSMUSG00000057335	Cep170	2040.3	1.22493	0.121053	10.1189	4.55286e-24	3.56567e-22		ENSMUSG00000047180	Neurl3	510.556	2.07975	0.237426	8.75956	1.96011e-18	1.14781e-16		ENSMUSG00000032359	Ctsh	1459.54	1.84734	0.20282	9.10827	8.37089e-20	6.14949e-18		ENSMUSG00000024965	Fermt3	1375.74	1.61208	0.247547	6.51219	7.40606e-11	4.91287e-09
ENSMUSG00000024991	Eif3a	8998.59	0.685781	0.0677767	10.1182	4.58611e-24	3.57596e-22		ENSMUSG00000028064	Sema4a	622.611	1.52345	0.174032	8.75387	2.06154e-18	1.19826e-16		ENSMUSG00000044350	Lacc1	353.046	1.87239	0.205832	9.09669	9.3127e-20	6.7576e-18		ENSMUSG00000026288	Inpp5d	2141.77	1.60271	0.246228	6.50906	7.56222e-11	4.9892e-09
ENSMUSG00000024691	Fam111a	850.22	2.13786	0.211646	10.1011	5.46397e-24	4.20513e-22		ENSMUSG00000039637	Coro7	629.35	1.23954	0.141599	8.75382	2.06248e-18	1.19826e-16		ENSMUSG00000033880	Lgals3bp	1788.33	1.3416	0.147643	9.0868	1.02001e-19	7.37142e-18		ENSMUSG00000040667	Nup88	873.666	0.726818	0.111668	6.50876	7.57725e-11	4.9892e-09
ENSMUSG00000002147	Stat6	1790.55	1.08111	0.107152	10.0895	6.14885e-24	4.6916e-22		ENSMUSG00000000631	Myo18a	3400.99	1.50596	0.172285	8.7411	2.30847e-18	1.33681e-16		ENSMUSG00000006519	Cyba	1219.1	2.19929	0.24214	9.08273	1.05887e-19	7.59057e-18		ENSMUSG00000037679	Inf2	819.26	0.931177	0.14321	6.50216	7.9176e-11	5.15601e-09
ENSMUSG00000023367	Tmem176a	520.324	1.98118	0.19642	10.0864	6.34378e-24	4.81964e-22		ENSMUSG00000049130	C5ar1	358.395	2.49137	0.285644	8.72193	2.73503e-18	1.57868e-16		ENSMUSG00000022488	Nckap1l	2301.12	2.23748	0.24689	9.06266	1.27307e-19	8.98216e-18		ENSMUSG00000038623	Tm6sf1	498.435	1.15287	0.177425	6.49779	8.15086e-11	5.26931e-09
ENSMUSG00000027615	Hps3	642.974	1.30036	0.129166	10.0674	7.70252e-24	5.80235e-22		ENSMUSG00000030737	Slco2b1	1285.91	1.33614	0.153342	8.71343	2.9481e-18	1.69069e-16		ENSMUSG00000026928	Card9	144.368	3.32416	0.36685	9.06136	1.28836e-19	8.98216e-18		ENSMUSG00000051495	Irf2bp2	2578.52	1.02705	0.158268	6.48933	8.62203e-11	5.53366e-09
ENSMUSG00000021886	Gpr65	252.145	3.00035	0.298843	10.0399	1.01801e-23	7.5096e-22		ENSMUSG00000027994	Mcub	460.715	2.02053	0.231973	8.71021	3.03301e-18	1.73379e-16		ENSMUSG00000025743	Sdc3	4471.76	2.26813	0.250457	9.05598	1.35352e-19	9.39959e-18		ENSMUSG00000027012	Dync1i2	1784.48	0.790713	0.121917	6.48568	8.83354e-11	5.64901e-09
ENSMUSG00000022488	Nckap1l	2301.12	2.4846	0.247551	10.0367	1.05134e-23	7.72343e-22		ENSMUSG00000038642	Ctss	12593.5	2.645	0.303856	8.7048	3.18133e-18	1.81275e-16		ENSMUSG00000079419	Ms4a6c	462.805	2.54123	0.281149	9.03874	1.58482e-19	1.0963e-17		ENSMUSG00000020709	Adap2	860.228	1.87638	0.289389	6.48394	8.93576e-11	5.6939e-09
ENSMUSG00000026315	Serpinb8	246.092	2.4221	0.241529	10.0282	1.14572e-23	8.34779e-22		ENSMUSG00000033327	Tnxb	3184.98	2.62152	0.30156	8.69318	3.52448e-18	1.99366e-16		ENSMUSG00000042228	Lyn	1872.5	2.02031	0.224013	9.01871	1.90319e-19	1.30637e-17		ENSMUSG00000058818	Pirb	816.051	1.78738	0.276157	6.47235	9.6492e-11	6.12655e-09
ENSMUSG00000044350	Lacc1	353.046	2.09853	0.209329	10.025	1.18362e-23	8.58872e-22		ENSMUSG00000039630	Hnrnpu	8169.6	0.729035	0.0838899	8.69038	3.61238e-18	2.02589e-16		ENSMUSG00000026482	Rgl1	2545.39	1.5156	0.168401	8.99993	2.2586e-19	1.53257e-17		ENSMUSG00000051439	Cd14	352.96	2.06334	0.319282	6.46244	1.03027e-10	6.49508e-09
ENSMUSG00000056069	Fam105a	312.518	2.67756	0.267359	10.0148	1.31167e-23	9.47922e-22		ENSMUSG00000046805	Mpeg1	3766.2	2.33503	0.26887	8.68459	3.8011e-18	2.12503e-16		ENSMUSG00000028064	Sema4a	622.611	1.56609	0.174215	8.98938	2.48638e-19	1.66803e-17		ENSMUSG00000036894	Rap2b	866.195	1.41889	0.219658	6.45955	1.05014e-10	6.59697e-09
ENSMUSG00000064373	Selenop	24157.3	1.90043	0.189786	10.0135	1.32934e-23	9.56803e-22		ENSMUSG00000022148	Fyb	2959.03	1.9052	0.220248	8.65027	5.13778e-18	2.83663e-16		ENSMUSG00000101389	Ms4a4a	267.923	4.10265	0.457371	8.97007	2.96322e-19	1.97304e-17		ENSMUSG00000033396	Spg11	904.612	0.864511	0.134107	6.44644	1.14505e-10	7.14273e-09
ENSMUSG00000066151	Fkbp15	1803.01	1.36943	0.136765	10.013	1.33576e-23	9.57547e-22		ENSMUSG00000026315	Serpinb8	246.092	2.08842	0.241674	8.64147	5.54924e-18	3.05431e-16		ENSMUSG00000043832	Clec4a3	136.472	2.71371	0.303238	8.9491	3.5838e-19	2.3685e-17		ENSMUSG00000029919	Hpgds	561.854	1.95726	0.304264	6.43278	1.25292e-10	7.76114e-09
ENSMUSG00000036606	Plxnb2	2256.84	1.7694	0.176868	10.0041	1.46238e-23	1.03578e-21		ENSMUSG00000054509	Parp4	1182.35	1.06593	0.123411	8.63723	5.75929e-18	3.16014e-16		ENSMUSG00000021596	Mctp1	380.22	2.36046	0.263868	8.9456	3.69919e-19	2.43571e-17		ENSMUSG00000026928	Card9	144.368	2.56475	0.399107	6.42622	1.30819e-10	8.04738e-09
ENSMUSG00000021322	Aoah	155.665	2.99101	0.299234	9.99555	1.59405e-23	1.12456e-21		ENSMUSG00000026482	Rgl1	2545.39	1.45529	0.168548	8.63428	5.90986e-18	3.22287e-16		ENSMUSG00000018927	Ccl6	4522.46	2.67911	0.299894	8.9335	4.12723e-19	2.67099e-17		ENSMUSG00000027322	Siglec1	1483.6	1.86542	0.290441	6.42272	1.33861e-10	8.17797e-09
ENSMUSG00000033066	Gas7	2987.86	2.08425	0.208761	9.98393	1.79222e-23	1.25937e-21		ENSMUSG00000022272	Myo10	1717.03	1.41794	0.164334	8.62843	6.22025e-18	3.37145e-16		ENSMUSG00000057335	Cep170	2040.3	1.08	0.12099	8.92635	4.40314e-19	2.82596e-17		ENSMUSG00000021408	Ripk1	1125.58	1.0069	0.156788	6.42205	1.34453e-10	8.18598e-09
ENSMUSG00000040345	Arhgap9	523.671	2.17571	0.217996	9.9805	1.85521e-23	1.2985e-21		ENSMUSG00000032571	Pik3r4	601.807	1.19095	0.138524	8.59746	8.15007e-18	4.39067e-16		ENSMUSG00000027322	Siglec1	1483.6	2.35593	0.264574	8.90459	5.35856e-19	3.37818e-17		ENSMUSG00000032560	Dnajc13	2512.14	0.859348	0.133868	6.41936	1.36845e-10	8.30319e-09
ENSMUSG00000018927	Ccl6	4522.46	2.99701	0.300349	9.97844	1.89429e-23	1.32065e-21		ENSMUSG00000034641	Cd300ld	739.235	2.20365	0.256352	8.59621	8.23922e-18	4.42528e-16		ENSMUSG00000024965	Fermt3	1375.74	2.00458	0.225781	8.87844	6.78037e-19	4.22952e-17		ENSMUSG00000035517	Tdrd7	701.777	0.916745	0.142917	6.41451	1.41273e-10	8.54271e-09
ENSMUSG00000032089	Il10ra	962.109	2.56616	0.257273	9.97446	1.97162e-23	1.3692e-21		ENSMUSG00000029098	Acox3	787.066	1.08095	0.125787	8.5935	8.4363e-18	4.51749e-16		ENSMUSG00000009090	Ap1b1	2652.95	1.16663	0.131407	8.87796	6.80967e-19	4.23295e-17		ENSMUSG00000031402	Mpp1	1393.18	1.06278	0.165746	6.41211	1.43519e-10	8.61986e-09
ENSMUSG00000021998	Lcp1	7253.76	2.50245	0.251087	9.96644	2.13749e-23	1.47861e-21		ENSMUSG00000026548	Slamf9	144.361	2.61239	0.304124	8.5899	8.70474e-18	4.64723e-16		ENSMUSG00000031378	Abcd1	517.586	0.88442	0.0996538	8.87493	6.99803e-19	4.31983e-17		ENSMUSG00000003660	Snrnp200	4432.28	1.10016	0.171632	6.40998	1.45539e-10	8.71178e-09
ENSMUSG00000030064	Frmd4b	1352.78	2.04409	0.205133	9.9647	2.17519e-23	1.49307e-21		ENSMUSG00000043832	Clec4a3	136.472	2.64057	0.30757	8.58528	9.0618e-18	4.82338e-16		ENSMUSG00000021948	Prkcd	1740.52	1.82274	0.205474	8.8709	7.25548e-19	4.46325e-17		ENSMUSG00000041763	Tpp2	1449.3	0.793014	0.123787	6.40629	1.49103e-10	8.89516e-09
ENSMUSG00000035248	Zcchc6	1799.91	0.816214	0.0824656	9.89762	4.2628e-23	2.88152e-21		ENSMUSG00000020376	Rnf130	1202.07	1.16803	0.136444	8.56055	1.12332e-17	5.94356e-16		ENSMUSG00000021500	Ddx46	2146.06	0.981778	0.110854	8.85648	8.25806e-19	5.04508e-17		ENSMUSG00000033721	Vav3	412.023	1.61466	0.25314	6.37855	1.78776e-10	1.05023e-08
ENSMUSG00000021500	Ddx46	2146.06	1.09518	0.110936	9.87219	5.49529e-23	3.68662e-21		ENSMUSG00000035248	Zcchc6	1799.91	0.707341	0.0826716	8.55603	1.16819e-17	6.12986e-16		ENSMUSG00000074622	Mafb	3448.65	2.66902	0.301504	8.85235	8.56955e-19	5.21745e-17		ENSMUSG00000074622	Mafb	3448.65	2.10668	0.330285	6.37836	1.78997e-10	1.05023e-08
ENSMUSG00000042759	Apobr	350.959	2.00298	0.20336	9.84941	6.89497e-23	4.60822e-21		ENSMUSG00000005871	Apc	2797.37	0.77123	0.0903365	8.5373	1.37399e-17	7.16326e-16		ENSMUSG00000070873	Lilra5	110.234	3.25946	0.368334	8.8492	8.81498e-19	5.34855e-17		ENSMUSG00000055172	C1ra	316.113	1.59896	0.250731	6.37719	1.80364e-10	1.05477e-08
ENSMUSG00000052821	Cysltr1	150.956	2.90345	0.295002	9.84214	7.41142e-23	4.93484e-21		ENSMUSG00000026288	Inpp5d	2141.77	1.91785	0.22485	8.52944	1.47057e-17	7.64441e-16		ENSMUSG00000006281	Tep1	1153.71	1.19141	0.134682	8.84612	9.06161e-19	5.4795e-17		ENSMUSG00000036606	Plxnb2	2256.84	1.23383	0.193515	6.37587	1.8193e-10	1.06044e-08
ENSMUSG00000004317	Clcn5	330.121	1.91946	0.195299	9.82832	8.50211e-23	5.63994e-21		ENSMUSG00000020573	Pik3cg	820.206	1.93034	0.2264	8.52624	1.51188e-17	7.8362e-16		ENSMUSG00000073982	Rhog	644.089	1.54464	0.174814	8.83592	9.92756e-19	5.98279e-17		ENSMUSG00000006281	Tep1	1153.71	0.943005	0.148086	6.36794	1.91582e-10	1.10943e-08
ENSMUSG00000074622	Mafb	3448.65	2.96769	0.302041	9.82546	8.74702e-23	5.78084e-21		ENSMUSG00000026965	Anapc2	1379.66	0.889587	0.104381	8.52248	1.56174e-17	8.07109e-16		ENSMUSG00000026288	Inpp5d	2141.77	1.98392	0.224659	8.8308	1.03928e-18	6.22095e-17		ENSMUSG00000046805	Mpeg1	3766.2	1.87261	0.294179	6.36554	1.94605e-10	1.12327e-08
ENSMUSG00000029560	Snx8	396.239	2.10206	0.214102	9.81803	9.4163e-23	6.20011e-21		ENSMUSG00000049988	Lrrc25	225.543	2.9644	0.347961	8.51936	1.60431e-17	8.26069e-16		ENSMUSG00000025915	Sgk3	560.509	1.36748	0.154959	8.82476	1.0969e-18	6.54388e-17		ENSMUSG00000049130	C5ar1	358.395	1.98064	0.311199	6.36454	1.95875e-10	1.12695e-08
ENSMUSG00000017754	Pltp	3590.29	2.49033	0.253886	9.80886	1.03131e-22	6.76554e-21		ENSMUSG00000010608	Rbm25	2409.78	0.687269	0.0807864	8.50725	1.78114e-17	9.12538e-16		ENSMUSG00000045658	Pid1	1091.89	1.78868	0.203075	8.80798	1.27424e-18	7.55117e-17		ENSMUSG00000022488	Nckap1l	2301.12	1.71654	0.270396	6.34825	2.17775e-10	1.23888e-08
ENSMUSG00000006281	Tep1	1153.71	1.31778	0.134543	9.79447	1.18923e-22	7.77283e-21		ENSMUSG00000037649	H2-DMa	570.061	2.36514	0.278507	8.49222	2.02733e-17	1.03568e-15		ENSMUSG00000015745	Plekho1	1420.54	1.63751	0.185998	8.80389	1.32154e-18	7.80544e-17		ENSMUSG00000061119	Prcp	431.916	1.20101	0.189194	6.34801	2.18118e-10	1.23888e-08
ENSMUSG00000039637	Coro7	629.35	1.39031	0.142092	9.78464	1.31066e-22	8.50399e-21		ENSMUSG00000031591	Asah1	1267.48	1.69307	0.199607	8.48203	2.213e-17	1.12408e-15		ENSMUSG00000048897	Zfp710	760.842	1.6121	0.183494	8.7856	1.55527e-18	9.11976e-17		ENSMUSG00000021596	Mctp1	380.22	1.83986	0.289982	6.34474	2.22807e-10	1.26149e-08
ENSMUSG00000046805	Mpeg1	3766.2	2.63924	0.270128	9.77031	1.50996e-22	9.69097e-21		ENSMUSG00000029560	Snx8	396.239	1.80235	0.213104	8.4576	2.72943e-17	1.38245e-15		ENSMUSG00000026177	Slc11a1	751.934	2.62727	0.299053	8.7853	1.55946e-18	9.11976e-17		ENSMUSG00000056737	Capg	1124.84	1.7941	0.28353	6.32772	2.48818e-10	1.39542e-08
ENSMUSG00000026737	Pip4k2a	1216.26	1.9296	0.197856	9.75256	1.79867e-22	1.15024e-20		ENSMUSG00000018927	Ccl6	4522.46	2.53633	0.300057	8.45285	2.84285e-17	1.4358e-15		ENSMUSG00000021190	Lgmn	4035.45	2.40738	0.274145	8.78141	1.61444e-18	9.41032e-17		ENSMUSG00000024030	Abcg1	2633.12	1.7964	0.284309	6.31849	2.64138e-10	1.46392e-08
ENSMUSG00000025017	Pik3ap1	1900.29	2.64708	0.271546	9.74819	1.87794e-22	1.19663e-20		ENSMUSG00000026177	Slc11a1	751.934	2.53255	0.300127	8.43827	3.22064e-17	1.61286e-15		ENSMUSG00000033685	Ucp2	6189.07	1.91283	0.218188	8.76688	1.83679e-18	1.06714e-16		ENSMUSG00000022831	Hcls1	2167.85	1.58446	0.25077	6.31838	2.64326e-10	1.46392e-08
ENSMUSG00000019122	Ccl9	1473.74	2.73688	0.280799	9.74673	1.90503e-22	1.20956e-20		ENSMUSG00000039621	Prex1	3561.83	1.79717	0.212987	8.43794	3.22992e-17	1.61296e-15		ENSMUSG00000034707	Gns	4562.03	1.52838	0.174718	8.74772	2.17703e-18	1.25253e-16		ENSMUSG00000072889	Nfxl1	696.542	1.24565	0.197164	6.31786	2.65207e-10	1.46424e-08
ENSMUSG00000039501	Znfx1	3380.44	1.27233	0.130893	9.72038	2.46856e-22	1.54528e-20		ENSMUSG00000040659	Efhd2	3177.06	1.70448	0.202013	8.43744	3.24363e-17	1.61527e-15		ENSMUSG00000031613	Hpgd	1590.14	2.56722	0.293509	8.74666	2.19754e-18	1.26025e-16		ENSMUSG00000022892	App	6876.35	1.14167	0.18124	6.29921	2.99175e-10	1.63213e-08
ENSMUSG00000032812	Arap1	2547.53	1.67136	0.172412	9.69403	3.1966e-22	1.98703e-20		ENSMUSG00000015697	Setdb1	420.862	1.39454	0.165519	8.42525	3.5997e-17	1.78758e-15		ENSMUSG00000004207	Psap	24804.7	2.14561	0.245401	8.74331	2.26384e-18	1.2941e-16		ENSMUSG00000034707	Gns	4562.03	1.20591	0.19144	6.29915	2.99289e-10	1.63213e-08
ENSMUSG00000027994	Mcub	460.715	2.2446	0.232258	9.66426	4.27693e-22	2.63098e-20		ENSMUSG00000029810	Tmem176b	1507.49	1.57366	0.18681	8.42389	3.64181e-17	1.80346e-15		ENSMUSG00000009621	Vav2	1028.43	1.37766	0.157664	8.73797	2.37339e-18	1.35237e-16		ENSMUSG00000025949	Pikfyve	1247.24	0.708942	0.112585	6.29696	3.03541e-10	1.65026e-08
ENSMUSG00000024663	Rab3il1	1419.58	2.46364	0.255116	9.65697	4.59264e-22	2.81545e-20		ENSMUSG00000030761	Myo7a	858.577	1.82098	0.21643	8.41371	3.97251e-17	1.96176e-15		ENSMUSG00000021549	Rasa1	1623.65	0.80019	0.0917205	8.72422	2.68019e-18	1.51746e-16		ENSMUSG00000026341	Actr3	4292.27	1.00519	0.159685	6.29484	3.07726e-10	1.66791e-08
ENSMUSG00000028064	Sema4a	622.611	1.67913	0.174104	9.6444	5.19142e-22	3.16043e-20		ENSMUSG00000031613	Hpgd	1590.14	2.47094	0.293791	8.41055	4.08101e-17	2.00976e-15		ENSMUSG00000021665	Hexb	1695.96	2.4735	0.28357	8.72274	2.71559e-18	1.53263e-16		ENSMUSG00000061288	Taok3	2013.97	1.17594	0.186873	6.2927	3.12e-10	1.68457e-08
ENSMUSG00000022912	Pros1	585.868	1.68383	0.174703	9.63824	5.51232e-22	3.32197e-20		ENSMUSG00000024663	Rab3il1	1419.58	2.14269	0.25484	8.40799	4.17082e-17	2.04831e-15		ENSMUSG00000039637	Coro7	629.35	1.23546	0.141679	8.72009	2.77976e-18	1.56388e-16		ENSMUSG00000034709	Ppp1r21	857.818	1.12996	0.179576	6.29235	3.12695e-10	1.68457e-08
ENSMUSG00000036943	Rab8b	1787.26	1.76882	0.183534	9.63755	5.54993e-22	3.33333e-20		ENSMUSG00000017754	Pltp	3590.29	2.12711	0.253381	8.39491	4.66255e-17	2.26478e-15		ENSMUSG00000034807	Colgalt1	828.64	1.51536	0.17381	8.7185	2.81921e-18	1.58107e-16		ENSMUSG00000004207	Psap	24804.7	1.68987	0.268822	6.28622	3.25297e-10	1.74191e-08
ENSMUSG00000052085	Dock8	2339.26	1.69046	0.17548	9.63335	5.78131e-22	3.45994e-20		ENSMUSG00000024493	Lars	907.661	0.967448	0.115338	8.38796	4.94656e-17	2.39618e-15		ENSMUSG00000009907	Vps4b	1191	0.950522	0.109294	8.69696	3.409e-18	1.89391e-16		ENSMUSG00000020790	Ankfy1	1923.02	0.870317	0.138516	6.28314	3.31806e-10	1.76213e-08
ENSMUSG00000079227	Ccr5	420.532	2.86484	0.297398	9.63303	5.79964e-22	3.45994e-20		ENSMUSG00000025047	Pdcd11	747.809	1.27572	0.152225	8.38052	5.26943e-17	2.53875e-15		ENSMUSG00000024104	Washc2	1876.47	0.990578	0.113993	8.68979	3.63114e-18	2.00479e-16		ENSMUSG00000041836	Ptpre	680.591	1.76402	0.280759	6.28303	3.32047e-10	1.76213e-08
ENSMUSG00000039218	Srrm2	9293.17	0.864721	0.0901399	9.5931	8.54776e-22	5.04858e-20		ENSMUSG00000003458	Ncstn	592.818	1.21081	0.144564	8.37559	5.49489e-17	2.64022e-15		ENSMUSG00000037470	Uggt1	1596.75	1.01939	0.117339	8.68755	3.70327e-18	2.03829e-16		ENSMUSG00000026657	Frmd4a	1124.85	1.45086	0.231089	6.27836	3.42167e-10	1.80506e-08
ENSMUSG00000027947	Il6ra	568.93	1.99518	0.208146	9.58548	9.20329e-22	5.41775e-20		ENSMUSG00000074785	Plxnc1	606.261	1.62351	0.193995	8.36883	5.81947e-17	2.78864e-15		ENSMUSG00000048118	Arid4a	1386.16	0.96305	0.110987	8.67711	4.05948e-18	2.2206e-16		ENSMUSG00000063870	Chd4	7633.13	0.654756	0.104406	6.27126	3.58141e-10	1.87818e-08
ENSMUSG00000033326	Kdm4a	1101.88	0.943876	0.0984866	9.5838	9.35371e-22	5.48813e-20		ENSMUSG00000031659	Adcy7	893.91	1.42227	0.170118	8.36053	6.2437e-17	2.97868e-15		ENSMUSG00000048170	Mcmbp	879.056	1.03553	0.119365	8.67526	4.12614e-18	2.24537e-16		ENSMUSG00000024644	Cndp2	1750.04	1.58097	0.252522	6.26071	3.83234e-10	1.99214e-08
ENSMUSG00000051906	Cd209f	449.543	2.93095	0.30615	9.57357	1.03278e-21	6.03972e-20		ENSMUSG00000052085	Dock8	2339.26	1.46514	0.17538	8.35408	6.59425e-17	3.13456e-15		ENSMUSG00000039621	Prex1	3561.83	1.84713	0.212922	8.67515	4.13003e-18	2.24537e-16		ENSMUSG00000079419	Ms4a6c	462.805	1.92517	0.308093	6.24866	4.13983e-10	2.13947e-08
ENSMUSG00000041058	Wwp1	2714.85	1.35977	0.142044	9.57287	1.03977e-21	6.06066e-20		ENSMUSG00000021596	Mctp1	380.22	2.20399	0.263953	8.34994	6.82995e-17	3.23794e-15		ENSMUSG00000036943	Rab8b	1787.26	1.58672	0.182959	8.67254	4.22582e-18	2.29045e-16		ENSMUSG00000015733	Capza2	2812.45	0.924172	0.14804	6.2427	4.30076e-10	2.20979e-08
ENSMUSG00000026482	Rgl1	2545.39	1.61311	0.168658	9.56433	1.12926e-21	6.5608e-20		ENSMUSG00000040356	Skiv2l	732.39	0.895714	0.107323	8.34595	7.06449e-17	3.32255e-15		ENSMUSG00000024044	Epb41l3	1172.99	1.81421	0.209705	8.65126	5.09331e-18	2.73561e-16		ENSMUSG00000079547	H2-DMb1	414.244	1.82973	0.293301	6.23839	4.421e-10	2.25205e-08
ENSMUSG00000033685	Ucp2	6189.07	2.08675	0.21834	9.55736	1.20802e-21	6.99549e-20		ENSMUSG00000027995	Tlr2	173.382	2.20487	0.264345	8.34089	7.37334e-17	3.44956e-15		ENSMUSG00000053436	Mapk14	1521.73	0.87131	0.100902	8.63519	5.86313e-18	3.1208e-16		ENSMUSG00000036594	H2-Aa	5955.62	1.64704	0.264042	6.2378	4.4378e-10	2.25415e-08
ENSMUSG00000033777	Tlr13	436.989	3.404	0.35648	9.5489	1.31076e-21	7.5658e-20		ENSMUSG00000002147	Stat6	1790.55	0.892349	0.107007	8.33915	7.48267e-17	3.49152e-15		ENSMUSG00000031387	Renbp	302.03	2.32723	0.269534	8.63428	5.91e-18	3.13636e-16		ENSMUSG00000025283	Sat1	1988.09	1.23945	0.198785	6.23513	4.51406e-10	2.28635e-08
ENSMUSG00000073489	Ifi204	858.143	2.32314	0.243925	9.524	1.66639e-21	9.55648e-20		ENSMUSG00000033685	Ucp2	6189.07	1.81696	0.218256	8.32488	8.44118e-17	3.92846e-15		ENSMUSG00000025232	Hexa	1878.52	2.02291	0.234554	8.62449	6.43779e-18	3.40402e-16		ENSMUSG00000019122	Ccl9	1473.74	1.91256	0.306765	6.2346	4.52921e-10	2.28751e-08
ENSMUSG00000026867	Gapvd1	1662.79	1.1126	0.116994	9.5099	1.90853e-21	1.09099e-19		ENSMUSG00000025743	Sdc3	4471.76	2.08467	0.250582	8.3193	8.84842e-17	4.10724e-15		ENSMUSG00000002428	Hltf	684.352	1.24262	0.144184	8.6183	6.79575e-18	3.55338e-16		ENSMUSG00000023973	Cnpy3	553.525	0.877624	0.140969	6.22565	4.79554e-10	2.41516e-08
ENSMUSG00000074570	Cass4	172.402	3.01109	0.318302	9.45983	3.08432e-21	1.73522e-19		ENSMUSG00000040667	Nup88	873.666	0.838619	0.100893	8.31193	9.41601e-17	4.35932e-15		ENSMUSG00000027775	Mfsd1	656.337	1.56756	0.182095	8.60847	7.40393e-18	3.86003e-16		ENSMUSG00000027678	Ncoa3	2973.05	0.849478	0.136764	6.21125	5.25634e-10	2.63231e-08
ENSMUSG00000000631	Myo18a	3400.99	1.62997	0.172311	9.45947	3.09512e-21	1.7358e-19		ENSMUSG00000021500	Ddx46	2146.06	0.920942	0.11086	8.30723	9.7961e-17	4.48853e-15		ENSMUSG00000058163	Gm5431	272.586	2.72179	0.316292	8.6053	7.61205e-18	3.95693e-16		ENSMUSG00000037731	Themis2	1111.46	1.61779	0.260854	6.20192	5.578e-10	2.77775e-08
ENSMUSG00000015355	Cd48	256.444	2.40037	0.253994	9.4505	3.37222e-21	1.88526e-19		ENSMUSG00000038371	Sbf2	1738.26	1.01206	0.121863	8.30488	9.99162e-17	4.56635e-15		ENSMUSG00000041133	Smc1a	4013.73	0.96631	0.112438	8.59414	8.38925e-18	4.34822e-16		ENSMUSG00000001767	Crnkl1	750.329	0.86337	0.139268	6.19936	5.6694e-10	2.80784e-08
ENSMUSG00000025982	Sf3b1	3431.88	0.992887	0.105168	9.44096	3.69363e-21	2.05848e-19		ENSMUSG00000073489	Ifi204	858.143	2.01666	0.243036	8.29777	1.06082e-16	4.81103e-15		ENSMUSG00000042759	Apobr	350.959	1.70775	0.198772	8.59151	8.58357e-18	4.43601e-16		ENSMUSG00000021665	Hexb	1695.96	1.92347	0.31027	6.19934	5.67e-10	2.80784e-08
ENSMUSG00000027544	Nfatc2	905.339	2.28541	0.242494	9.42462	4.31676e-21	2.39823e-19		ENSMUSG00000023913	Pla2g7	1934	1.8885	0.228419	8.26768	1.36592e-16	6.13215e-15		ENSMUSG00000052593	Adam17	726.253	1.2961	0.150914	8.5883	8.82639e-18	4.54828e-16		ENSMUSG00000024885	Aldh3b1	261.305	1.69627	0.273721	6.19706	5.75274e-10	2.8409e-08
ENSMUSG00000022957	Itsn1	3585.91	1.6028	0.170088	9.42336	4.36875e-21	2.41955e-19		ENSMUSG00000003226	Ranbp2	4315.83	1.07738	0.130431	8.26013	1.45518e-16	6.50004e-15		ENSMUSG00000030589	Rasgrp4	206.007	2.79394	0.325418	8.58572	9.02731e-18	4.63837e-16		ENSMUSG00000027775	Mfsd1	656.337	1.23496	0.199649	6.18564	6.18527e-10	3.01265e-08
ENSMUSG00000014418	Hps5	797.809	1.13894	0.120874	9.4225	4.40465e-21	2.43128e-19		ENSMUSG00000024130	Abca3	750.36	0.956901	0.115946	8.253	1.54468e-16	6.88253e-15		ENSMUSG00000002603	Tgfb1	1079.98	1.54563	0.180174	8.57855	9.60748e-18	4.9081e-16		ENSMUSG00000024456	Diaph1	2822.87	1.01228	0.163896	6.17636	6.55947e-10	3.16028e-08
ENSMUSG00000053436	Mapk14	1521.73	0.950715	0.100902	9.4222	4.41728e-21	2.43128e-19		ENSMUSG00000036622	Atp13a2	1238.59	1.74276	0.211315	8.24721	1.6213e-16	7.20588e-15		ENSMUSG00000027615	Hps3	642.974	1.10195	0.128537	8.57296	1.00854e-17	5.12282e-16		ENSMUSG00000029470	P2rx4	613.138	1.33471	0.216215	6.17309	6.69689e-10	3.21303e-08
ENSMUSG00000051439	Cd14	352.96	2.76236	0.293203	9.42134	4.45377e-21	2.4438e-19		ENSMUSG00000022488	Nckap1l	2301.12	2.03474	0.247077	8.23523	1.79208e-16	7.92528e-15		ENSMUSG00000024474	Ik	3063.41	0.803818	0.0939382	8.55687	1.15971e-17	5.84061e-16		ENSMUSG00000029528	Pxn	1123.5	0.849438	0.137621	6.1723	6.73017e-10	3.21303e-08
ENSMUSG00000037306	Man1c1	828.591	2.06499	0.219553	9.40541	5.18268e-21	2.82631e-19		ENSMUSG00000034560	Washc4	1451.08	1.23575	0.150243	8.22506	1.95093e-16	8.58507e-15		ENSMUSG00000025283	Sat1	1988.09	1.54883	0.181277	8.54397	1.29683e-17	6.47616e-16		ENSMUSG00000060216	Arrb2	730.386	1.39671	0.226293	6.17213	6.7378e-10	3.21303e-08
ENSMUSG00000030761	Myo7a	858.577	2.03759	0.217003	9.38971	6.0167e-21	3.24136e-19		ENSMUSG00000021311	Mtr	846.167	1.23259	0.149987	8.21801	2.0691e-16	9.0602e-15		ENSMUSG00000024835	Coro1b	2000.79	1.08959	0.127738	8.52994	1.46429e-17	7.27155e-16		ENSMUSG00000027293	Ehd4	2685.02	1.42803	0.231461	6.16965	6.8443e-10	3.24474e-08
ENSMUSG00000018707	Dync1h1	15486.1	1.99443	0.212432	9.38857	6.0822e-21	3.26675e-19		ENSMUSG00000034652	Cd300a	392.703	2.52492	0.307282	8.21696	2.08722e-16	9.1171e-15		ENSMUSG00000024030	Abcg1	2633.12	2.21285	0.259542	8.526	1.51492e-17	7.50202e-16		ENSMUSG00000028552	Eps15	2989.62	0.846359	0.137276	6.16539	7.03093e-10	3.31554e-08
ENSMUSG00000028599	Tnfrsf1b	784.482	2.0184	0.215255	9.37675	6.80383e-21	3.63239e-19		ENSMUSG00000051439	Cd14	352.96	2.40428	0.2928	8.21133	2.18755e-16	9.52273e-15		ENSMUSG00000031216	Stard8	1273.47	2.13189	0.250258	8.51878	1.61247e-17	7.91892e-16		ENSMUSG00000025743	Sdc3	4471.76	1.69175	0.274433	6.16455	7.06829e-10	3.32434e-08
ENSMUSG00000003660	Snrnp200	4432.28	1.46492	0.156412	9.36574	7.55197e-21	4.01973e-19		ENSMUSG00000058163	Gm5431	272.586	2.60323	0.317036	8.21115	2.1908e-16	9.52273e-15		ENSMUSG00000034709	Ppp1r21	857.818	1.38697	0.162908	8.51381	1.68311e-17	8.22043e-16		ENSMUSG00000039735	Fnbp1l	560.059	1.00784	0.163738	6.15521	7.49772e-10	3.50775e-08
ENSMUSG00000033880	Lgals3bp	1788.33	1.39447	0.149157	9.34899	8.84897e-21	4.68205e-19		ENSMUSG00000039713	Plekhg5	705.177	1.65768	0.202085	8.20291	2.34634e-16	1.00995e-14		ENSMUSG00000071659	Hnrnpul2	3340.26	0.726423	0.0853361	8.5125	1.7022e-17	8.26825e-16		ENSMUSG00000031903	Pla2g15	617.52	1.46304	0.237723	6.15441	7.53576e-10	3.51629e-08
ENSMUSG00000079168	Cd209g	198.83	3.01803	0.322993	9.34397	9.27878e-21	4.88042e-19		ENSMUSG00000040855	Reps2	715.351	1.42201	0.173521	8.19502	2.50557e-16	1.07335e-14		ENSMUSG00000028581	Laptm5	4078.1	1.94221	0.229342	8.4686	2.48357e-17	1.19332e-15		ENSMUSG00000027995	Tlr2	173.382	1.75089	0.284598	6.15217	7.6429e-10	3.54766e-08
ENSMUSG00000040855	Reps2	715.351	1.61916	0.173315	9.3423	9.42656e-21	4.94352e-19		ENSMUSG00000028760	Eif4g3	2721.6	1.02526	0.125119	8.19426	2.52132e-16	1.0775e-14		ENSMUSG00000048779	P2ry6	382.42	2.16811	0.256464	8.45388	2.81785e-17	1.34305e-15		ENSMUSG00000025612	Bach1	1147.56	1.11105	0.180625	6.15111	7.69422e-10	3.56218e-08
ENSMUSG00000055541	Lair1	312.351	2.94442	0.315912	9.32039	1.1591e-20	6.06074e-19		ENSMUSG00000034709	Ppp1r21	857.818	1.33304	0.162827	8.18688	2.68092e-16	1.14296e-14		ENSMUSG00000040613	Apobec1	1074.52	2.23986	0.265606	8.43302	3.36846e-17	1.59692e-15		ENSMUSG00000040522	Tlr8	277.018	2.44037	0.396992	6.14716	7.8882e-10	3.6425e-08
ENSMUSG00000072596	Ear2	202.372	4.30963	0.463298	9.30207	1.37744e-20	7.18125e-19		ENSMUSG00000023186	Vwa5a	1438.25	1.35734	0.166109	8.17138	3.04884e-16	1.29053e-14		ENSMUSG00000015733	Capza2	2812.45	1.1332	0.134925	8.39878	4.51125e-17	2.11055e-15		ENSMUSG00000002428	Hltf	684.352	0.972435	0.158382	6.13981	8.26215e-10	3.8053e-08
ENSMUSG00000063870	Chd4	7633.13	0.885271	0.095198	9.29926	1.41429e-20	7.35184e-19		ENSMUSG00000038178	Slc43a2	1285.86	1.45155	0.177646	8.17102	3.05784e-16	1.29127e-14		ENSMUSG00000005656	Snx6	1261.19	1.18034	0.140951	8.3741	5.56462e-17	2.57624e-15		ENSMUSG00000033777	Tlr13	436.989	2.29532	0.374086	6.13582	8.47217e-10	3.87194e-08
ENSMUSG00000054509	Parp4	1182.35	1.14711	0.123541	9.28524	1.61349e-20	8.36285e-19		ENSMUSG00000021457	Syk	3841.73	2.08588	0.255438	8.16589	3.19067e-16	1.34099e-14		ENSMUSG00000020827	Mink1	2642.95	1.24079	0.148194	8.37273	5.62996e-17	2.59973e-15		ENSMUSG00000017631	Abr	1191.19	1.32396	0.215776	6.13582	8.47219e-10	3.87194e-08
ENSMUSG00000030474	Siglece	80.7296	4.14526	0.446776	9.27815	1.7244e-20	8.91176e-19		ENSMUSG00000032359	Ctsh	1459.54	1.65959	0.203252	8.1652	3.20915e-16	1.34557e-14		ENSMUSG00000028843	Sh3bgrl3	1772.6	1.62399	0.194079	8.36766	5.87748e-17	2.7e-15		ENSMUSG00000003812	Dnase2a	412.442	1.46225	0.238359	6.13465	8.53465e-10	3.88112e-08
ENSMUSG00000020143	Dock2	3489.14	2.27403	0.245575	9.26003	2.04382e-20	1.04712e-18		ENSMUSG00000040687	Madd	959.576	1.27158	0.156001	8.15113	3.60531e-16	1.50106e-14		ENSMUSG00000031827	Cotl1	4773	1.99535	0.238623	8.36193	6.17008e-17	2.8271e-15		ENSMUSG00000021822	Plau	692.654	1.80512	0.294463	6.13021	8.77654e-10	3.96013e-08
ENSMUSG00000039630	Hnrnpu	8169.6	0.774523	0.083896	9.23194	2.65782e-20	1.35778e-18		ENSMUSG00000030451	Herc2	3219.43	1.47324	0.180992	8.13981	3.95899e-16	1.64446e-14		ENSMUSG00000003812	Dnase2a	412.442	1.81278	0.217053	8.35179	6.72375e-17	3.06499e-15		ENSMUSG00000034342	Cbl	2639.11	0.966579	0.157686	6.12975	8.80156e-10	3.96137e-08
ENSMUSG00000069515	Lyz1	1605.24	3.09516	0.335279	9.2316	2.66613e-20	1.35812e-18		ENSMUSG00000019122	Ccl9	1473.74	2.27919	0.28004	8.13881	3.99174e-16	1.6542e-14		ENSMUSG00000041836	Ptpre	680.591	2.1405	0.256307	8.35131	6.75098e-17	3.06954e-15		ENSMUSG00000073489	Ifi204	858.143	1.62946	0.266182	6.12158	9.26503e-10	4.15944e-08
ENSMUSG00000037902	Sirpa	2907.13	2.14767	0.232816	9.22473	2.84279e-20	1.43986e-18		ENSMUSG00000037679	Inf2	819.26	1.05472	0.129843	8.123	4.54817e-16	1.86737e-14		ENSMUSG00000051906	Cd209f	449.543	2.57249	0.30831	8.34386	7.19028e-17	3.26094e-15		ENSMUSG00000033499	Larp4b	1769.71	0.726968	0.118777	6.12045	9.33113e-10	4.17638e-08
ENSMUSG00000073411	H2-D1	8155.31	1.25495	0.136206	9.21361	3.15334e-20	1.59262e-18		ENSMUSG00000001750	Tcirg1	504.931	2.08182	0.256469	8.11725	4.7688e-16	1.95345e-14		ENSMUSG00000021408	Ripk1	1125.58	1.18938	0.142761	8.33129	7.99644e-17	3.61732e-15		ENSMUSG00000002147	Stat6	1790.55	0.717955	0.117408	6.11504	9.65317e-10	4.28658e-08
ENSMUSG00000048865	Arhgap30	2257.04	2.1895	0.23766	9.21275	3.17887e-20	1.60096e-18		ENSMUSG00000023973	Cnpy3	553.525	1.03978	0.128678	8.08046	6.45243e-16	2.60707e-14		ENSMUSG00000036565	Ttyh3	770.259	1.65279	0.198451	8.32846	8.19031e-17	3.68626e-15		ENSMUSG00000020189	Osbpl8	2555.54	1.53836	0.25158	6.11478	9.66879e-10	4.28658e-08
ENSMUSG00000003812	Dnase2a	412.442	2.05421	0.223142	9.20584	3.38995e-20	1.70244e-18		ENSMUSG00000079547	H2-DMb1	414.244	2.15549	0.266777	8.07976	6.48932e-16	2.61603e-14		ENSMUSG00000006611	Hfe	517.325	1.49175	0.179726	8.30013	1.03996e-16	4.64532e-15		ENSMUSG00000001552	Jup	1362.18	1.06886	0.175094	6.10447	1.0314e-09	4.54995e-08
ENSMUSG00000037876	Jmjd1c	2496.97	1.03489	0.112421	9.20547	3.40173e-20	1.70355e-18		ENSMUSG00000022180	Slc7a8	391.02	1.83394	0.227142	8.07399	6.80388e-16	2.73664e-14		ENSMUSG00000038910	Plcl2	826.782	1.87353	0.22575	8.29912	1.0489e-16	4.66243e-15		ENSMUSG00000028923	Necap2	1655.64	1.17833	0.193521	6.0889	1.13691e-09	4.99063e-08
ENSMUSG00000031613	Hpgd	1590.14	2.69646	0.29319	9.19695	3.68266e-20	1.82878e-18		ENSMUSG00000056130	Ticam2	178.326	3.0277	0.375809	8.05647	7.85279e-16	3.1232e-14		ENSMUSG00000037649	H2-DMa	570.061	2.30769	0.278237	8.29398	1.09522e-16	4.85554e-15		ENSMUSG00000031216	Stard8	1273.47	1.66842	0.274877	6.06971	1.28145e-09	5.55648e-08
ENSMUSG00000021190	Lgmn	4035.45	2.52852	0.275058	9.19269	3.83127e-20	1.89201e-18		ENSMUSG00000026553	Copa	3569.36	0.823179	0.102301	8.04663	8.51082e-16	3.36234e-14		ENSMUSG00000034342	Cbl	2639.11	1.19026	0.143674	8.28448	1.18623e-16	5.24597e-15		ENSMUSG00000052681	Rap1b	3337.48	1.00175	0.165413	6.05607	1.39486e-09	5.9467e-08
ENSMUSG00000037649	H2-DMa	570.061	2.56045	0.27891	9.18019	4.30333e-20	2.11924e-18		ENSMUSG00000045374	Wdr81	957.939	1.40519	0.174638	8.04634	8.53041e-16	3.36261e-14		ENSMUSG00000073489	Ifi204	858.143	2.00865	0.242485	8.28358	1.19524e-16	5.27269e-15		ENSMUSG00000037416	Dmxl1	2037.28	0.77438	0.128025	6.04867	1.46048e-09	6.19076e-08
ENSMUSG00000074785	Plxnc1	606.261	1.78364	0.194474	9.17162	4.65963e-20	2.27579e-18		ENSMUSG00000041781	Cpsf2	891.237	0.899258	0.11195	8.03269	9.53587e-16	3.74236e-14		ENSMUSG00000002844	Adprh	441.627	0.952823	0.115065	8.28072	1.22429e-16	5.38749e-15		ENSMUSG00000026648	Dclre1c	364.464	1.25432	0.207473	6.04571	1.48752e-09	6.26923e-08
ENSMUSG00000020376	Rnf130	1202.07	1.25111	0.136442	9.16951	4.75156e-20	2.31434e-18		ENSMUSG00000034342	Cbl	2639.11	1.15459	0.143778	8.03036	9.71849e-16	3.80563e-14		ENSMUSG00000050721	Plekho2	1624.51	1.60735	0.194321	8.27164	1.3213e-16	5.80002e-15		ENSMUSG00000005656	Snx6	1261.19	0.937366	0.155057	6.0453	1.49135e-09	6.26923e-08
ENSMUSG00000029468	P2rx7	336.819	2.16504	0.236629	9.14951	5.71929e-20	2.76298e-18		ENSMUSG00000070873	Lilra5	110.234	2.96922	0.369799	8.02928	9.80476e-16	3.83097e-14		ENSMUSG00000067212	H2-T23	787.565	1.54328	0.186609	8.27012	1.33825e-16	5.85994e-15		ENSMUSG00000027615	Hps3	642.974	0.858326	0.14214	6.03858	1.55472e-09	6.51884e-08
ENSMUSG00000042699	Dhx9	2116.07	1.16046	0.126986	9.13852	6.33103e-20	3.04197e-18		ENSMUSG00000040522	Tlr8	277.018	2.92253	0.364057	8.02769	9.93246e-16	3.87235e-14		ENSMUSG00000040345	Arhgap9	523.671	1.78116	0.215444	8.26737	1.36944e-16	5.96713e-15		ENSMUSG00000015745	Plekho1	1420.54	1.23131	0.203921	6.03817	1.55872e-09	6.52023e-08
ENSMUSG00000029528	Pxn	1123.5	1.13982	0.124951	9.12209	7.36862e-20	3.51204e-18		ENSMUSG00000061288	Taok3	2013.97	1.3678	0.170598	8.01766	1.07778e-15	4.19274e-14		ENSMUSG00000021998	Lcp1	7253.76	2.07258	0.250868	8.26163	1.43701e-16	6.23102e-15		ENSMUSG00000030579	Tyrobp	812.406	2.12858	0.353101	6.02825	1.65745e-09	6.90075e-08
ENSMUSG00000002428	Hltf	684.352	1.31672	0.144373	9.1203	7.49152e-20	3.56108e-18		ENSMUSG00000048779	P2ry6	382.42	2.06451	0.257508	8.01726	1.08131e-15	4.19726e-14		ENSMUSG00000030761	Myo7a	858.577	1.78425	0.216097	8.25667	1.49794e-16	6.47941e-15		ENSMUSG00000027882	Stxbp3	570.168	0.895413	0.148622	6.02476	1.69361e-09	7.0348e-08
ENSMUSG00000036469	March1	598.508	2.17738	0.238835	9.11665	7.74822e-20	3.67328e-18		ENSMUSG00000036246	Gmip	629.229	1.60794	0.200583	8.01633	1.0895e-15	4.21069e-14		ENSMUSG00000008475	Arpc5	1770.12	1.42662	0.173048	8.24409	1.66415e-16	7.16352e-15		ENSMUSG00000069792	Wfdc17	415.218	2.71761	0.45111	6.02427	1.6987e-09	7.0395e-08
ENSMUSG00000022122	Ednrb	447.75	2.06454	0.227118	9.09017	9.88846e-20	4.66305e-18		ENSMUSG00000058301	Upf1	2146.68	0.720124	0.0898565	8.01415	1.10898e-15	4.27667e-14		ENSMUSG00000026737	Pip4k2a	1216.26	1.62452	0.197095	8.24232	1.68909e-16	7.23623e-15		ENSMUSG00000032076	Cadm1	319.507	1.54737	0.257393	6.0117	1.83589e-09	7.55518e-08
ENSMUSG00000020101	Vsir	1350.68	2.10289	0.23141	9.08731	1.01518e-19	4.77455e-18		ENSMUSG00000021408	Ripk1	1125.58	1.14402	0.143139	7.99236	1.32385e-15	5.06138e-14		ENSMUSG00000030579	Tyrobp	812.406	2.65845	0.322538	8.24231	1.68919e-16	7.23623e-15		ENSMUSG00000003226	Ranbp2	4315.83	0.859993	0.143088	6.01023	1.85258e-09	7.60629e-08
ENSMUSG00000072620	Slfn2	1312.66	2.11414	0.233266	9.06321	1.2667e-19	5.92617e-18		ENSMUSG00000054309	Cpsf3	1416.61	0.746972	0.0934875	7.99007	1.34858e-15	5.14486e-14		ENSMUSG00000031402	Mpp1	1393.18	1.24143	0.150831	8.23063	1.86234e-16	7.93975e-15		ENSMUSG00000028843	Sh3bgrl3	1772.6	1.27718	0.212629	6.0066	1.89451e-09	7.74793e-08
ENSMUSG00000018774	Cd68	1714.98	2.98981	0.330306	9.05164	1.40839e-19	6.53745e-18		ENSMUSG00000021190	Lgmn	4035.45	2.1879	0.274363	7.97449	1.53008e-15	5.78762e-14		ENSMUSG00000021457	Syk	3841.73	2.09854	0.255295	8.22004	2.0343e-16	8.65211e-15		ENSMUSG00000029338	Antxr2	771.653	1.05608	0.175823	6.00649	1.8958e-09	7.74793e-08
ENSMUSG00000034342	Cbl	2639.11	1.29892	0.143776	9.03435	1.64986e-19	7.63836e-18		ENSMUSG00000024308	Tapbp	1936.64	0.771244	0.0967493	7.97158	1.56663e-15	5.91328e-14		ENSMUSG00000024885	Aldh3b1	261.305	2.03834	0.24812	8.21513	2.11934e-16	8.99226e-15		ENSMUSG00000031007	Atp6ap2	452.512	1.22366	0.203853	6.00266	1.94105e-09	7.91467e-08
ENSMUSG00000021895	Arhgef3	1316.31	1.53941	0.170447	9.03165	1.69108e-19	7.80884e-18		ENSMUSG00000026928	Card9	144.368	2.93189	0.367874	7.96983	1.58894e-15	5.9848e-14		ENSMUSG00000032560	Dnajc13	2512.14	0.999485	0.121796	8.20624	2.28232e-16	9.5922e-15		ENSMUSG00000033335	Dnm2	2320.36	0.666628	0.111347	5.98693	2.13842e-09	8.6402e-08
ENSMUSG00000030738	Eif3c	5453.93	0.833999	0.0924429	9.02178	1.85059e-19	8.50123e-18		ENSMUSG00000048118	Arid4a	1386.16	0.884005	0.111008	7.96347	1.67279e-15	6.27402e-14		ENSMUSG00000026657	Frmd4a	1124.85	1.72376	0.210415	8.1922	2.56504e-16	1.07297e-14		ENSMUSG00000034560	Washc4	1451.08	0.985334	0.16483	5.97787	2.26077e-09	9.09319e-08
ENSMUSG00000028581	Laptm5	4078.1	2.07229	0.229896	9.01405	1.98592e-19	9.07601e-18		ENSMUSG00000032089	Il10ra	962.109	2.03284	0.255943	7.94255	1.9807e-15	7.39768e-14		ENSMUSG00000003363	Pld3	1662.68	2.28103	0.278813	8.1812	2.81025e-16	1.17278e-14		ENSMUSG00000044583	Tlr7	364.946	1.53089	0.256291	5.97323	2.32601e-09	9.33449e-08
ENSMUSG00000031591	Asah1	1267.48	1.80336	0.200281	9.00414	2.17372e-19	9.90882e-18		ENSMUSG00000027882	Stxbp3	570.168	1.07236	0.135276	7.92718	2.24183e-15	8.33791e-14		ENSMUSG00000039377	Hlx	428.637	1.30977	0.160185	8.17664	2.91872e-16	1.2152e-14		ENSMUSG00000035954	Dock4	616.535	1.07099	0.179538	5.96525	2.44254e-09	9.73619e-08
ENSMUSG00000004099	Dnmt1	1491.62	1.5333	0.170347	9.00109	2.23494e-19	1.01359e-17		ENSMUSG00000009621	Vav2	1028.43	1.25111	0.157831	7.92691	2.24666e-15	8.33843e-14		ENSMUSG00000025429	Pstpip2	231.092	2.23385	0.273373	8.17145	3.04714e-16	1.2657e-14		ENSMUSG00000036822	Topors	938.159	0.718914	0.120576	5.96231	2.48697e-09	9.87879e-08
ENSMUSG00000025915	Sgk3	560.509	1.40177	0.155757	8.99967	2.26387e-19	1.0241e-17		ENSMUSG00000037805	Rpl10a	1205.28	1.74533	0.220269	7.92361	2.30704e-15	8.5447e-14		ENSMUSG00000014418	Hps5	797.809	0.987265	0.120885	8.16697	3.16243e-16	1.31053e-14		ENSMUSG00000028478	Clta	5162.7	0.881503	0.147945	5.95833	2.54823e-09	1.00896e-07
ENSMUSG00000002957	Ap2a2	4016.45	1.2192	0.135488	8.99856	2.28706e-19	1.03196e-17		ENSMUSG00000021948	Prkcd	1740.52	1.6254	0.205725	7.90087	2.76962e-15	1.02363e-13		ENSMUSG00000079426	Arpc4	1637.9	1.0918	0.133823	8.15852	3.39155e-16	1.39572e-14		ENSMUSG00000028995	Fam126a	625.756	0.912326	0.153323	5.95036	2.67557e-09	1.05468e-07
ENSMUSG00000025743	Sdc3	4471.76	2.25749	0.251076	8.99125	2.44434e-19	1.10014e-17		ENSMUSG00000028041	Adam15	1121.56	1.57592	0.199609	7.89505	2.90199e-15	1.06374e-13		ENSMUSG00000018774	Cd68	1714.98	2.67119	0.327693	8.15149	3.59463e-16	1.47587e-14		ENSMUSG00000022141	Nipbl	3512.49	0.583561	0.0981329	5.94664	2.73703e-09	1.07653e-07
ENSMUSG00000036246	Gmip	629.229	1.80774	0.201305	8.98013	2.70436e-19	1.21409e-17		ENSMUSG00000044811	Cd300c2	222.564	2.74324	0.347567	7.89269	2.95737e-15	1.08181e-13		ENSMUSG00000029192	Tbc1d14	885.237	1.24327	0.152684	8.14277	3.86344e-16	1.57895e-14		ENSMUSG00000048234	Rnf149	1171.86	1.48015	0.249171	5.94028	2.84538e-09	1.11421e-07
ENSMUSG00000045374	Wdr81	957.939	1.56962	0.174863	8.97629	2.80042e-19	1.25405e-17		ENSMUSG00000027422	Rrbp1	4687.71	1.01207	0.128358	7.88473	3.15204e-15	1.15066e-13		ENSMUSG00000022180	Slc7a8	391.02	1.84462	0.226554	8.14209	3.88503e-16	1.58413e-14		ENSMUSG00000048779	P2ry6	382.42	1.67008	0.281286	5.93732	2.89721e-09	1.13201e-07
ENSMUSG00000020520	Galnt10	373.103	1.46098	0.16331	8.94606	3.68394e-19	1.63324e-17		ENSMUSG00000025017	Pik3ap1	1900.29	2.13514	0.270815	7.88413	3.16735e-15	1.15388e-13		ENSMUSG00000052821	Cysltr1	150.956	2.35803	0.289729	8.13875	3.99383e-16	1.62477e-14		ENSMUSG00000027698	Nceh1	873.512	1.77458	0.298992	5.93518	2.93516e-09	1.14433e-07
ENSMUSG00000033327	Tnxb	3184.98	2.69585	0.301592	8.93874	3.93637e-19	1.73649e-17		ENSMUSG00000003283	Hck	363.561	1.94281	0.246453	7.88308	3.19411e-15	1.16125e-13		ENSMUSG00000029919	Hpgds	561.854	2.25997	0.277742	8.13693	4.0543e-16	1.6456e-14		ENSMUSG00000015243	Abca1	7425.56	1.33051	0.224243	5.93335	2.96816e-09	1.15466e-07
ENSMUSG00000022901	Cd86	253.15	2.6754	0.299399	8.93591	4.03842e-19	1.77711e-17		ENSMUSG00000028708	Mknk1	550.834	1.27141	0.161306	7.88197	3.22263e-15	1.16922e-13		ENSMUSG00000074785	Plxnc1	606.261	1.57084	0.193237	8.12909	4.32508e-16	1.74357e-14		ENSMUSG00000039031	Arhgap18	1023.76	1.2163	0.205179	5.92796	3.06713e-09	1.19055e-07
ENSMUSG00000059326	Csf2ra	391.45	2.35896	0.26487	8.90611	5.28567e-19	2.29192e-17		ENSMUSG00000060063	Alox5ap	395.496	1.8493	0.235007	7.86913	3.57102e-15	1.29298e-13		ENSMUSG00000002885	Adgre5	910.343	1.26244	0.155343	8.12676	4.40926e-16	1.76948e-14		ENSMUSG00000079168	Cd209g	198.83	2.22952	0.376368	5.92377	3.14636e-09	1.21865e-07
ENSMUSG00000036550	Cnot1	2635.85	0.90071	0.101139	8.90564	5.30808e-19	2.29603e-17		ENSMUSG00000001924	Uba1	3129.29	0.863753	0.109777	7.86829	3.59535e-15	1.29915e-13		ENSMUSG00000029470	P2rx4	613.138	1.60169	0.197151	8.12418	4.50398e-16	1.80312e-14		ENSMUSG00000022148	Fyb	2959.03	1.42616	0.24103	5.91694	3.2798e-09	1.26757e-07
ENSMUSG00000052296	Ppp6r1	2947.35	0.90537	0.101681	8.90398	5.38773e-19	2.3192e-17		ENSMUSG00000090112	Shprh	881.896	1.06191	0.13501	7.86546	3.67743e-15	1.32075e-13		ENSMUSG00000005103	Wdr1	5186.71	1.1198	0.137921	8.11918	4.69348e-16	1.87087e-14		ENSMUSG00000034265	Zdhhc14	258.485	1.44301	0.244846	5.89356	3.77973e-09	1.44198e-07
ENSMUSG00000009185	Ccl8	633.221	3.48274	0.3913	8.90043	5.56313e-19	2.38892e-17		ENSMUSG00000056069	Fam105a	312.518	2.05445	0.26123	7.86451	3.70557e-15	1.32818e-13		ENSMUSG00000034652	Cd300a	392.703	2.46979	0.304799	8.10303	5.36082e-16	2.1226e-14		ENSMUSG00000031696	Vps35	2399.42	0.7742	0.131503	5.88733	3.92487e-09	1.48871e-07
ENSMUSG00000047810	Ccdc88b	689.912	2.12518	0.238857	8.89729	5.72261e-19	2.45148e-17		ENSMUSG00000074622	Mafb	3448.65	2.3714	0.301601	7.86269	3.7596e-15	1.34002e-13		ENSMUSG00000024456	Diaph1	2822.87	1.2095	0.149473	8.09175	5.88133e-16	2.32352e-14		ENSMUSG00000054509	Parp4	1182.35	0.798695	0.135701	5.88571	3.96355e-09	1.49924e-07
ENSMUSG00000010608	Rbm25	2409.78	0.718061	0.0807303	8.89457	5.8645e-19	2.50623e-17		ENSMUSG00000039191	Rbpj	961.115	1.37083	0.174348	7.86264	3.76123e-15	1.34002e-13		ENSMUSG00000029580	Actb	74439.8	1.29478	0.16015	8.08479	6.22733e-16	2.44392e-14		ENSMUSG00000005034	Prkacb	1946.52	0.486955	0.0828112	5.88031	4.09501e-09	1.53914e-07
ENSMUSG00000017760	Ctsa	1811.95	1.7447	0.196384	8.88411	6.44364e-19	2.74055e-17		ENSMUSG00000024073	Birc6	6032.47	1.28934	0.164516	7.83717	4.60815e-15	1.62547e-13		ENSMUSG00000015355	Cd48	256.444	1.99587	0.247027	8.07958	6.49906e-16	2.54494e-14		ENSMUSG00000030147	Clec4b1	37.1078	3.88142	0.660893	5.87299	4.28003e-09	1.60528e-07
ENSMUSG00000038299	Wdr36	505.928	1.50176	0.169054	8.88333	6.48902e-19	2.75326e-17		ENSMUSG00000022957	Itsn1	3585.91	1.33108	0.170087	7.8259	5.04043e-15	1.77092e-13		ENSMUSG00000033467	Crlf2	247.656	2.16806	0.268916	8.06221	7.4929e-16	2.90849e-14		ENSMUSG00000073421	H2-Ab1	8629.13	1.5524	0.264423	5.87089	4.33463e-09	1.62234e-07
ENSMUSG00000034560	Washc4	1451.08	1.33106	0.150234	8.85988	8.01016e-19	3.37452e-17		ENSMUSG00000037876	Jmjd1c	2496.97	0.879725	0.112416	7.82562	5.0518e-15	1.77142e-13		ENSMUSG00000021822	Plau	692.654	2.1686	0.269116	8.05824	7.74036e-16	2.998e-14		ENSMUSG00000026321	Tnfrsf11a	451.962	1.50511	0.256499	5.86788	4.41396e-09	1.64856e-07
ENSMUSG00000061288	Taok3	2013.97	1.51245	0.170769	8.85668	8.24348e-19	3.4646e-17		ENSMUSG00000039585	Myo9a	2202.51	1.20929	0.154601	7.822	5.19899e-15	1.81944e-13		ENSMUSG00000022957	Itsn1	3585.91	1.36833	0.17005	8.04659	8.51355e-16	3.2903e-14		ENSMUSG00000003363	Pld3	1662.68	1.78966	0.305358	5.86087	4.60455e-09	1.70897e-07
ENSMUSG00000051043	Gprc5c	166.242	1.92756	0.218093	8.83825	9.72287e-19	4.03863e-17		ENSMUSG00000028465	Tln1	12918.8	1.22298	0.156361	7.82154	5.2181e-15	1.82254e-13		ENSMUSG00000004070	Hmox2	1164.19	1.21891	0.15158	8.04135	8.8852e-16	3.42649e-14		ENSMUSG00000020120	Plek	2916.17	2.0386	0.347957	5.85876	4.6634e-09	1.72721e-07
ENSMUSG00000038178	Slc43a2	1285.86	1.57187	0.178117	8.82493	1.0953e-18	4.52843e-17		ENSMUSG00000021109	Hif1a	2429.13	0.844122	0.107952	7.8194	5.30776e-15	1.85022e-13		ENSMUSG00000056737	Capg	1124.84	2.07971	0.258857	8.03421	9.4182e-16	3.62417e-14		ENSMUSG00000042759	Apobr	350.959	1.27483	0.217685	5.85631	4.73267e-09	1.74922e-07
ENSMUSG00000009621	Vav2	1028.43	1.39633	0.158253	8.8234	1.11034e-18	4.57238e-17		ENSMUSG00000044350	Lacc1	353.046	1.61073	0.206431	7.80275	6.05729e-15	2.10325e-13		ENSMUSG00000040522	Tlr8	277.018	2.90746	0.36197	8.03231	9.56522e-16	3.6728e-14		ENSMUSG00000032458	Copb2	2228.6	0.589294	0.100641	5.85538	4.7592e-09	1.75537e-07
ENSMUSG00000031495	Cd209d	105.633	3.58355	0.406145	8.82333	1.11107e-18	4.57238e-17		ENSMUSG00000013584	Aldh1a2	302.172	2.22082	0.284672	7.80132	6.12629e-15	2.12307e-13		ENSMUSG00000026315	Serpinb8	246.092	1.92118	0.239208	8.03144	9.6338e-16	3.68322e-14		ENSMUSG00000025810	Nrp1	2919.42	1.01653	0.173762	5.85013	4.91183e-09	1.80418e-07
ENSMUSG00000031314	Taf1	1540.62	1.06701	0.121273	8.79835	1.38836e-18	5.6741e-17		ENSMUSG00000031903	Pla2g15	617.52	1.69697	0.217629	7.79752	6.31361e-15	2.17948e-13		ENSMUSG00000023186	Vwa5a	1438.25	1.33134	0.165831	8.02831	9.88272e-16	3.77028e-14		ENSMUSG00000042699	Dhx9	2116.07	0.814673	0.139341	5.8466	5.01708e-09	1.83905e-07
ENSMUSG00000031093	Dock11	1534.75	1.66326	0.189158	8.79298	1.4565e-18	5.92534e-17		ENSMUSG00000000275	Trim25	1533.18	1.37913	0.176988	7.79223	6.58353e-15	2.26387e-13		ENSMUSG00000025017	Pik3ap1	1900.29	2.17092	0.270599	8.02267	1.03475e-15	3.93914e-14		ENSMUSG00000005413	Hmox1	1261.8	1.91459	0.328062	5.83605	5.34536e-09	1.93938e-07
ENSMUSG00000040747	Cd53	822.3	2.31945	0.264464	8.7704	1.78034e-18	7.19337e-17		ENSMUSG00000038664	Herc1	3365.8	1.27486	0.163642	7.79054	6.67257e-15	2.29006e-13		ENSMUSG00000039585	Myo9a	2202.51	1.23986	0.15456	8.02187	1.04146e-15	3.9562e-14		ENSMUSG00000018774	Cd68	1714.98	2.09238	0.358746	5.83247	5.4613e-09	1.97741e-07
ENSMUSG00000039713	Plekhg5	705.177	1.76653	0.201944	8.74763	2.17873e-18	8.72374e-17		ENSMUSG00000035004	Igsf6	416.273	2.01227	0.258323	7.78974	6.71492e-15	2.30015e-13		ENSMUSG00000059326	Csf2ra	391.45	2.07726	0.259482	8.00542	1.19064e-15	4.51327e-14		ENSMUSG00000022957	Itsn1	3585.91	1.08485	0.18657	5.81471	6.07387e-09	2.18586e-07
ENSMUSG00000019979	Apaf1	416.618	1.38872	0.159236	8.72111	2.75481e-18	1.09319e-16		ENSMUSG00000022892	App	6876.35	1.28819	0.165412	7.78775	6.82153e-15	2.33218e-13		ENSMUSG00000049076	Acap2	1661.57	0.765644	0.095986	7.97662	1.50391e-15	5.6645e-14		ENSMUSG00000034390	Cmip	1200.12	0.990013	0.170472	5.80747	6.34223e-09	2.2668e-07
ENSMUSG00000033192	Lpcat2	232.628	2.664	0.305794	8.71176	2.99194e-18	1.18465e-16		ENSMUSG00000038241	Cep250	1106.98	0.966453	0.124353	7.77182	7.73641e-15	2.63988e-13		ENSMUSG00000027506	Tpd52	1596.39	1.80171	0.226006	7.97197	1.56162e-15	5.86944e-14		ENSMUSG00000021948	Prkcd	1740.52	1.30754	0.225156	5.80727	6.34978e-09	2.2668e-07
ENSMUSG00000005871	Apc	2797.37	0.785559	0.0902331	8.70589	3.15091e-18	1.24206e-16		ENSMUSG00000024456	Diaph1	2822.87	1.16177	0.149639	7.76381	8.24181e-15	2.80695e-13		ENSMUSG00000027678	Ncoa3	2973.05	0.991411	0.124554	7.95971	1.72445e-15	6.4271e-14		ENSMUSG00000038507	Parp12	647.589	0.911653	0.1572	5.79932	6.65852e-09	2.36278e-07
ENSMUSG00000037416	Dmxl1	2037.28	1.01199	0.116702	8.67157	4.26215e-18	1.66168e-16		ENSMUSG00000040345	Arhgap9	523.671	1.67711	0.216175	7.75811	8.62043e-15	2.93029e-13		ENSMUSG00000031109	Enox2	355.612	1.19435	0.150185	7.95253	1.82743e-15	6.79666e-14		ENSMUSG00000036046	5031439G07Rik	3221.41	1.43836	0.248108	5.79729	6.73947e-09	2.38674e-07
ENSMUSG00000003226	Ranbp2	4315.83	1.12863	0.130427	8.65332	5.00231e-18	1.94598e-16		ENSMUSG00000042699	Dhx9	2116.07	0.982265	0.126853	7.74335	9.68293e-15	3.27892e-13		ENSMUSG00000073490	Ifi207	1439.92	2.07744	0.261525	7.94358	1.96434e-15	7.24525e-14		ENSMUSG00000033685	Ucp2	6189.07	1.3855	0.239046	5.79596	6.79321e-09	2.40099e-07
ENSMUSG00000049988	Lrrc25	225.543	3.03503	0.350857	8.65034	5.13478e-18	1.99315e-16		ENSMUSG00000022372	Sla	643.005	1.71782	0.221892	7.7417	9.80978e-15	3.31556e-13		ENSMUSG00000025154	Arhgap19	425.498	1.87935	0.236611	7.94278	1.97697e-15	7.27673e-14		ENSMUSG00000021998	Lcp1	7253.76	1.59126	0.274808	5.79047	7.01902e-09	2.46609e-07
ENSMUSG00000040225	Prrc2c	6322.03	0.962518	0.11132	8.64641	5.31455e-18	2.05843e-16		ENSMUSG00000040225	Prrc2c	6322.03	0.861152	0.111307	7.7367	1.02029e-14	3.44187e-13		ENSMUSG00000016256	Ctsz	3079.25	1.72138	0.216789	7.94033	2.01643e-15	7.39331e-14		ENSMUSG00000003360	Ddx23	2000.78	0.5899	0.10188	5.79012	7.03355e-09	2.46632e-07
ENSMUSG00000039191	Rbpj	961.115	1.50107	0.174029	8.62538	6.38809e-18	2.45817e-16		ENSMUSG00000043535	Setx	2305.75	1.35113	0.17479	7.73001	1.07536e-14	3.61395e-13		ENSMUSG00000032458	Copb2	2228.6	0.727668	0.0916424	7.9403	2.01696e-15	7.39331e-14		ENSMUSG00000004054	Map3k11	808.967	0.942065	0.162756	5.7882	7.11454e-09	2.48981e-07
ENSMUSG00000056130	Ticam2	178.326	3.25418	0.37735	8.62378	6.47794e-18	2.48736e-16		ENSMUSG00000024900	Cpt1a	1328.72	1.28408	0.166457	7.7142	1.21741e-14	4.0759e-13		ENSMUSG00000026956	Uap1l1	549.476	2.09866	0.265455	7.90591	2.65985e-15	9.68603e-14		ENSMUSG00000038034	Igsf8	454.579	1.39459	0.240951	5.78787	7.12865e-09	2.48985e-07
ENSMUSG00000032440	Tgfbr2	3381.6	0.970322	0.112597	8.61765	6.83414e-18	2.61285e-16		ENSMUSG00000030660	Pik3c2a	964.572	0.823249	0.106736	7.71296	1.22934e-14	4.10812e-13		ENSMUSG00000022378	Fam49b	1140.23	1.32876	0.168185	7.90058	2.7761e-15	1.00722e-13		ENSMUSG00000027199	Gatm	507.465	1.54917	0.267714	5.78666	7.18005e-09	2.49798e-07
ENSMUSG00000027995	Tlr2	173.382	2.28767	0.265474	8.61731	6.8543e-18	2.61493e-16		ENSMUSG00000030180	Kdm5a	1699.09	0.836124	0.10844	7.71044	1.25383e-14	4.17505e-13		ENSMUSG00000036894	Rap2b	866.195	1.58267	0.200356	7.89928	2.80523e-15	1.01571e-13		ENSMUSG00000044350	Lacc1	353.046	1.306	0.225716	5.78604	7.20638e-09	2.49931e-07
ENSMUSG00000037646	Vps13b	1477.04	1.14493	0.133038	8.60601	7.56481e-18	2.87366e-16		ENSMUSG00000039509	Nup133	369.038	1.1494	0.149071	7.71042	1.25407e-14	4.17505e-13		ENSMUSG00000027940	Tpm3	3522.67	1.17632	0.149128	7.88795	3.07189e-15	1.11e-13		ENSMUSG00000024044	Epb41l3	1172.99	1.32936	0.229855	5.78347	7.3177e-09	2.52719e-07
ENSMUSG00000028859	Csf3r	189.386	2.55749	0.297662	8.59193	8.55218e-18	3.2418e-16		ENSMUSG00000051495	Irf2bp2	2578.52	1.11058	0.144166	7.7035	1.3239e-14	4.3911e-13		ENSMUSG00000033721	Vav3	412.023	1.81716	0.230478	7.88428	3.16366e-15	1.13853e-13		ENSMUSG00000030766	Arhgap17	1012.41	1.02942	0.177996	5.78339	7.32086e-09	2.52719e-07
ENSMUSG00000031827	Cotl1	4773	2.05344	0.239015	8.59126	8.60173e-18	3.25365e-16		ENSMUSG00000017721	Pigt	438.209	0.925225	0.120188	7.69818	1.38022e-14	4.56938e-13		ENSMUSG00000039501	Znfx1	3380.44	1.0302	0.130823	7.87477	3.41376e-15	1.22112e-13		ENSMUSG00000033207	Mamdc2	320.353	2.4247	0.420399	5.7676	8.0409e-09	2.75968e-07
ENSMUSG00000053318	Slamf8	118.694	3.35388	0.390784	8.58244	9.2884e-18	3.4985e-16		ENSMUSG00000056050	Mia3	1197.73	1.15414	0.149945	7.69706	1.39236e-14	4.601e-13		ENSMUSG00000030766	Arhgap17	1012.41	1.27636	0.162106	7.87359	3.446e-15	1.23018e-13		ENSMUSG00000073490	Ifi207	1439.92	1.65196	0.286714	5.76168	8.3281e-09	2.85273e-07
ENSMUSG00000021109	Hif1a	2429.13	0.925963	0.107934	8.579	9.57028e-18	3.59705e-16		ENSMUSG00000028581	Laptm5	4078.1	1.76538	0.229508	7.69202	1.44829e-14	4.77694e-13		ENSMUSG00000033066	Gas7	2987.86	1.64278	0.208764	7.86908	3.57272e-15	1.27032e-13		ENSMUSG00000039621	Prex1	3561.83	1.34319	0.233267	5.75815	8.50412e-09	2.90185e-07
ENSMUSG00000033790	Tubgcp5	404.967	1.37801	0.160648	8.57781	9.6693e-18	3.6266e-16		ENSMUSG00000049553	Polr1a	925.496	1.27968	0.16638	7.69132	1.45628e-14	4.79438e-13		ENSMUSG00000025612	Bach1	1147.56	1.29226	0.164446	7.85829	3.89411e-15	1.37633e-13		ENSMUSG00000031495	Cd209d	105.633	2.67471	0.465209	5.74948	8.95162e-09	3.04287e-07
ENSMUSG00000024493	Lars	907.661	0.987279	0.11513	8.57535	9.87825e-18	3.69717e-16		ENSMUSG00000022961	Son	6058.85	0.807644	0.105059	7.68753	1.50006e-14	4.92941e-13		ENSMUSG00000056069	Fam105a	312.518	2.02923	0.258303	7.85601	3.96554e-15	1.3988e-13		ENSMUSG00000031827	Cotl1	4773	1.50275	0.261394	5.74899	8.97759e-09	3.04532e-07
ENSMUSG00000030766	Arhgap17	1012.41	1.39467	0.162666	8.57385	1.00082e-17	3.73793e-16		ENSMUSG00000053754	Chd8	1878.45	0.863724	0.112424	7.68276	1.55691e-14	5.09738e-13		ENSMUSG00000026321	Tnfrsf11a	451.962	1.83709	0.233941	7.8528	4.06855e-15	1.42946e-13		ENSMUSG00000031133	Arhgef6	1219.41	0.939543	0.163509	5.74612	9.13157e-09	3.08633e-07
ENSMUSG00000033335	Dnm2	2320.36	0.869387	0.101432	8.57112	1.02479e-17	3.81146e-16		ENSMUSG00000027219	Slc28a2	276.707	1.68919	0.219978	7.67888	1.6048e-14	5.24452e-13		ENSMUSG00000030774	Pak1	386.605	1.52472	0.194401	7.84318	4.39266e-15	1.53726e-13		ENSMUSG00000072596	Ear2	202.372	2.80408	0.488112	5.74475	9.20568e-09	3.10548e-07
ENSMUSG00000015396	Cd83	504.553	2.28158	0.266248	8.56939	1.0403e-17	3.86106e-16		ENSMUSG00000024672	Ms4a7	461.982	2.86699	0.373652	7.67289	1.68163e-14	5.48551e-13		ENSMUSG00000095567	Noc2l	1425.36	0.931153	0.118884	7.83246	4.78422e-15	1.66772e-13		ENSMUSG00000020458	Rtn4	3507.71	0.772683	0.134835	5.73059	1.00084e-08	3.34465e-07
ENSMUSG00000034931	Dhx8	903.049	0.906669	0.105808	8.56903	1.04357e-17	3.86514e-16		ENSMUSG00000020827	Mink1	2642.95	1.13489	0.148265	7.65446	1.94128e-14	6.29782e-13		ENSMUSG00000071713	Csf2rb	1163.96	1.86804	0.238545	7.83098	4.8408e-15	1.68414e-13		ENSMUSG00000039585	Myo9a	2202.51	0.973317	0.169846	5.73058	1.00088e-08	3.34465e-07
ENSMUSG00000029919	Hpgds	561.854	2.40157	0.280521	8.56111	1.11788e-17	4.12316e-16		ENSMUSG00000031495	Cd209d	105.633	3.0996	0.405156	7.65038	2.00386e-14	6.489e-13		ENSMUSG00000020850	Prpf8	6549.11	1.16139	0.148321	7.83022	4.87006e-15	1.69102e-13		ENSMUSG00000039377	Hlx	428.637	1.01121	0.1766	5.72596	1.0285e-08	3.43052e-07
ENSMUSG00000024073	Birc6	6032.47	1.40775	0.164523	8.55655	1.16293e-17	4.28043e-16		ENSMUSG00000001150	Mcm3ap	939.434	1.12289	0.146842	7.64696	2.05788e-14	6.65181e-13		ENSMUSG00000032440	Tgfbr2	3381.6	0.879632	0.112397	7.82609	5.03261e-15	1.74405e-13		ENSMUSG00000044811	Cd300c2	222.564	2.14153	0.374103	5.72444	1.03776e-08	3.45063e-07
ENSMUSG00000075415	Fnbp1	3393.29	1.17869	0.13781	8.55296	1.19974e-17	4.39772e-16		ENSMUSG00000032410	Xrn1	852.516	0.97298	0.127248	7.64633	2.06797e-14	6.67231e-13		ENSMUSG00000051439	Cd14	352.96	2.27543	0.290818	7.82423	5.10754e-15	1.76657e-13		ENSMUSG00000039191	Rbpj	961.115	1.09553	0.191382	5.72433	1.03841e-08	3.45063e-07
ENSMUSG00000021754	Map3k1	2955.16	1.47663	0.172818	8.54441	1.29189e-17	4.71607e-16		ENSMUSG00000035247	Hectd1	4492.78	1.4775	0.193304	7.6434	2.11556e-14	6.80116e-13		ENSMUSG00000071669	Snx29	458.223	1.3778	0.176115	7.8233	5.14559e-15	1.77628e-13		ENSMUSG00000030062	Rpn1	1934.45	0.804878	0.140643	5.72285	1.04754e-08	3.47391e-07
ENSMUSG00000037993	Dhx38	1158.13	1.05665	0.123885	8.52933	1.47202e-17	5.35165e-16		ENSMUSG00000021998	Lcp1	7253.76	1.91742	0.250939	7.641	2.15535e-14	6.91658e-13		ENSMUSG00000040687	Madd	959.576	1.22169	0.156184	7.82213	5.19388e-15	1.78947e-13		ENSMUSG00000045763	Basp1	1212.62	1.43975	0.251593	5.72256	1.04932e-08	3.47391e-07
ENSMUSG00000037926	Ssh2	2962.76	1.30329	0.152809	8.52889	1.47763e-17	5.36108e-16		ENSMUSG00000025154	Arhgap19	425.498	1.81559	0.237845	7.63352	2.28435e-14	7.29106e-13		ENSMUSG00000049988	Lrrc25	225.543	2.67525	0.342117	7.8197	5.29502e-15	1.82079e-13		ENSMUSG00000021457	Syk	3841.73	1.60062	0.279745	5.72173	1.05447e-08	3.48446e-07
ENSMUSG00000053754	Chd8	1878.45	0.958838	0.112444	8.52722	1.49903e-17	5.42764e-16		ENSMUSG00000037993	Dhx38	1158.13	0.944426	0.123776	7.63013	2.34509e-14	7.45814e-13		ENSMUSG00000037993	Dhx38	1158.13	0.96837	0.12391	7.81512	5.49102e-15	1.88091e-13		ENSMUSG00000028581	Laptm5	4078.1	1.43627	0.251216	5.71727	1.0825e-08	3.57045e-07
ENSMUSG00000005034	Prkacb	1946.52	0.635684	0.0745634	8.52542	1.52258e-17	5.50172e-16		ENSMUSG00000031314	Taf1	1540.62	0.924081	0.121251	7.62121	2.51318e-14	7.95006e-13		ENSMUSG00000020152	Actr2	4684.01	1.0339	0.132389	7.80957	5.73847e-15	1.95306e-13		ENSMUSG00000042015	Wdr41	591.429	0.69078	0.121053	5.7064	1.1539e-08	3.78487e-07
ENSMUSG00000029192	Tbc1d14	885.237	1.30273	0.152968	8.51638	1.64615e-17	5.93615e-16		ENSMUSG00000041040	Fam117b	1002.19	1.09611	0.14401	7.61139	2.71164e-14	8.56263e-13		ENSMUSG00000015243	Abca1	7425.56	1.59756	0.204682	7.8051	5.94527e-15	2.01708e-13		ENSMUSG00000056069	Fam105a	312.518	1.61368	0.282932	5.70341	1.17431e-08	3.84058e-07
ENSMUSG00000031402	Mpp1	1393.18	1.28551	0.150973	8.51478	1.66911e-17	6.00679e-16		ENSMUSG00000079020	Slc45a4	567.287	1.1724	0.15419	7.60362	2.87969e-14	9.04508e-13		ENSMUSG00000042292	Mkl1	884.902	1.33223	0.170758	7.80184	6.1013e-15	2.06608e-13		ENSMUSG00000028041	Adam15	1121.56	1.24834	0.218881	5.70329	1.1752e-08	3.84058e-07
ENSMUSG00000038241	Cep250	1106.98	1.05717	0.1245	8.49132	2.04296e-17	7.33732e-16		ENSMUSG00000033653	Vps8	737.107	1.25226	0.164784	7.59941	2.97483e-14	9.30098e-13		ENSMUSG00000034560	Washc4	1451.08	1.16974	0.150035	7.79644	6.36793e-15	2.14006e-13		ENSMUSG00000025232	Hexa	1878.52	1.46323	0.256839	5.69707	1.21882e-08	3.97581e-07
ENSMUSG00000032359	Ctsh	1459.54	1.72789	0.203629	8.48548	2.14825e-17	7.69992e-16		ENSMUSG00000033777	Tlr13	436.989	2.61516	0.34413	7.59932	2.97686e-14	9.30098e-13		ENSMUSG00000024308	Tapbp	1936.64	0.75186	0.0964715	7.79361	6.51237e-15	2.18447e-13		ENSMUSG00000030761	Myo7a	858.577	1.34973	0.237085	5.69305	1.24791e-08	4.0505e-07
ENSMUSG00000028385	Snx30	640.36	1.59512	0.187992	8.48501	2.15699e-17	7.71568e-16		ENSMUSG00000027544	Nfatc2	905.339	1.83465	0.242258	7.57312	3.64366e-14	1.1339e-12		ENSMUSG00000021830	Txndc16	489.422	1.08526	0.139296	7.79104	6.64612e-15	2.22513e-13		ENSMUSG00000009185	Ccl8	633.221	2.39984	0.421553	5.69287	1.24924e-08	4.0505e-07
ENSMUSG00000049723	Mmp12	2501.5	5.4239	0.639371	8.48319	2.19106e-17	7.82182e-16		ENSMUSG00000024885	Aldh3b1	261.305	1.89215	0.249985	7.56905	3.75957e-14	1.16645e-12		ENSMUSG00000039218	Srrm2	9293.17	0.702067	0.090127	7.78976	6.71382e-15	2.24358e-13		ENSMUSG00000027878	Notch2	2489	0.767231	0.134776	5.69265	1.25083e-08	4.0505e-07
ENSMUSG00000020064	Herc4	973.482	1.16705	0.137908	8.4625	2.61716e-17	9.30556e-16		ENSMUSG00000069792	Wfdc17	415.218	3.14767	0.416028	7.56601	3.84849e-14	1.19196e-12		ENSMUSG00000032217	Rnf111	947.593	0.828231	0.106477	7.77847	7.34093e-15	2.44854e-13		ENSMUSG00000020901	Pik3r5	919.889	1.8404	0.323322	5.69214	1.25455e-08	4.05214e-07
ENSMUSG00000038578	Susd1	143.058	2.3579	0.278813	8.45691	2.74565e-17	9.72352e-16		ENSMUSG00000029468	P2rx7	336.819	1.78571	0.236141	7.56207	3.96696e-14	1.22438e-12		ENSMUSG00000005413	Hmox1	1261.8	2.32589	0.299198	7.77374	7.62025e-15	2.5322e-13		ENSMUSG00000020422	Tns3	2138.75	1.25726	0.220884	5.69196	1.2559e-08	4.05214e-07
ENSMUSG00000022961	Son	6058.85	0.887846	0.105053	8.45143	2.87758e-17	1.01705e-15		ENSMUSG00000071659	Hnrnpul2	3340.26	0.645387	0.0853863	7.55845	4.07914e-14	1.25465e-12		ENSMUSG00000048234	Rnf149	1171.86	1.76924	0.22762	7.77275	7.68009e-15	2.54732e-13		ENSMUSG00000021500	Ddx46	2146.06	0.692327	0.121691	5.68924	1.27606e-08	4.10974e-07
ENSMUSG00000026553	Copa	3569.36	0.863628	0.102304	8.44176	3.12603e-17	1.10267e-15		ENSMUSG00000031827	Cotl1	4773	1.80218	0.238757	7.54819	4.41334e-14	1.3551e-12		ENSMUSG00000034947	Tmem106a	476.956	1.7136	0.220752	7.76257	8.32268e-15	2.74001e-13		ENSMUSG00000039501	Znfx1	3380.44	0.817082	0.14365	5.68802	1.2852e-08	4.12619e-07
ENSMUSG00000028465	Tln1	12918.8	1.31958	0.156361	8.43932	3.1919e-17	1.12368e-15		ENSMUSG00000024104	Washc2	1876.47	0.860851	0.11407	7.54668	4.46493e-14	1.36858e-12		ENSMUSG00000036046	5031439G07Rik	3221.41	1.7569	0.226362	7.76147	8.3948e-15	2.75356e-13		ENSMUSG00000006273	Atp6v1b2	3464.44	1.33854	0.235572	5.68208	1.33068e-08	4.2472e-07
ENSMUSG00000034422	Parp14	2395.52	1.78904	0.212097	8.43502	3.31156e-17	1.15892e-15		ENSMUSG00000072596	Ear2	202.372	3.35898	0.446953	7.5153	5.67812e-14	1.72852e-12		ENSMUSG00000023923	Tbc1d5	864.81	1.03374	0.133376	7.75058	9.14751e-15	2.98394e-13		ENSMUSG00000033327	Tnxb	3184.98	1.87745	0.330605	5.67881	1.35632e-08	4.32125e-07
ENSMUSG00000040188	Scamp2	477.151	1.54963	0.183798	8.43119	3.42179e-17	1.19514e-15		ENSMUSG00000028431	Ikbkap	616.269	1.29401	0.17257	7.49845	6.45757e-14	1.95575e-12		ENSMUSG00000051495	Irf2bp2	2578.52	1.11081	0.144115	7.70778	1.28024e-14	4.11574e-13		ENSMUSG00000008475	Arpc5	1770.12	1.07593	0.189654	5.67311	1.40229e-08	4.44384e-07
ENSMUSG00000005413	Hmox1	1261.8	2.53387	0.301308	8.40956	4.11535e-17	1.43456e-15		ENSMUSG00000071713	Csf2rb	1163.96	1.79419	0.239351	7.49604	6.5773e-14	1.98863e-12		ENSMUSG00000021886	Gpr65	252.145	2.23734	0.29038	7.70487	1.30978e-14	4.20312e-13		ENSMUSG00000003458	Ncstn	592.818	0.89281	0.157506	5.66841	1.4413e-08	4.53513e-07
ENSMUSG00000073982	Rhog	644.089	1.48066	0.176083	8.40889	4.13898e-17	1.43998e-15		ENSMUSG00000015243	Abca1	7425.56	1.53447	0.204793	7.49277	6.74369e-14	2.03547e-12		ENSMUSG00000040479	Dgkz	1610.16	1.27244	0.165334	7.69617	1.40207e-14	4.46703e-13		ENSMUSG00000040613	Apobec1	1074.52	1.64694	0.290678	5.66586	1.46292e-08	4.59109e-07
ENSMUSG00000005656	Snx6	1261.19	1.18547	0.141073	8.40319	4.34523e-17	1.50878e-15		ENSMUSG00000002812	Flii	3125.8	0.903212	0.120554	7.49218	6.77384e-14	2.04111e-12		ENSMUSG00000047810	Ccdc88b	689.912	1.82704	0.237419	7.69541	1.41046e-14	4.48572e-13		ENSMUSG00000059796	Eif4a1	1959.89	0.746619	0.131779	5.6657	1.46425e-08	4.59109e-07
ENSMUSG00000001924	Uba1	3129.29	0.921308	0.10971	8.3977	4.55302e-17	1.57785e-15		ENSMUSG00000039456	Morc3	1044.03	1.0775	0.144328	7.46561	8.29146e-14	2.48158e-12		ENSMUSG00000017670	Elmo2	857.2	0.992023	0.129071	7.68587	1.5196e-14	4.81558e-13		ENSMUSG00000035493	Tgfbi	2807.44	1.28763	0.227326	5.66425	1.47673e-08	4.62206e-07
ENSMUSG00000052056	Zfp217	816.774	1.5252	0.181653	8.39621	4.61116e-17	1.59489e-15		ENSMUSG00000059326	Csf2ra	391.45	1.94981	0.261418	7.45861	8.74397e-14	2.60386e-12		ENSMUSG00000039910	Cited2	605.31	1.25428	0.163234	7.68393	1.54276e-14	4.88028e-13		ENSMUSG00000027422	Rrbp1	4687.71	0.796452	0.14069	5.66105	1.50446e-08	4.67592e-07
ENSMUSG00000026341	Actr3	4292.27	1.22508	0.145942	8.39428	4.68752e-17	1.61733e-15		ENSMUSG00000029547	Ints1	1439.51	1.25898	0.168834	7.4569	8.85822e-14	2.63347e-12		ENSMUSG00000021322	Aoah	155.665	2.2054	0.287433	7.67275	1.68347e-14	5.31593e-13		ENSMUSG00000061778	Mospd2	381.367	1.14894	0.203055	5.65825	1.52922e-08	4.73631e-07
ENSMUSG00000027293	Ehd4	2685.02	1.77282	0.211198	8.39411	4.69423e-17	1.61733e-15		ENSMUSG00000052593	Adam17	726.253	1.13065	0.151712	7.45259	9.15256e-14	2.70739e-12		ENSMUSG00000028249	Sdcbp	3544.55	1.65651	0.215929	7.67154	1.69941e-14	5.34726e-13		ENSMUSG00000033192	Lpcat2	232.628	1.83134	0.323909	5.65389	1.56857e-08	4.83292e-07
ENSMUSG00000045404	Kcnk13	161.73	3.86482	0.460702	8.38897	4.90423e-17	1.68641e-15		ENSMUSG00000023977	Ubr2	2249.22	1.05933	0.142247	7.44711	9.54088e-14	2.81757e-12		ENSMUSG00000032089	Il10ra	962.109	1.95695	0.255247	7.66689	1.76218e-14	5.52522e-13		ENSMUSG00000026600	Soat1	1208.72	1.66907	0.295304	5.65205	1.58544e-08	4.86805e-07
ENSMUSG00000046688	Tifa	399.43	2.21089	0.263681	8.38472	5.08476e-17	1.74175e-15		ENSMUSG00000022000	Zc3h13	1757.75	1.24023	0.166683	7.44064	1.00198e-13	2.94919e-12		ENSMUSG00000044811	Cd300c2	222.564	2.62036	0.341931	7.66342	1.81041e-14	5.65774e-13		ENSMUSG00000020573	Pik3cg	820.206	1.39914	0.24802	5.64123	1.68844e-08	5.16961e-07
ENSMUSG00000016087	Fli1	996.355	1.65243	0.197205	8.37925	5.3267e-17	1.82112e-15		ENSMUSG00000033066	Gas7	2987.86	1.5528	0.208776	7.43761	1.02522e-13	3.01261e-12		ENSMUSG00000020573	Pik3cg	820.206	1.73063	0.225831	7.6634	1.81081e-14	5.65774e-13		ENSMUSG00000024781	Lipa	1937.19	1.61893	0.286986	5.64112	1.68947e-08	5.16961e-07
ENSMUSG00000021948	Prkcd	1740.52	1.72545	0.206027	8.37489	5.52777e-17	1.88623e-15		ENSMUSG00000002428	Hltf	684.352	1.07004	0.14402	7.42982	1.0875e-13	3.18509e-12		ENSMUSG00000029560	Snx8	396.239	1.61885	0.211466	7.65539	1.92732e-14	5.99019e-13		ENSMUSG00000040479	Dgkz	1610.16	1.02242	0.18132	5.63879	1.7125e-08	5.2221e-07
ENSMUSG00000041781	Cpsf2	891.237	0.938197	0.112047	8.37326	5.60472e-17	1.90883e-15		ENSMUSG00000030738	Eif3c	5453.93	0.686592	0.0924228	7.42882	1.09574e-13	3.20395e-12		ENSMUSG00000024013	Fgd2	374.764	1.93369	0.253079	7.64064	2.16142e-14	6.65958e-13		ENSMUSG00000004609	Cd33	529.384	1.20556	0.213873	5.63681	1.73231e-08	5.26757e-07
ENSMUSG00000016018	Skiv2l2	920.031	1.10173	0.131738	8.36302	6.11352e-17	2.07021e-15		ENSMUSG00000001767	Crnkl1	750.329	0.941936	0.126822	7.4272	1.1092e-13	3.23268e-12		ENSMUSG00000079227	Ccr5	420.532	2.23261	0.292546	7.63165	2.31767e-14	7.12864e-13		ENSMUSG00000053436	Mapk14	1521.73	0.626828	0.111205	5.63671	1.73334e-08	5.26757e-07
ENSMUSG00000023923	Tbc1d5	864.81	1.1176	0.133639	8.36279	6.12516e-17	2.07021e-15		ENSMUSG00000018341	Il12rb2	78.9814	3.98872	0.537502	7.42086	1.16366e-13	3.3748e-12		ENSMUSG00000036833	Pnpla7	425.26	1.63677	0.21456	7.62851	2.37486e-14	7.29194e-13		ENSMUSG00000029810	Tmem176b	1507.49	1.1529	0.204665	5.63309	1.77013e-08	5.36454e-07
ENSMUSG00000101389	Ms4a4a	267.923	3.83145	0.458615	8.3544	6.5766e-17	2.21857e-15		ENSMUSG00000032175	Tyk2	495.709	1.22238	0.164765	7.41893	1.18072e-13	3.41871e-12		ENSMUSG00000002103	Acp2	793.681	1.25996	0.165581	7.60931	2.7556e-14	8.40291e-13		ENSMUSG00000059089	Fcgr4	184.774	2.96427	0.526236	5.63297	1.77128e-08	5.36454e-07
ENSMUSG00000041836	Ptpre	680.591	2.1497	0.257589	8.34548	7.09252e-17	2.38808e-15		ENSMUSG00000033161	Atp1a1	4892.88	1.21854	0.164278	7.4175	1.19348e-13	3.45003e-12		ENSMUSG00000069515	Lyz1	1605.24	2.54557	0.334578	7.60831	2.77701e-14	8.45372e-13		ENSMUSG00000024413	Npc1	823.642	1.41912	0.251984	5.63178	1.78364e-08	5.38363e-07
ENSMUSG00000073418	C4b	2936.81	1.9417	0.232778	8.34142	7.34047e-17	2.4669e-15		ENSMUSG00000015745	Plekho1	1420.54	1.38054	0.186211	7.41386	1.22679e-13	3.52911e-12		ENSMUSG00000033777	Tlr13	436.989	2.59974	0.341852	7.60487	2.85193e-14	8.66695e-13		ENSMUSG00000006519	Cyba	1219.1	1.49231	0.265006	5.63123	1.78933e-08	5.39163e-07
ENSMUSG00000023973	Cnpy3	553.525	1.07192	0.128631	8.33327	7.86381e-17	2.63779e-15		ENSMUSG00000023367	Tmem176a	520.324	1.45271	0.19602	7.41104	1.25317e-13	3.59917e-12		ENSMUSG00000038507	Parp12	647.589	1.08091	0.14236	7.59278	3.13114e-14	9.49922e-13		ENSMUSG00000025982	Sf3b1	3431.88	0.649221	0.115305	5.63046	1.79728e-08	5.40643e-07
ENSMUSG00000028497	Hacd4	403.582	2.09156	0.25116	8.32759	8.25029e-17	2.76221e-15		ENSMUSG00000021886	Gpr65	252.145	2.17211	0.293101	7.4108	1.25542e-13	3.59981e-12		ENSMUSG00000013584	Aldh1a2	302.172	2.1624	0.285002	7.58732	3.26593e-14	9.85458e-13		ENSMUSG00000051344	Plekhm3	681.418	0.875574	0.155538	5.62932	1.80922e-08	5.43315e-07
ENSMUSG00000040659	Efhd2	3177.06	1.68273	0.202149	8.3242	8.48968e-17	2.83702e-15		ENSMUSG00000024974	Smc3	2098.29	0.793247	0.10706	7.40939	1.26879e-13	3.62645e-12		ENSMUSG00000021036	Sptlc2	715.936	1.2478	0.164505	7.58515	3.32096e-14	9.97297e-13		ENSMUSG00000005103	Wdr1	5186.71	0.850077	0.151118	5.62523	1.85258e-08	5.55399e-07
ENSMUSG00000002103	Acp2	793.681	1.38879	0.166974	8.31742	8.98967e-17	2.99847e-15		ENSMUSG00000043411	Usp48	1385.04	0.691117	0.0933283	7.40522	1.3093e-13	3.73624e-12		ENSMUSG00000037876	Jmjd1c	2496.97	0.851782	0.112314	7.58395	3.35186e-14	1.00488e-12		ENSMUSG00000036985	Zdhhc9	311.141	1.10615	0.196996	5.6151	1.9645e-08	5.87961e-07
ENSMUSG00000030787	Lyve1	1082.6	2.26179	0.27197	8.31631	9.07443e-17	3.02107e-15		ENSMUSG00000071669	Snx29	458.223	1.29984	0.175552	7.40431	1.31838e-13	3.75611e-12		ENSMUSG00000028048	Gba	383.45	1.55979	0.205931	7.57435	3.60927e-14	1.07841e-12		ENSMUSG00000022180	Slc7a8	391.02	1.39996	0.249432	5.6126	1.99313e-08	5.95526e-07
ENSMUSG00000006519	Cyba	1219.1	2.0292	0.244188	8.30998	9.57168e-17	3.16881e-15		ENSMUSG00000021720	Rnf180	104.86	2.88639	0.389928	7.40237	1.3378e-13	3.80534e-12		ENSMUSG00000005871	Apc	2797.37	0.683054	0.0902241	7.57064	3.71376e-14	1.10777e-12		ENSMUSG00000020375	Rufy1	1027.66	0.809171	0.144192	5.61176	2.00277e-08	5.96402e-07
ENSMUSG00000034041	Lyl1	217.518	2.18911	0.263707	8.3013	1.02979e-16	3.40291e-15		ENSMUSG00000048897	Zfp710	760.842	1.35667	0.183386	7.3979	1.38356e-13	3.92297e-12		ENSMUSG00000028465	Tln1	12918.8	1.18361	0.156358	7.56984	3.73695e-14	1.11282e-12		ENSMUSG00000021886	Gpr65	252.145	1.78592	0.318622	5.60514	2.08085e-08	6.18619e-07
ENSMUSG00000034116	Vav1	1182.75	2.22284	0.268012	8.29379	1.09692e-16	3.61315e-15		ENSMUSG00000057335	Cep170	2040.3	0.894769	0.121003	7.39458	1.41856e-13	4.00939e-12		ENSMUSG00000039005	Tlr4	477.116	1.66081	0.219449	7.56809	3.78749e-14	1.12599e-12		ENSMUSG00000042178	Armc5	303.748	1.07369	0.191567	5.60479	2.08509e-08	6.18844e-07
ENSMUSG00000040549	Ckap5	1463.11	0.952236	0.114838	8.292	1.11362e-16	3.6595e-15		ENSMUSG00000026219	Trip12	4940.42	0.826042	0.111755	7.39157	1.45107e-13	4.08934e-12		ENSMUSG00000038178	Slc43a2	1285.86	1.34219	0.177374	7.56701	3.81909e-14	1.13348e-12		ENSMUSG00000025017	Pik3ap1	1900.29	1.66001	0.296481	5.59903	2.15552e-08	6.37618e-07
ENSMUSG00000069792	Wfdc17	415.218	3.50183	0.422539	8.2876	1.1556e-16	3.78346e-15		ENSMUSG00000038507	Parp12	647.589	1.05125	0.142366	7.38416	1.53419e-13	4.30201e-12		ENSMUSG00000028385	Snx30	640.36	1.41587	0.187337	7.55785	4.09772e-14	1.21012e-12		ENSMUSG00000030427	Lilra6	20.619	4.38364	0.783853	5.59243	2.23917e-08	6.60165e-07
ENSMUSG00000024308	Tapbp	1936.64	0.8056	0.0972181	8.28652	1.16612e-16	3.8109e-15		ENSMUSG00000032046	Abhd12	1236.36	1.3986	0.189492	7.38075	1.57396e-13	4.39966e-12		ENSMUSG00000034265	Zdhhc14	258.485	1.67606	0.221859	7.55465	4.20001e-14	1.23827e-12		ENSMUSG00000024308	Tapbp	1936.64	0.591846	0.10587	5.59031	2.26659e-08	6.66039e-07
ENSMUSG00000020640	Itsn2	2652.81	0.927777	0.111972	8.28579	1.17323e-16	3.82711e-15		ENSMUSG00000052681	Rap1b	3337.48	1.11422	0.151064	7.3758	1.63356e-13	4.55195e-12		ENSMUSG00000029468	P2rx7	336.819	1.77047	0.234468	7.55099	4.31964e-14	1.27143e-12		ENSMUSG00000037993	Dhx38	1158.13	0.760312	0.136213	5.5818	2.38043e-08	6.95949e-07
ENSMUSG00000015745	Plekho1	1420.54	1.54224	0.186339	8.27652	1.26824e-16	4.12744e-15		ENSMUSG00000038324	Trpc4ap	1650.94	0.687401	0.0932201	7.37395	1.65642e-13	4.60123e-12		ENSMUSG00000000958	Slc7a7	192.252	2.08279	0.276262	7.53919	4.72911e-14	1.38736e-12		ENSMUSG00000039208	Metrnl	295.431	1.84758	0.331016	5.58154	2.38403e-08	6.95949e-07
ENSMUSG00000059089	Fcgr4	184.774	4.36842	0.527819	8.27636	1.26995e-16	4.12744e-15		ENSMUSG00000021423	Ly86	543.728	2.29653	0.311478	7.37302	1.66809e-13	4.62118e-12		ENSMUSG00000028995	Fam126a	625.756	1.04717	0.138958	7.53582	4.85263e-14	1.42125e-12		ENSMUSG00000031278	Acsl4	1027.65	0.814666	0.146074	5.57707	2.44601e-08	7.12556e-07
ENSMUSG00000028530	Jak1	5620.03	1.14327	0.138291	8.26709	1.37265e-16	4.44498e-15		ENSMUSG00000002603	Tgfb1	1079.98	1.33112	0.180541	7.37296	1.6688e-13	4.62118e-12		ENSMUSG00000069792	Wfdc17	415.218	3.10907	0.412604	7.53525	4.87416e-14	1.42521e-12		ENSMUSG00000030894	Tpp1	1050.77	1.21859	0.218776	5.57006	2.54648e-08	7.39728e-07
ENSMUSG00000024772	Ehd1	2003.58	0.890064	0.107773	8.25871	1.47257e-16	4.75123e-15		ENSMUSG00000015355	Cd48	256.444	1.84185	0.24996	7.36858	1.7246e-13	4.76087e-12		ENSMUSG00000063870	Chd4	7633.13	0.715735	0.0951715	7.52047	5.45799e-14	1.58809e-12		ENSMUSG00000059182	Skap2	1105.31	0.968202	0.173979	5.56504	2.62095e-08	7.58882e-07
ENSMUSG00000030589	Rasgrp4	206.007	2.66724	0.323269	8.25082	1.57305e-16	5.05708e-15		ENSMUSG00000042759	Apobr	350.959	1.47623	0.200368	7.36759	1.73745e-13	4.78889e-12		ENSMUSG00000021311	Mtr	846.167	1.12824	0.150095	7.51685	5.61134e-14	1.63004e-12		ENSMUSG00000049625	Tifab	372.455	1.54922	0.278769	5.55735	2.73908e-08	7.90508e-07
ENSMUSG00000001150	Mcm3ap	939.434	1.21049	0.146748	8.24879	1.60001e-16	5.13447e-15		ENSMUSG00000025810	Nrp1	2919.42	1.16745	0.15849	7.36609	1.75706e-13	4.83546e-12		ENSMUSG00000049659	Aftph	1131.46	0.892032	0.118736	7.51274	5.79024e-14	1.6738e-12		ENSMUSG00000031494	Cd209a	161.695	2.36346	0.426501	5.54151	2.99873e-08	8.52984e-07
ENSMUSG00000023186	Vwa5a	1438.25	1.36869	0.166	8.24513	1.64977e-16	5.28308e-15		ENSMUSG00000025474	Tubgcp2	380.036	0.913117	0.124134	7.3559	1.89651e-13	5.20311e-12		ENSMUSG00000031709	Tbc1d9	815.642	1.67164	0.222582	7.51023	5.90215e-14	1.70338e-12		ENSMUSG00000074825	Itpripl1	293.9	1.11177	0.200789	5.53699	3.07712e-08	8.71039e-07
ENSMUSG00000058301	Upf1	2146.68	0.740337	0.0897927	8.24495	1.65226e-16	5.28308e-15		ENSMUSG00000034807	Colgalt1	828.64	1.28188	0.174425	7.34921	1.99377e-13	5.46152e-12		ENSMUSG00000028161	Ppp3ca	1601.6	0.676508	0.0901455	7.50462	6.16069e-14	1.76938e-12		ENSMUSG00000068335	Dok1	192.997	1.45856	0.263428	5.53684	3.0797e-08	8.71039e-07
ENSMUSG00000051212	Gpr183	185.271	2.37723	0.288336	8.24465	1.65644e-16	5.28694e-15		ENSMUSG00000040549	Ckap5	1463.11	0.842407	0.114796	7.33829	2.16342e-13	5.89896e-12		ENSMUSG00000020189	Osbpl8	2555.54	1.72315	0.229668	7.50276	6.24864e-14	1.79175e-12		ENSMUSG00000055541	Lair1	312.351	1.87184	0.338078	5.53672	3.08181e-08	8.71039e-07
ENSMUSG00000000275	Trim25	1533.18	1.46054	0.177344	8.23565	1.78588e-16	5.68984e-15		ENSMUSG00000004099	Dnmt1	1491.62	1.24806	0.17009	7.33766	2.17364e-13	5.91777e-12		ENSMUSG00000040462	Os9	1356.1	1.02514	0.136684	7.50006	6.37908e-14	1.82621e-12		ENSMUSG00000026965	Anapc2	1379.66	0.636766	0.115048	5.5348	3.11588e-08	8.77854e-07
ENSMUSG00000034265	Zdhhc14	258.485	1.84388	0.223952	8.23339	1.81982e-16	5.78762e-15		ENSMUSG00000024691	Fam111a	850.22	1.54844	0.211086	7.33558	2.20763e-13	6.00112e-12		ENSMUSG00000020520	Galnt10	373.103	1.21727	0.162389	7.49601	6.57902e-14	1.8774e-12		ENSMUSG00000038910	Plcl2	826.782	1.36757	0.24712	5.53402	3.1298e-08	8.79015e-07
ENSMUSG00000040552	C3ar1	1361.96	3.19468	0.388382	8.22562	1.94183e-16	6.15363e-15		ENSMUSG00000036565	Ttyh3	770.259	1.4552	0.198782	7.32055	2.46957e-13	6.69268e-12		ENSMUSG00000026219	Trip12	4940.42	0.836773	0.111711	7.4905	6.86129e-14	1.94856e-12		ENSMUSG00000026956	Uap1l1	549.476	1.60828	0.290741	5.53167	3.17188e-08	8.86631e-07
ENSMUSG00000052298	Cdc42se2	1589.44	1.29307	0.157235	8.22381	1.9713e-16	6.23591e-15		ENSMUSG00000069515	Lyz1	1605.24	2.44945	0.334764	7.31694	2.53693e-13	6.86476e-12		ENSMUSG00000026829	Gbgt1	96.2888	2.46642	0.329482	7.48574	7.11429e-14	2.01398e-12		ENSMUSG00000056234	Ncoa4	989.801	1.02669	0.185627	5.53092	3.18552e-08	8.89045e-07
ENSMUSG00000020437	Myo1g	725.347	2.20582	0.268703	8.20915	2.22766e-16	7.02188e-15		ENSMUSG00000030148	Clec4a2	131.482	3.2268	0.441042	7.31632	2.54868e-13	6.88608e-12		ENSMUSG00000026938	Fcna	314.553	2.2918	0.306221	7.48415	7.20125e-14	2.03535e-12		ENSMUSG00000027540	Ptpn1	2111.78	1.37732	0.249143	5.5282	3.23524e-08	9.00095e-07
ENSMUSG00000022378	Fam49b	1140.23	1.38275	0.168859	8.18874	2.63977e-16	8.2915e-15		ENSMUSG00000032127	Vps11	635.428	0.858191	0.117328	7.31443	2.58467e-13	6.97273e-12		ENSMUSG00000039191	Rbpj	961.115	1.30267	0.17409	7.48274	7.27884e-14	2.05402e-12		ENSMUSG00000022799	Arhgap31	1667.23	0.944211	0.170935	5.5238	3.31751e-08	9.20104e-07
ENSMUSG00000035247	Hectd1	4492.78	1.58256	0.193282	8.18783	2.65971e-16	8.3394e-15		ENSMUSG00000047810	Ccdc88b	689.912	1.73522	0.237756	7.29833	2.91353e-13	7.81249e-12		ENSMUSG00000024781	Lipa	1937.19	1.96005	0.261985	7.48156	7.3444e-14	2.06924e-12		ENSMUSG00000004317	Clcn5	330.121	1.18649	0.214825	5.52306	3.33144e-08	9.22528e-07
ENSMUSG00000026548	Slamf9	144.361	2.49204	0.304482	8.18451	2.73405e-16	8.55738e-15		ENSMUSG00000004207	Psap	24804.7	1.79097	0.245428	7.29731	2.93582e-13	7.86041e-12		ENSMUSG00000037966	Ninj1	1504.21	1.35841	0.181741	7.47445	7.75303e-14	2.17746e-12		ENSMUSG00000034947	Tmem106a	476.956	1.33497	0.241726	5.52269	3.33855e-08	9.23059e-07
ENSMUSG00000027639	Samhd1	3903.53	1.79833	0.220045	8.17254	3.01964e-16	9.40159e-15		ENSMUSG00000026737	Pip4k2a	1216.26	1.43954	0.19733	7.29508	2.98476e-13	7.9794e-12		ENSMUSG00000027293	Ehd4	2685.02	1.57698	0.211045	7.47224	7.88401e-14	2.20727e-12		ENSMUSG00000022378	Fam49b	1140.23	1.01788	0.184382	5.52048	3.38072e-08	9.31822e-07
ENSMUSG00000029250	Polr2b	1131.5	1.21621	0.149049	8.15979	3.35616e-16	1.04129e-14		ENSMUSG00000035181	Heatr5a	1254.48	1.3311	0.182637	7.28824	3.14019e-13	8.38233e-12		ENSMUSG00000033949	Trim36	195.774	1.65993	0.222164	7.47162	7.92105e-14	2.21068e-12		ENSMUSG00000067212	H2-T23	787.565	1.1286	0.204489	5.5191	3.40735e-08	9.37708e-07
ENSMUSG00000036353	P2ry12	138.544	2.45694	0.301455	8.15028	3.63085e-16	1.12455e-14		ENSMUSG00000006519	Cyba	1219.1	1.7683	0.24274	7.28474	3.22302e-13	8.59054e-12		ENSMUSG00000020120	Plek	2916.17	2.37112	0.317742	7.46242	8.49479e-14	2.36339e-12		ENSMUSG00000048118	Arid4a	1386.16	0.672326	0.121872	5.51668	3.45469e-08	9.49265e-07
ENSMUSG00000033285	Wdr3	536.61	1.32771	0.163037	8.14357	3.83803e-16	1.18459e-14		ENSMUSG00000020520	Galnt10	373.103	1.18763	0.163057	7.2835	3.2528e-13	8.65694e-12		ENSMUSG00000022372	Sla	643.005	1.64767	0.221025	7.4547	9.00744e-14	2.49042e-12		ENSMUSG00000071713	Csf2rb	1163.96	1.43893	0.261542	5.50172	3.76103e-08	1.03026e-06
ENSMUSG00000002052	Supt6	3431.05	1.1523	0.14151	8.14289	3.85964e-16	1.1892e-14		ENSMUSG00000038910	Plcl2	826.782	1.64587	0.226092	7.27966	3.34652e-13	8.89304e-12		ENSMUSG00000020865	Abcc3	488.709	2.58892	0.347585	7.44829	9.45588e-14	2.6063e-12		ENSMUSG00000074570	Cass4	172.402	1.93498	0.351783	5.50051	3.78692e-08	1.03544e-06
ENSMUSG00000052681	Rap1b	3337.48	1.23054	0.151136	8.14196	3.88927e-16	1.19625e-14		ENSMUSG00000031387	Renbp	302.03	1.97135	0.270986	7.27472	3.47135e-13	9.211e-12		ENSMUSG00000049354	Dcaf7	1671.31	0.849914	0.114171	7.44422	9.75175e-14	2.67955e-12		ENSMUSG00000019088	Dnase1l1	181.187	1.69132	0.307497	5.50029	3.7916e-08	1.03544e-06
ENSMUSG00000030138	Bms1	1303.97	0.90247	0.110911	8.1369	4.05524e-16	1.24515e-14		ENSMUSG00000036353	P2ry12	138.544	2.20373	0.303117	7.27022	3.58901e-13	9.50902e-12		ENSMUSG00000025534	Gusb	1573.54	2.26331	0.304382	7.43578	1.03955e-13	2.84325e-12		ENSMUSG00000026315	Serpinb8	246.092	1.45407	0.264693	5.49342	3.94232e-08	1.0733e-06
ENSMUSG00000053580	Tanc2	1211.32	1.54205	0.189652	8.13091	4.26085e-16	1.30602e-14		ENSMUSG00000021754	Map3k1	2955.16	1.25379	0.172756	7.25758	3.94078e-13	1.03945e-11		ENSMUSG00000035248	Zcchc6	1799.91	0.612929	0.0824563	7.43338	1.05858e-13	2.88642e-12		ENSMUSG00000028656	Cap1	5251.94	0.940114	0.171219	5.4907	4.00345e-08	1.08662e-06
ENSMUSG00000028843	Sh3bgrl3	1772.6	1.57892	0.194416	8.12134	4.61055e-16	1.40836e-14		ENSMUSG00000053580	Tanc2	1211.32	1.37663	0.189696	7.25702	3.95712e-13	1.04067e-11		ENSMUSG00000052688	Rab7b	877.186	2.4586	0.330798	7.43233	1.06704e-13	2.90503e-12		ENSMUSG00000029119	Man2b2	680.721	1.10867	0.202117	5.48526	4.12869e-08	1.1189e-06
ENSMUSG00000037946	Fgd3	410.99	2.23763	0.275599	8.11915	4.69458e-16	1.43157e-14		ENSMUSG00000034947	Tmem106a	476.956	1.607	0.221724	7.24775	4.23766e-13	1.11117e-11		ENSMUSG00000025982	Sf3b1	3431.88	0.781509	0.105172	7.43075	1.07985e-13	2.93541e-12		ENSMUSG00000054309	Cpsf3	1416.61	0.563813	0.102793	5.48493	4.13623e-08	1.11924e-06
ENSMUSG00000025474	Tubgcp2	380.036	1.00876	0.124251	8.11874	4.7103e-16	1.4339e-14		ENSMUSG00000004707	Ly9	361.305	1.98775	0.274542	7.24024	4.47886e-13	1.16752e-11		ENSMUSG00000019960	Dusp6	1026.54	1.42626	0.191982	7.42912	1.09321e-13	2.96718e-12		ENSMUSG00000016256	Ctsz	3079.25	1.30186	0.237452	5.48263	4.19043e-08	1.1311e-06
ENSMUSG00000042211	Fbxo38	825.869	0.7722	0.0953548	8.09818	5.57884e-16	1.68675e-14		ENSMUSG00000049354	Dcaf7	1671.31	0.82652	0.114225	7.23587	4.62569e-13	1.20403e-11		ENSMUSG00000035891	Cerk	1254.21	1.74768	0.235581	7.41858	1.18384e-13	3.19367e-12		ENSMUSG00000026219	Trip12	4940.42	0.671429	0.122519	5.48021	4.24819e-08	1.14431e-06
ENSMUSG00000028760	Eif4g3	2721.6	1.01266	0.12523	8.08639	6.14601e-16	1.85193e-14		ENSMUSG00000028530	Jak1	5620.03	1.00007	0.138241	7.23422	4.68222e-13	1.21697e-11		ENSMUSG00000009185	Ccl8	633.221	2.84923	0.384744	7.40553	1.30629e-13	3.50804e-12		ENSMUSG00000048897	Zfp710	760.842	1.1049	0.201687	5.47831	4.29404e-08	1.15491e-06
ENSMUSG00000038147	Cd84	852.912	2.6183	0.32453	8.06795	7.14867e-16	2.14677e-14		ENSMUSG00000022901	Cd86	253.15	2.14643	0.296899	7.22949	4.84827e-13	1.25462e-11		ENSMUSG00000041958	Pigs	288.785	1.27542	0.172237	7.40505	1.311e-13	3.51009e-12		ENSMUSG00000024013	Fgd2	374.764	1.52797	0.278971	5.47716	4.32216e-08	1.16072e-06
ENSMUSG00000090399	Gm38399	132.146	1.91812	0.237835	8.06491	7.32871e-16	2.19343e-14		ENSMUSG00000045658	Pid1	1091.89	1.46537	0.202924	7.2213	5.14945e-13	1.32869e-11		ENSMUSG00000026600	Soat1	1208.72	1.99609	0.2696	7.40388	1.32259e-13	3.53579e-12		ENSMUSG00000029560	Snx8	396.239	1.27778	0.233364	5.47551	4.36258e-08	1.1698e-06
ENSMUSG00000041040	Fam117b	1002.19	1.15884	0.143939	8.05087	8.22069e-16	2.45214e-14		ENSMUSG00000024835	Coro1b	2000.79	0.922618	0.127803	7.21905	5.23537e-13	1.34891e-11		ENSMUSG00000020097	Sgpl1	1457.09	1.4326	0.193549	7.40171	1.34438e-13	3.58866e-12		ENSMUSG00000020097	Sgpl1	1457.09	1.16053	0.212139	5.47063	4.4844e-08	1.19885e-06
ENSMUSG00000030180	Kdm5a	1699.09	0.87364	0.108523	8.05027	8.26132e-16	2.46013e-14		ENSMUSG00000004356	Utp20	843.868	1.40544	0.194734	7.21721	5.3066e-13	1.36528e-11		ENSMUSG00000056130	Ticam2	178.326	2.74265	0.371634	7.37998	1.58319e-13	4.18839e-12		ENSMUSG00000038147	Cd84	852.912	1.90788	0.349098	5.46518	4.62427e-08	1.233e-06
ENSMUSG00000006411	Nectin4	66.3225	3.97313	0.493562	8.04992	8.2849e-16	2.46302e-14		ENSMUSG00000024054	Smchd1	1536.04	1.15244	0.159689	7.21677	5.32356e-13	1.36766e-11		ENSMUSG00000039630	Hnrnpu	8169.6	0.617948	0.0838722	7.36773	1.73553e-13	4.58459e-12		ENSMUSG00000009907	Vps4b	1191	0.655857	0.120027	5.46425	4.64857e-08	1.23531e-06
ENSMUSG00000024974	Smc3	2098.29	0.860427	0.106937	8.04612	8.54579e-16	2.53634e-14		ENSMUSG00000028843	Sh3bgrl3	1772.6	1.40105	0.194321	7.20996	5.59666e-13	1.43575e-11		ENSMUSG00000007458	M6pr	1059.32	1.12423	0.152743	7.36029	1.83516e-13	4.84057e-12		ENSMUSG00000025969	Nrp2	1997.96	0.979117	0.179233	5.46281	4.68653e-08	1.24354e-06
ENSMUSG00000022103	Gfra2	282.564	2.31142	0.287336	8.04431	8.67343e-16	2.56994e-14		ENSMUSG00000004677	Myo9b	2275.83	1.12979	0.156786	7.20594	5.76453e-13	1.47456e-11		ENSMUSG00000026439	Rbbp5	498.563	0.852662	0.116016	7.34954	1.98892e-13	5.22291e-12		ENSMUSG00000032089	Il10ra	962.109	1.52828	0.279846	5.46113	4.73102e-08	1.25347e-06
ENSMUSG00000021830	Txndc16	489.422	1.12786	0.140254	8.04154	8.87154e-16	2.62426e-14		ENSMUSG00000024013	Fgd2	374.764	1.82192	0.252845	7.20566	5.77639e-13	1.47547e-11		ENSMUSG00000062210	Tnfaip8	1382.6	1.14342	0.155593	7.34881	1.99976e-13	5.24362e-12		ENSMUSG00000050721	Plekho2	1624.51	1.16308	0.213077	5.4585	4.80162e-08	1.2684e-06
ENSMUSG00000002699	Lcp2	908.757	2.34968	0.292379	8.03643	9.24928e-16	2.73146e-14		ENSMUSG00000020929	Eftud2	886.939	0.897477	0.124665	7.19912	6.06013e-13	1.54572e-11		ENSMUSG00000071379	Hpcal1	602.138	1.44335	0.196421	7.34823	2.00854e-13	5.25116e-12		ENSMUSG00000033487	Fndc3a	1898.41	0.843278	0.154552	5.45628	4.8621e-08	1.28247e-06
ENSMUSG00000006005	Tpr	5059.7	0.668438	0.083197	8.0344	9.40386e-16	2.7703e-14		ENSMUSG00000040613	Apobec1	1074.52	1.91582	0.266154	7.19815	6.10355e-13	1.55457e-11		ENSMUSG00000041040	Fam117b	1002.19	1.05619	0.143847	7.34244	2.0973e-13	5.46713e-12		ENSMUSG00000029580	Actb	74439.8	0.957073	0.175438	5.45533	4.88834e-08	1.28748e-06
ENSMUSG00000048897	Zfp710	760.842	1.47248	0.183317	8.03245	9.55487e-16	2.80771e-14		ENSMUSG00000020196	Cabin1	1183.68	0.806294	0.11211	7.19202	6.38388e-13	1.62364e-11		ENSMUSG00000023973	Cnpy3	553.525	0.934354	0.127302	7.33966	2.14129e-13	5.57363e-12		ENSMUSG00000039630	Hnrnpu	8169.6	0.501136	0.0919607	5.44946	5.05227e-08	1.32672e-06
ENSMUSG00000027339	Rassf2	1678.53	1.56768	0.195319	8.02624	1.00509e-15	2.94374e-14		ENSMUSG00000034602	Mon2	1556.12	0.895675	0.124587	7.18914	6.52028e-13	1.65125e-11		ENSMUSG00000005034	Prkacb	1946.52	0.54791	0.074806	7.32441	2.39958e-13	6.20956e-12		ENSMUSG00000041362	Shtn1	1299.46	0.944763	0.173421	5.44781	5.09925e-08	1.33567e-06
ENSMUSG00000052593	Adam17	726.253	1.22367	0.152481	8.02509	1.01453e-15	2.96651e-14		ENSMUSG00000036469	March1	598.508	1.70181	0.236768	7.18767	6.59059e-13	1.66668e-11		ENSMUSG00000048865	Arhgap30	2257.04	1.7363	0.237122	7.32239	2.43595e-13	6.29452e-12		ENSMUSG00000031709	Tbc1d9	815.642	1.32917	0.243986	5.44774	5.10136e-08	1.33567e-06
ENSMUSG00000014355	Anapc1	1626.02	0.967905	0.120625	8.02409	1.02278e-15	2.98571e-14		ENSMUSG00000026956	Uap1l1	549.476	1.91769	0.266831	7.18694	6.62615e-13	1.67329e-11		ENSMUSG00000034931	Dhx8	903.049	0.774218	0.105768	7.31998	2.48015e-13	6.39945e-12		ENSMUSG00000079426	Arpc4	1637.9	0.799119	0.146732	5.44613	5.14785e-08	1.34388e-06
ENSMUSG00000031715	Smarca5	1491.71	0.816973	0.101883	8.01876	1.06815e-15	3.10795e-14		ENSMUSG00000034707	Gns	4562.03	1.25568	0.174864	7.18087	6.92682e-13	1.7418e-11		ENSMUSG00000031696	Vps35	2399.42	0.876454	0.119754	7.31878	2.50227e-13	6.44715e-12		ENSMUSG00000018965	Ywhah	3090.85	0.944259	0.173545	5.441	5.29831e-08	1.37911e-06
ENSMUSG00000022892	App	6876.35	1.32628	0.165406	8.01835	1.07176e-15	3.11337e-14		ENSMUSG00000101389	Ms4a4a	267.923	3.2604	0.454325	7.17635	7.15967e-13	1.79274e-11		ENSMUSG00000018920	Cxcl16	1300.56	2.13996	0.29247	7.31684	2.53871e-13	6.53156e-12		ENSMUSG00000048612	Myof	2840.51	1.58774	0.291914	5.43908	5.3557e-08	1.39201e-06
ENSMUSG00000037805	Rpl10a	1205.28	1.76722	0.220406	8.01804	1.07443e-15	3.11603e-14		ENSMUSG00000040720	Virma	1341.2	1.31838	0.183988	7.16555	7.7475e-13	1.9372e-11		ENSMUSG00000022912	Pros1	585.868	1.26475	0.17288	7.31579	2.55868e-13	6.57344e-12		ENSMUSG00000019998	Stx7	1108.99	1.00518	0.184968	5.43435	5.49978e-08	1.42115e-06
ENSMUSG00000021549	Rasa1	1623.65	0.73639	0.091849	8.01741	1.08001e-15	3.1271e-14		ENSMUSG00000036943	Rab8b	1787.26	1.31088	0.183152	7.1573	8.22821e-13	2.04875e-11		ENSMUSG00000026223	Itm2c	785.459	1.03127	0.141053	7.31122	2.6473e-13	6.77175e-12		ENSMUSG00000000278	Scpep1	915.977	0.970645	0.178888	5.426	5.76316e-08	1.48705e-06
ENSMUSG00000042500	Ago4	251.385	1.83059	0.228399	8.01488	1.10246e-15	3.18175e-14		ENSMUSG00000048170	Mcmbp	879.056	0.855846	0.119601	7.15587	8.31456e-13	2.06447e-11		ENSMUSG00000028497	Hacd4	403.582	1.81289	0.248189	7.30449	2.78323e-13	7.09905e-12		ENSMUSG00000027506	Tpd52	1596.39	1.33924	0.247427	5.41268	6.209e-08	1.59284e-06
ENSMUSG00000024104	Washc2	1876.47	0.914786	0.114149	8.01399	1.1105e-15	3.19974e-14		ENSMUSG00000067212	H2-T23	787.565	1.33842	0.187049	7.15543	8.34104e-13	2.06816e-11		ENSMUSG00000026317	Cln8	549.573	1.75185	0.239886	7.30284	2.81753e-13	7.17623e-12		ENSMUSG00000062825	Actg1	1687.73	0.924808	0.171025	5.40746	6.39254e-08	1.63285e-06
ENSMUSG00000031165	Was	615.004	2.14899	0.26827	8.01053	1.14214e-15	3.2856e-14		ENSMUSG00000037416	Dmxl1	2037.28	0.834382	0.116617	7.15486	8.37576e-13	2.07387e-11		ENSMUSG00000024053	Emilin2	519.891	1.85088	0.253511	7.30098	2.85676e-13	7.25535e-12		ENSMUSG00000022967	Ifnar1	708.946	0.876802	0.162249	5.40404	6.51565e-08	1.65479e-06
ENSMUSG00000002603	Tgfb1	1079.98	1.45098	0.181173	8.00882	1.15817e-15	3.32631e-14		ENSMUSG00000042684	Npl	212.19	2.94583	0.412083	7.14864	8.7644e-13	2.16408e-11		ENSMUSG00000002699	Lcp2	908.757	2.12756	0.291433	7.30032	2.87079e-13	7.28059e-12		ENSMUSG00000052821	Cysltr1	150.956	1.71126	0.316901	5.4	6.66393e-08	1.69003e-06
ENSMUSG00000026928	Card9	144.368	2.94984	0.368935	7.99556	1.28991e-15	3.69872e-14		ENSMUSG00000030579	Tyrobp	812.406	2.31133	0.323335	7.14841	8.77898e-13	2.16467e-11		ENSMUSG00000030474	Siglece	80.7296	3.13314	0.429608	7.29303	3.03063e-13	7.675e-12		ENSMUSG00000036636	Clcn7	576.054	1.1735	0.217459	5.39641	6.79875e-08	1.72177e-06
ENSMUSG00000019960	Dusp6	1026.54	1.53657	0.192309	7.99009	1.34836e-15	3.86009e-14		ENSMUSG00000056737	Capg	1124.84	1.85457	0.25955	7.14532	8.9789e-13	2.2109e-11		ENSMUSG00000030681	Mvp	2053.67	0.911984	0.125077	7.29136	3.0683e-13	7.75936e-12		ENSMUSG00000032504	Pdcd6ip	3444.15	0.615483	0.114063	5.39601	6.81393e-08	1.72316e-06
ENSMUSG00000018920	Cxcl16	1300.56	2.35292	0.294638	7.98582	1.39594e-15	3.98989e-14		ENSMUSG00000020143	Dock2	3489.14	1.753	0.24535	7.1449	9.00634e-13	2.21459e-11		ENSMUSG00000029810	Tmem176b	1507.49	1.35857	0.186355	7.29026	3.09369e-13	7.81244e-12		ENSMUSG00000032220	Myo1e	1820.23	1.53624	0.284815	5.3938	6.89835e-08	1.73956e-06
ENSMUSG00000025877	Hk3	700.237	3.61427	0.452773	7.98253	1.43366e-15	4.0911e-14		ENSMUSG00000025232	Hexa	1878.52	1.67475	0.234774	7.13343	9.78954e-13	2.40053e-11		ENSMUSG00000031609	Sap30	449.322	1.83844	0.25229	7.28699	3.16949e-13	7.9925e-12		ENSMUSG00000029570	Lfng	357.111	1.08739	0.201813	5.38813	7.11945e-08	1.78771e-06
ENSMUSG00000025232	Hexa	1878.52	1.87796	0.235357	7.97922	1.47263e-15	4.19557e-14		ENSMUSG00000029570	Lfng	357.111	1.3226	0.185444	7.13208	9.88662e-13	2.421e-11		ENSMUSG00000028041	Adam15	1121.56	1.45197	0.19928	7.28607	3.1913e-13	8.03611e-12		ENSMUSG00000023915	Tnfrsf21	413.518	1.28842	0.239452	5.38071	7.41928e-08	1.86037e-06
ENSMUSG00000032777	Gtf3c1	1874.11	1.45117	0.182057	7.97094	1.57467e-15	4.47911e-14		ENSMUSG00000037331	Larp1	2526.66	0.770033	0.107975	7.13156	9.92345e-13	2.42667e-11		ENSMUSG00000041058	Wwp1	2714.85	1.03487	0.142092	7.28312	3.26193e-13	8.1792e-12		ENSMUSG00000056124	B4galt6	688.245	1.39302	0.25905	5.37741	7.55643e-08	1.88943e-06
ENSMUSG00000024587	Nars	1474.1	0.738791	0.0927339	7.96678	1.62859e-15	4.61771e-14		ENSMUSG00000024483	Ankhd1	1976.69	0.596279	0.0836627	7.12718	1.02448e-12	2.50181e-11		ENSMUSG00000004677	Myo9b	2275.83	1.14074	0.156687	7.28039	3.32867e-13	8.29974e-12		ENSMUSG00000004771	Rab11a	973.195	0.654847	0.121804	5.37622	7.60678e-08	1.89935e-06
ENSMUSG00000021068	Nin	1817.02	1.35784	0.170461	7.96569	1.64302e-15	4.65122e-14		ENSMUSG00000055024	Ep300	2741.12	0.747941	0.105237	7.10718	1.18438e-12	2.88043e-11		ENSMUSG00000030148	Clec4a2	131.482	3.19005	0.438195	7.27998	3.33867e-13	8.313e-12		ENSMUSG00000038178	Slc43a2	1285.86	1.04719	0.194881	5.37348	7.72306e-08	1.92324e-06
ENSMUSG00000032175	Tyk2	495.709	1.31485	0.165309	7.95387	1.80767e-15	5.10109e-14		ENSMUSG00000079168	Cd209g	198.83	2.30323	0.324201	7.10434	1.20901e-12	2.93229e-11		ENSMUSG00000006019	Dhx34	278.206	1.19603	0.164336	7.27792	3.39015e-13	8.42939e-12		ENSMUSG00000015950	Ncf1	1222.7	1.20089	0.223486	5.37346	7.72411e-08	1.92324e-06
ENSMUSG00000025047	Pdcd11	747.809	1.20945	0.152065	7.95352	1.8128e-15	5.10745e-14		ENSMUSG00000041763	Tpp2	1449.3	0.799727	0.112656	7.09883	1.25821e-12	3.04333e-11		ENSMUSG00000027351	Spred1	1610.69	1.09918	0.151146	7.27229	3.53452e-13	8.75163e-12		ENSMUSG00000039671	Zmynd8	1562.83	0.720709	0.134181	5.37117	7.82274e-08	1.94507e-06
ENSMUSG00000043157	Arl11	156.343	3.37254	0.424162	7.95106	1.84918e-15	5.19347e-14		ENSMUSG00000036550	Cnot1	2635.85	0.717892	0.101192	7.09439	1.29923e-12	3.13828e-11		ENSMUSG00000040747	Cd53	822.3	1.89487	0.260756	7.26682	3.68052e-13	9.10046e-12		ENSMUSG00000004677	Myo9b	2275.83	0.922971	0.171922	5.36855	7.937e-08	1.9625e-06
ENSMUSG00000071659	Hnrnpul2	3340.26	0.678163	0.0853119	7.94922	1.87692e-15	5.26307e-14		ENSMUSG00000031264	Btk	434.268	2.26346	0.319268	7.08953	1.34571e-12	3.23297e-11		ENSMUSG00000002602	Axl	3015.29	1.19751	0.164814	7.26587	3.7065e-13	9.15198e-12		ENSMUSG00000052688	Rab7b	877.186	1.94143	0.362217	5.35986	8.3286e-08	2.04511e-06
ENSMUSG00000043535	Setx	2305.75	1.38893	0.174787	7.94641	1.91988e-15	5.37506e-14		ENSMUSG00000034422	Parp14	2395.52	1.50094	0.211821	7.08592	1.38128e-12	3.30502e-11		ENSMUSG00000017781	Pitpna	2676.45	1.11128	0.153216	7.253	4.07645e-13	1.00375e-11		ENSMUSG00000027544	Nfatc2	905.339	1.42575	0.2663	5.35394	8.60611e-08	2.10164e-06
ENSMUSG00000025612	Bach1	1147.56	1.31023	0.164965	7.94251	1.98136e-15	5.53848e-14		ENSMUSG00000037946	Fgd3	410.99	1.94728	0.274852	7.08485	1.39198e-12	3.32616e-11		ENSMUSG00000006304	Arpc2	4352.65	1.06041	0.146246	7.25088	4.14072e-13	1.01817e-11		ENSMUSG00000034187	Nsf	957.083	0.876432	0.163778	5.35135	8.73016e-08	2.1273e-06
ENSMUSG00000033653	Vps8	737.107	1.30782	0.164701	7.94055	2.0129e-15	5.6178e-14		ENSMUSG00000011256	Adam19	721.127	1.09602	0.154781	7.08109	1.43029e-12	3.4131e-11		ENSMUSG00000000594	Gm2a	1704.26	1.19299	0.164582	7.24861	4.21067e-13	1.03251e-11		ENSMUSG00000052298	Cdc42se2	1589.44	0.919869	0.171898	5.35125	8.73511e-08	2.1273e-06
ENSMUSG00000034602	Mon2	1556.12	0.989167	0.124597	7.93892	2.03949e-15	5.6809e-14		ENSMUSG00000030681	Mvp	2053.67	0.886182	0.125162	7.08027	1.43872e-12	3.42863e-11		ENSMUSG00000024725	Ostf1	1614.17	1.13027	0.156137	7.23895	4.52186e-13	1.10577e-11		ENSMUSG00000009621	Vav2	1028.43	0.927707	0.173371	5.35098	8.74795e-08	2.12751e-06
ENSMUSG00000029570	Lfng	357.111	1.48065	0.186544	7.93726	2.06702e-15	5.74179e-14		ENSMUSG00000035284	Vps13c	2017.62	1.00841	0.142455	7.07878	1.45425e-12	3.461e-11		ENSMUSG00000047180	Neurl3	510.556	1.70654	0.235771	7.23812	4.54935e-13	1.11097e-11		ENSMUSG00000037966	Ninj1	1504.21	1.06578	0.199377	5.34558	9.01283e-08	2.18e-06
ENSMUSG00000028041	Adam15	1121.56	1.5837	0.199547	7.93649	2.07976e-15	5.76817e-14		ENSMUSG00000073490	Ifi207	1439.92	1.8519	0.261697	7.07652	1.47824e-12	3.51338e-11		ENSMUSG00000040188	Scamp2	477.151	1.32084	0.182504	7.23733	4.57594e-13	1.11593e-11		ENSMUSG00000015355	Cd48	256.444	1.43748	0.269067	5.34244	9.17044e-08	2.2121e-06
ENSMUSG00000050721	Plekho2	1624.51	1.54573	0.194781	7.93576	2.09209e-15	5.79332e-14		ENSMUSG00000040552	C3ar1	1361.96	2.73065	0.386483	7.06538	1.60181e-12	3.802e-11		ENSMUSG00000025366	Esyt1	1640.55	0.86478	0.119634	7.22852	4.8828e-13	1.1875e-11		ENSMUSG00000028111	Ctsk	305.856	2.4297	0.454954	5.34054	9.2672e-08	2.23242e-06
ENSMUSG00000035898	Uba6	516.775	1.23872	0.156194	7.93067	2.17962e-15	6.00139e-14		ENSMUSG00000021822	Plau	692.654	1.90951	0.270376	7.06245	1.63589e-12	3.8777e-11		ENSMUSG00000024644	Cndp2	1750.04	1.66452	0.230385	7.22495	5.0128e-13	1.21745e-11		ENSMUSG00000022377	Asap1	1522.55	0.645425	0.120879	5.33945	9.32303e-08	2.24282e-06
ENSMUSG00000038774	Ascc3	855.204	1.37021	0.172819	7.92856	2.21695e-15	6.09165e-14		ENSMUSG00000016018	Skiv2l2	920.031	0.930789	0.131804	7.0619	1.64236e-12	3.88787e-11		ENSMUSG00000004317	Clcn5	330.121	1.39725	0.193474	7.2219	5.12657e-13	1.24339e-11		ENSMUSG00000026872	Zeb2	6226.64	1.0238	0.191761	5.33893	9.34984e-08	2.24624e-06
ENSMUSG00000046410	Kcnk6	221.305	2.13848	0.270062	7.91848	2.40426e-15	6.58596e-14		ENSMUSG00000002103	Acp2	793.681	1.17161	0.165947	7.06012	1.66361e-12	3.93293e-11		ENSMUSG00000028656	Cap1	5251.94	1.1282	0.156266	7.21972	5.20956e-13	1.26008e-11		ENSMUSG00000053318	Slamf8	118.694	2.20809	0.413771	5.3365	9.47554e-08	2.26724e-06
ENSMUSG00000002812	Flii	3125.8	0.953913	0.120533	7.91411	2.4902e-15	6.81088e-14		ENSMUSG00000023923	Tbc1d5	864.81	0.943118	0.133594	7.0596	1.66977e-12	3.94225e-11		ENSMUSG00000001767	Crnkl1	750.329	0.91282	0.126571	7.21193	5.51634e-13	1.33066e-11		ENSMUSG00000063506	Arhgap22	276.433	1.35885	0.254801	5.333	9.66018e-08	2.30831e-06
ENSMUSG00000047180	Neurl3	510.556	1.87246	0.236942	7.9026	2.73136e-15	7.41346e-14		ENSMUSG00000035898	Uba6	516.775	1.10414	0.156431	7.0583	1.68556e-12	3.97426e-11		ENSMUSG00000042492	Tbc1d10b	1215.26	0.939694	0.130351	7.20895	5.63859e-13	1.35647e-11		ENSMUSG00000030660	Pik3c2a	964.572	0.625199	0.117259	5.33177	9.72587e-08	2.32089e-06
ENSMUSG00000020827	Mink1	2642.95	1.17128	0.148271	7.8996	2.79805e-15	7.57135e-14		ENSMUSG00000063550	Nup98	1519.82	0.81474	0.115469	7.05591	1.71471e-12	4.03763e-11		ENSMUSG00000052298	Cdc42se2	1589.44	1.13012	0.156776	7.20855	5.65529e-13	1.35864e-11		ENSMUSG00000026737	Pip4k2a	1216.26	1.15264	0.216226	5.33072	9.7823e-08	2.33123e-06
ENSMUSG00000022142	Nup155	383.436	1.21565	0.153946	7.8966	2.86619e-15	7.73218e-14		ENSMUSG00000026083	Eif5b	3881.38	0.707288	0.100302	7.05157	1.76908e-12	4.16014e-11		ENSMUSG00000003360	Ddx23	2000.78	0.664627	0.0923452	7.1972	6.14622e-13	1.47261e-11		ENSMUSG00000009772	Nuak2	252.009	1.59825	0.300185	5.32422	1.01389e-07	2.40537e-06
ENSMUSG00000073490	Ifi207	1439.92	2.0688	0.262144	7.89186	2.97722e-15	8.01954e-14		ENSMUSG00000072620	Slfn2	1312.66	1.63372	0.2322	7.03585	1.98046e-12	4.63882e-11		ENSMUSG00000074570	Cass4	172.402	2.28761	0.317926	7.19539	6.22812e-13	1.49022e-11		ENSMUSG00000062960	Kdr	1180.07	1.72902	0.324756	5.32406	1.01475e-07	2.40537e-06
ENSMUSG00000026965	Anapc2	1379.66	0.823053	0.104302	7.89103	2.99705e-15	8.06076e-14		ENSMUSG00000018774	Cd68	1714.98	2.30851	0.32814	7.03515	1.99052e-12	4.65557e-11		ENSMUSG00000052296	Ppp6r1	2947.35	0.731058	0.101609	7.19482	6.25414e-13	1.49444e-11		ENSMUSG00000031715	Smarca5	1491.71	0.595327	0.111839	5.32309	1.02021e-07	2.41509e-06
ENSMUSG00000063550	Nup98	1519.82	0.91081	0.115477	7.88739	3.08566e-15	8.28655e-14		ENSMUSG00000030766	Arhgap17	1012.41	1.14315	0.162496	7.03498	1.99285e-12	4.65557e-11		ENSMUSG00000060147	Serpinb6a	3132.42	1.53194	0.212933	7.1945	6.26904e-13	1.49599e-11		ENSMUSG00000007891	Ctsd	7662.76	1.61533	0.303545	5.32154	1.02894e-07	2.43252e-06
ENSMUSG00000040522	Tlr8	277.018	2.87163	0.36428	7.88304	3.19517e-15	8.56768e-14		ENSMUSG00000002052	Supt6	3431.05	0.995333	0.141507	7.03382	2.00955e-12	4.68841e-11		ENSMUSG00000066682	Pilrb2	39.7518	3.66822	0.510094	7.19127	6.41922e-13	1.52772e-11		ENSMUSG00000028760	Eif4g3	2721.6	0.730238	0.137384	5.31531	1.06474e-07	2.50908e-06
ENSMUSG00000038518	Jarid2	947.465	1.08229	0.137332	7.88084	3.25191e-15	8.70668e-14		ENSMUSG00000039671	Zmynd8	1562.83	0.859178	0.12218	7.03208	2.03471e-12	4.74091e-11		ENSMUSG00000001751	Naglu	237.271	1.83953	0.255823	7.19062	6.44994e-13	1.53298e-11		ENSMUSG00000025351	Cd63	1237.81	1.43945	0.271158	5.30851	1.10523e-07	2.5956e-06
ENSMUSG00000024908	Ppp6r3	1540.12	1.00516	0.127572	7.87912	3.2969e-15	8.79457e-14		ENSMUSG00000036435	Exoc1	419.402	1.14727	0.163183	7.03056	2.05707e-12	4.78672e-11		ENSMUSG00000038034	Igsf8	454.579	1.57709	0.219344	7.19003	6.47774e-13	1.53753e-11		ENSMUSG00000073982	Rhog	644.089	1.01727	0.191649	5.30799	1.1084e-07	2.59962e-06
ENSMUSG00000030148	Clec4a2	131.482	3.47962	0.441627	7.8791	3.29748e-15	8.79457e-14		ENSMUSG00000021895	Arhgef3	1316.31	1.19743	0.170434	7.02578	2.12877e-12	4.9471e-11		ENSMUSG00000035158	Mitf	719.88	1.50335	0.209154	7.18777	6.58567e-13	1.56107e-11		ENSMUSG00000027248	Pdia3	3520.61	0.847147	0.159804	5.30118	1.15059e-07	2.69147e-06
ENSMUSG00000031709	Tbc1d9	815.642	1.75947	0.223385	7.8764	3.36953e-15	8.9676e-14		ENSMUSG00000026867	Gapvd1	1662.79	0.820773	0.116896	7.02139	2.19665e-12	5.09817e-11		ENSMUSG00000033487	Fndc3a	1898.41	1.01085	0.140707	7.18412	6.76437e-13	1.59704e-11		ENSMUSG00000028161	Ppp3ca	1601.6	0.525803	0.0991913	5.3009	1.15235e-07	2.69206e-06
ENSMUSG00000028161	Ppp3ca	1601.6	0.70918	0.0901475	7.86689	3.63562e-15	9.63251e-14		ENSMUSG00000050721	Plekho2	1624.51	1.36474	0.194519	7.01597	2.28363e-12	5.26568e-11		ENSMUSG00000029119	Man2b2	680.721	1.32386	0.184288	7.18364	6.78771e-13	1.60042e-11		ENSMUSG00000021477	Ctsl	12964	2.37225	0.447779	5.29781	1.17197e-07	2.73429e-06
ENSMUSG00000041763	Tpp2	1449.3	0.886788	0.112734	7.86619	3.65608e-15	9.67229e-14		ENSMUSG00000026341	Actr3	4292.27	1.02284	0.145812	7.01478	2.30304e-12	5.29669e-11		ENSMUSG00000029249	Rest	1149	0.882399	0.122861	7.18207	6.86637e-13	1.61574e-11		ENSMUSG00000023830	Igf2r	1981.5	1.1157	0.210615	5.29734	1.17501e-07	2.73778e-06
ENSMUSG00000021408	Ripk1	1125.58	1.12529	0.143201	7.8581	3.90012e-15	1.02569e-13		ENSMUSG00000040565	Btaf1	1081.49	0.861809	0.123018	7.00558	2.4597e-12	5.64239e-11		ENSMUSG00000023915	Tnfrsf21	413.518	1.56518	0.218045	7.17823	7.06193e-13	1.65477e-11		ENSMUSG00000013707	Tnfaip8l2	270.934	1.90295	0.360195	5.2831	1.27015e-07	2.95173e-06
ENSMUSG00000037706	Cd81	1847.98	0.975557	0.124152	7.85776	3.91079e-15	1.02697e-13		ENSMUSG00000002602	Axl	3015.29	1.15527	0.164914	7.00529	2.46471e-12	5.64661e-11		ENSMUSG00000025810	Nrp1	2919.42	1.13757	0.158481	7.178	7.07406e-13	1.65477e-11		ENSMUSG00000004070	Hmox2	1164.19	0.879279	0.166549	5.2794	1.29604e-07	3.00405e-06
ENSMUSG00000029763	Exoc4	1224.96	0.908492	0.115655	7.85516	3.99267e-15	1.04539e-13		ENSMUSG00000036875	Dna2	93.1802	2.06364	0.294602	7.00482	2.473e-12	5.65829e-11		ENSMUSG00000022781	Pak2	1970.57	0.796478	0.111104	7.16873	7.56979e-13	1.76609e-11		ENSMUSG00000018920	Cxcl16	1300.56	1.68792	0.320064	5.27371	1.33693e-07	3.07874e-06
ENSMUSG00000030451	Herc2	3219.43	1.42123	0.180983	7.85283	4.06767e-15	1.06346e-13		ENSMUSG00000031402	Mpp1	1393.18	1.05473	0.150922	6.98856	2.77723e-12	6.32184e-11		ENSMUSG00000021054	Sgpp1	572.175	1.1819	0.165069	7.16002	8.0667e-13	1.87955e-11		ENSMUSG00000027533	Fabp5	3916.01	1.80526	0.342352	5.2731	1.34139e-07	3.08503e-06
ENSMUSG00000031659	Adcy7	893.91	1.33638	0.170539	7.83622	4.64327e-15	1.21216e-13		ENSMUSG00000024644	Cndp2	1750.04	1.61172	0.230738	6.98508	2.84689e-12	6.47212e-11		ENSMUSG00000021423	Ly86	543.728	2.22076	0.310232	7.15839	8.16294e-13	1.89949e-11		ENSMUSG00000073412	Lst1	73.1018	2.48125	0.47057	5.27285	1.3432e-07	3.0852e-06
ENSMUSG00000039377	Hlx	428.637	1.2529	0.159954	7.83286	4.76882e-15	1.24311e-13		ENSMUSG00000030138	Bms1	1303.97	0.773413	0.110837	6.97796	2.99499e-12	6.80011e-11		ENSMUSG00000022969	Il10rb	519.495	1.59767	0.223284	7.15535	8.3457e-13	1.93947e-11		ENSMUSG00000032434	Cmtm6	1048.87	0.838775	0.159199	5.26873	1.3737e-07	3.15118e-06
ENSMUSG00000027940	Tpm3	3522.67	1.16882	0.149344	7.82639	5.02071e-15	1.30495e-13		ENSMUSG00000021068	Nin	1817.02	1.18857	0.170442	6.97345	3.09265e-12	7.01289e-11		ENSMUSG00000001552	Jup	1362.18	1.1363	0.158973	7.14777	8.8197e-13	2.04695e-11		ENSMUSG00000042423	Fbrs	1224.38	0.837287	0.15919	5.25966	1.44319e-07	3.28937e-06
ENSMUSG00000048163	Selplg	514.527	1.89495	0.242425	7.81664	5.42501e-15	1.40592e-13		ENSMUSG00000055670	Zzef1	1447.48	1.02297	0.146715	6.97246	3.11456e-12	7.05359e-11		ENSMUSG00000027544	Nfatc2	905.339	1.72867	0.24203	7.1424	9.1712e-13	2.12023e-11		ENSMUSG00000027111	Itga6	862.469	1.37612	0.261663	5.25915	1.44721e-07	3.29156e-06
ENSMUSG00000038664	Herc1	3365.8	1.27822	0.163616	7.81234	5.61373e-15	1.45033e-13		ENSMUSG00000114608	Gm36161	129.713	2.03668	0.292337	6.96689	3.24023e-12	7.32886e-11		ENSMUSG00000027947	Il6ra	568.93	1.47883	0.207192	7.13751	9.50398e-13	2.19146e-11		ENSMUSG00000026938	Fcna	314.553	1.7872	0.339833	5.25907	1.44786e-07	3.29156e-06
ENSMUSG00000031875	Cmtm3	272.271	1.88397	0.241467	7.8022	6.08371e-15	1.56521e-13		ENSMUSG00000039840	Epg5	866.118	1.1193	0.160691	6.96555	3.2712e-12	7.38013e-11		ENSMUSG00000030047	Arhgap25	913.117	2.01175	0.281902	7.13633	9.58524e-13	2.20734e-11		ENSMUSG00000021546	Hnrnpk	7033.3	0.564962	0.107437	5.25854	1.45207e-07	3.29692e-06
ENSMUSG00000031387	Renbp	302.03	2.1317	0.273246	7.80141	6.12192e-15	1.57277e-13		ENSMUSG00000031093	Dock11	1534.75	1.31647	0.189156	6.95972	3.40955e-12	7.67278e-11		ENSMUSG00000020640	Itsn2	2652.81	0.797646	0.11178	7.13583	9.62056e-13	2.21261e-11		ENSMUSG00000002602	Axl	3015.29	0.950955	0.18087	5.25767	1.45895e-07	3.30832e-06
ENSMUSG00000028708	Mknk1	550.834	1.2591	0.161418	7.80027	6.17749e-15	1.58019e-13		ENSMUSG00000054520	Sh3bp2	443.319	1.92997	0.277549	6.95363	3.56012e-12	8.0015e-11		ENSMUSG00000034422	Parp14	2395.52	1.50948	0.211716	7.12976	1.00546e-12	2.30645e-11		ENSMUSG00000053289	Ddx10	724.106	0.545795	0.103836	5.25631	1.46975e-07	3.32857e-06
ENSMUSG00000030660	Pik3c2a	964.572	0.830965	0.106557	7.79835	6.27203e-15	1.60207e-13		ENSMUSG00000017670	Elmo2	857.2	0.898106	0.129175	6.95265	3.58484e-12	8.04688e-11		ENSMUSG00000040552	C3ar1	1361.96	2.74887	0.385747	7.12608	1.03268e-12	2.3628e-11		ENSMUSG00000024672	Ms4a7	461.982	2.12898	0.405071	5.25583	1.47361e-07	3.32884e-06
ENSMUSG00000037921	Ddx60	315.458	2.03311	0.260861	7.79384	6.50005e-15	1.65556e-13		ENSMUSG00000005413	Hmox1	1261.8	2.08409	0.299886	6.9496	3.66326e-12	8.21254e-11		ENSMUSG00000031007	Atp6ap2	452.512	1.32618	0.186204	7.12217	1.06237e-12	2.4245e-11		ENSMUSG00000001751	Naglu	237.271	1.46847	0.279398	5.25583	1.47362e-07	3.32884e-06
ENSMUSG00000078616	Trim30c	97.8152	3.8545	0.494919	7.78816	6.79926e-15	1.72929e-13		ENSMUSG00000026657	Frmd4a	1124.85	1.46254	0.210462	6.9492	3.67359e-12	8.22533e-11		ENSMUSG00000037679	Inf2	819.26	0.923344	0.129682	7.12005	1.0789e-12	2.45906e-11		ENSMUSG00000025154	Arhgap19	425.498	1.36392	0.259634	5.25323	1.49454e-07	3.37181e-06
ENSMUSG00000031696	Vps35	2399.42	0.932583	0.119765	7.78677	6.87449e-15	1.74592e-13		ENSMUSG00000040479	Dgkz	1610.16	1.15097	0.165634	6.94884	3.68315e-12	8.22729e-11		ENSMUSG00000032020	Ubash3b	409.92	1.69146	0.237575	7.11969	1.08172e-12	2.46234e-11		ENSMUSG00000023143	Nagpa	299.933	1.0832	0.206216	5.25272	1.4987e-07	3.37693e-06
ENSMUSG00000040613	Apobec1	1074.52	2.08243	0.267442	7.78648	6.89038e-15	1.74746e-13		ENSMUSG00000052776	Oas1a	162.762	2.3697	0.341022	6.94881	3.68372e-12	8.22729e-11		ENSMUSG00000070923	Klhl9	1749.87	1.02525	0.144091	7.11532	1.11654e-12	2.53186e-11		ENSMUSG00000033066	Gas7	2987.86	1.20289	0.229133	5.24973	1.52321e-07	3.42535e-06
ENSMUSG00000003435	Supt5	2245.66	0.575407	0.0739579	7.7802	7.24099e-15	1.83377e-13		ENSMUSG00000022443	Myh9	26035.9	1.72633	0.248461	6.9481	3.70245e-12	8.24095e-11		ENSMUSG00000031907	Zfp90	223.126	1.56295	0.219676	7.11478	1.12093e-12	2.53858e-11		ENSMUSG00000018707	Dync1h1	15486.1	1.22185	0.232764	5.24932	1.52665e-07	3.42687e-06
ENSMUSG00000022710	Usp7	2147.71	0.586344	0.0753958	7.77688	7.43368e-15	1.87989e-13		ENSMUSG00000038518	Jarid2	947.465	0.95343	0.137223	6.94806	3.70341e-12	8.24095e-11		ENSMUSG00000033326	Kdm4a	1101.88	0.70186	0.0986684	7.11332	1.13282e-12	2.55899e-11		ENSMUSG00000051906	Cd209f	449.543	1.79758	0.342606	5.24677	1.54789e-07	3.46144e-06
ENSMUSG00000004356	Utp20	843.868	1.51043	0.194696	7.75792	8.63316e-15	2.18012e-13		ENSMUSG00000022912	Pros1	585.868	1.20141	0.173178	6.93745	3.99254e-12	8.82027e-11		ENSMUSG00000031715	Smarca5	1491.71	0.723769	0.101787	7.11063	1.15516e-12	2.60615e-11		ENSMUSG00000029616	Erp29	1277.8	0.905351	0.172607	5.24515	1.56158e-07	3.48432e-06
ENSMUSG00000020196	Cabin1	1183.68	0.868905	0.112105	7.75083	9.12934e-15	2.30215e-13		ENSMUSG00000027293	Ehd4	2685.02	1.46445	0.211128	6.93632	4.02452e-12	8.87692e-11		ENSMUSG00000016552	Foxred2	151.214	2.49909	0.351605	7.10765	1.18034e-12	2.65957e-11		ENSMUSG00000002885	Adgre5	910.343	0.893328	0.17033	5.24468	1.56555e-07	3.48776e-06
ENSMUSG00000023913	Pla2g7	1934	1.77339	0.228874	7.74833	9.31105e-15	2.34464e-13		ENSMUSG00000029119	Man2b2	680.721	1.28133	0.18494	6.92837	4.25703e-12	9.35495e-11		ENSMUSG00000041926	Rnpep	969.341	1.30181	0.183791	7.08307	1.40998e-12	3.14118e-11		ENSMUSG00000049354	Dcaf7	1671.31	0.656032	0.125407	5.23122	1.68396e-07	3.7375e-06
ENSMUSG00000031903	Pla2g15	617.52	1.69521	0.219042	7.73919	1.00051e-14	2.50874e-13		ENSMUSG00000031833	Mast3	670.171	1.31008	0.189309	6.92034	4.50558e-12	9.84033e-11		ENSMUSG00000046688	Tifa	399.43	1.85901	0.262614	7.07887	1.45338e-12	3.22977e-11		ENSMUSG00000031583	Wrn	640.95	0.595171	0.113883	5.22619	1.73042e-07	3.83584e-06
ENSMUSG00000024483	Ankhd1	1976.69	0.646953	0.0836484	7.73419	1.0406e-14	2.60561e-13		ENSMUSG00000029250	Polr2b	1131.5	1.0322	0.149163	6.91991	4.51928e-12	9.85316e-11		ENSMUSG00000020375	Rufy1	1027.66	0.926886	0.131142	7.06781	1.57399e-12	3.48111e-11		ENSMUSG00000024066	Xdh	2454.97	1.17768	0.225401	5.22481	1.7433e-07	3.85549e-06
ENSMUSG00000029249	Rest	1149	0.951765	0.123147	7.72867	1.08679e-14	2.71744e-13		ENSMUSG00000025366	Esyt1	1640.55	0.828913	0.119793	6.91956	4.53034e-12	9.85806e-11		ENSMUSG00000058301	Upf1	2146.68	0.635459	0.0899093	7.06778	1.57431e-12	3.48111e-11		ENSMUSG00000021036	Sptlc2	715.936	0.941689	0.180235	5.22478	1.74362e-07	3.85549e-06
ENSMUSG00000007833	Aldh16a1	231.217	1.35683	0.175585	7.72748	1.097e-14	2.73526e-13		ENSMUSG00000021665	Hexb	1695.96	1.96299	0.283931	6.9136	4.72522e-12	1.0257e-10		ENSMUSG00000032322	Pstpip1	546.725	2.0355	0.288015	7.06734	1.57933e-12	3.48787e-11		ENSMUSG00000045374	Wdr81	957.939	1.00206	0.191893	5.222	1.76997e-07	3.90889e-06
ENSMUSG00000049553	Polr1a	925.496	1.2836	0.166311	7.71807	1.18108e-14	2.94078e-13		ENSMUSG00000024044	Epb41l3	1172.99	1.45077	0.20993	6.91072	4.82186e-12	1.04413e-10		ENSMUSG00000025949	Pikfyve	1247.24	0.71898	0.101779	7.06413	1.6162e-12	3.56045e-11		ENSMUSG00000003316	Glg1	2486.42	0.980068	0.187822	5.21807	1.808e-07	3.98791e-06
ENSMUSG00000039456	Morc3	1044.03	1.11312	0.144381	7.70961	1.26201e-14	3.13353e-13		ENSMUSG00000002365	Snx9	1901.17	0.762065	0.110281	6.91024	4.83823e-12	1.0464e-10		ENSMUSG00000024672	Ms4a7	461.982	2.61845	0.370712	7.0633	1.62597e-12	3.5756e-11		ENSMUSG00000046997	Spsb4	85.6919	3.04626	0.58452	5.21156	1.87264e-07	4.11517e-06
ENSMUSG00000042599	Kdm7a	1838.02	0.947272	0.122965	7.70361	1.32279e-14	3.27985e-13		ENSMUSG00000029580	Actb	74439.8	1.10512	0.160156	6.90025	5.19102e-12	1.11997e-10		ENSMUSG00000027598	Itch	1552.84	0.726551	0.102864	7.0632	1.6271e-12	3.5756e-11		ENSMUSG00000000275	Trim25	1533.18	1.00962	0.193812	5.20928	1.89572e-07	4.16076e-06
ENSMUSG00000024456	Diaph1	2822.87	1.15302	0.149743	7.70001	1.36059e-14	3.36889e-13		ENSMUSG00000029528	Pxn	1123.5	0.860919	0.124868	6.89466	5.39946e-12	1.16072e-10		ENSMUSG00000072620	Slfn2	1312.66	1.63642	0.231781	7.06019	1.66274e-12	3.6449e-11		ENSMUSG00000030774	Pak1	386.605	1.11622	0.214441	5.20526	1.93723e-07	4.23618e-06
ENSMUSG00000020422	Tns3	2138.75	1.55217	0.201688	7.69591	1.40492e-14	3.46897e-13		ENSMUSG00000027012	Dync1i2	1784.48	0.76563	0.111083	6.89245	5.48412e-12	1.1775e-10		ENSMUSG00000073412	Lst1	73.1018	3.04141	0.431122	7.05464	1.73048e-12	3.78407e-11		ENSMUSG00000045594	Glb1	203.263	1.34884	0.259528	5.19727	2.0224e-07	4.40075e-06
ENSMUSG00000003458	Ncstn	592.818	1.11188	0.144851	7.67601	1.64117e-14	4.02437e-13		ENSMUSG00000031494	Cd209a	161.695	2.62557	0.381163	6.88831	5.64603e-12	1.2082e-10		ENSMUSG00000031495	Cd209d	105.633	2.85286	0.404781	7.0479	1.81632e-12	3.95718e-11		ENSMUSG00000035158	Mitf	719.88	1.1915	0.229367	5.19474	2.05004e-07	4.44459e-06
ENSMUSG00000055805	Fmnl1	1559.8	1.89014	0.246604	7.66469	1.79267e-14	4.38378e-13		ENSMUSG00000022967	Ifnar1	708.946	1.02101	0.148224	6.88827	5.64751e-12	1.2082e-10		ENSMUSG00000056201	Cfl1	5809.88	1.09448	0.155337	7.04584	1.84342e-12	4.0113e-11		ENSMUSG00000039637	Coro7	629.35	0.808487	0.156001	5.18258	2.18841e-07	4.73303e-06
ENSMUSG00000032571	Pik3r4	601.807	1.05923	0.138231	7.66275	1.8199e-14	4.44426e-13		ENSMUSG00000032187	Smarca4	3489.5	0.657421	0.0954669	6.88637	5.72328e-12	1.21918e-10		ENSMUSG00000024691	Fam111a	850.22	1.48297	0.210548	7.04338	1.87636e-12	4.07301e-11		ENSMUSG00000027287	Snap23	1628.65	0.850402	0.164164	5.1802	2.21654e-07	4.78805e-06
ENSMUSG00000033721	Vav3	412.023	1.77193	0.231354	7.65894	1.8747e-14	4.57179e-13		ENSMUSG00000041638	Gcn1l1	1493.06	0.879161	0.127792	6.87961	6.00171e-12	1.27477e-10		ENSMUSG00000006273	Atp6v1b2	3464.44	1.51345	0.214916	7.04206	1.89424e-12	4.10679e-11		ENSMUSG00000020100	Slc29a3	467.239	1.33742	0.258248	5.17882	2.23297e-07	4.81769e-06
ENSMUSG00000066406	Akap13	6626.09	0.91634	0.119666	7.6575	1.89591e-14	4.6172e-13		ENSMUSG00000006611	Hfe	517.325	1.23826	0.180154	6.87336	6.27074e-12	1.32874e-10		ENSMUSG00000025648	Pfkfb4	219.759	1.62527	0.230895	7.03901	1.93617e-12	4.19259e-11		ENSMUSG00000059108	Ifitm6	36.402	3.50764	0.677531	5.17709	2.25372e-07	4.85657e-06
ENSMUSG00000028233	Tgs1	512.219	1.08433	0.141642	7.65545	1.92638e-14	4.68498e-13		ENSMUSG00000043940	Wdfy3	3713.12	1.37717	0.200398	6.87215	6.32411e-12	1.33845e-10		ENSMUSG00000017485	Top2b	3251.18	0.715438	0.101701	7.0347	1.99683e-12	4.3187e-11		ENSMUSG00000020640	Itsn2	2652.81	0.634818	0.122794	5.16979	2.34353e-07	5.01363e-06
ENSMUSG00000020380	Rad50	699.966	1.15357	0.150693	7.65512	1.93137e-14	4.6907e-13		ENSMUSG00000058638	Zfp110	548.359	0.881344	0.128297	6.86957	6.43955e-12	1.36126e-10		ENSMUSG00000020901	Pik3r5	919.889	2.0758	0.295171	7.03253	2.02815e-12	4.37578e-11		ENSMUSG00000019470	Xab2	527.102	0.790424	0.152941	5.16817	2.36394e-07	5.05122e-06
ENSMUSG00000022443	Myh9	26035.9	1.90148	0.248476	7.65258	1.96983e-14	4.77758e-13		ENSMUSG00000036833	Pnpla7	425.26	1.48103	0.215709	6.86587	6.60891e-12	1.39541e-10		ENSMUSG00000059923	Grb2	1190.87	1.25109	0.177926	7.03151	2.04307e-12	4.3973e-11		ENSMUSG00000061136	Prpf40a	2154.52	0.618817	0.119783	5.16616	2.38959e-07	5.09377e-06
ENSMUSG00000039294	BC017643	492.45	1.46709	0.191776	7.64998	2.01004e-14	4.86846e-13		ENSMUSG00000042292	Mkl1	884.902	1.17308	0.171101	6.85607	7.07815e-12	1.48742e-10		ENSMUSG00000028016	Ints12	161.958	1.41437	0.201181	7.03034	2.06027e-12	4.42895e-11		ENSMUSG00000000594	Gm2a	1704.26	0.930453	0.180462	5.15594	2.52368e-07	5.36032e-06
ENSMUSG00000029547	Ints1	1439.51	1.29092	0.168811	7.64713	2.05522e-14	4.97112e-13		ENSMUSG00000040481	Bptf	3455.95	0.982241	0.143339	6.85258	7.25307e-12	1.52237e-10		ENSMUSG00000042211	Fbxo38	825.869	0.672469	0.0956719	7.02891	2.08159e-12	4.46938e-11		ENSMUSG00000024725	Ostf1	1614.17	0.881911	0.171152	5.15278	2.56651e-07	5.44479e-06
ENSMUSG00000041362	Shtn1	1299.46	1.20895	0.158283	7.63791	2.2078e-14	5.33293e-13		ENSMUSG00000022565	Plec	11079.1	1.47332	0.215268	6.84414	7.69342e-12	1.611e-10		ENSMUSG00000027540	Ptpn1	2111.78	1.59792	0.227405	7.02677	2.11363e-12	4.52796e-11		ENSMUSG00000020476	Dbnl	2003.81	0.909632	0.176554	5.15216	2.57509e-07	5.45649e-06
ENSMUSG00000041219	Arhgap11a	304.431	1.85614	0.243156	7.63355	2.28374e-14	5.50139e-13		ENSMUSG00000040327	Cul9	627.755	1.27444	0.186338	6.83941	7.95214e-12	1.66126e-10		ENSMUSG00000072596	Ear2	202.372	3.09548	0.440529	7.02675	2.11396e-12	4.52796e-11		ENSMUSG00000040552	C3ar1	1361.96	2.17174	0.422205	5.1438	2.69231e-07	5.69131e-06
ENSMUSG00000035152	Ap2b1	2166.61	0.877469	0.114983	7.63127	2.32451e-14	5.59204e-13		ENSMUSG00000027598	Itch	1552.84	0.703827	0.102976	6.83489	8.20689e-12	1.70845e-10		ENSMUSG00000027698	Nceh1	873.512	1.91663	0.272781	7.02627	2.12132e-12	4.5328e-11		ENSMUSG00000066026	Dhrs3	1611.82	1.0496	0.20407	5.14333	2.69909e-07	5.69886e-06
ENSMUSG00000028874	Fgr	368.09	2.39458	0.31384	7.62992	2.34891e-14	5.64311e-13		ENSMUSG00000001424	Snd1	1310.42	0.840889	0.123047	6.83387	8.26564e-12	1.71867e-10		ENSMUSG00000038212	Mfsd14b	410.846	0.875246	0.124595	7.02472	2.14494e-12	4.57226e-11		ENSMUSG00000010608	Rbm25	2409.78	0.45623	0.0887256	5.14204	2.71776e-07	5.73147e-06
ENSMUSG00000057191	AB124611	301.433	2.04785	0.268509	7.62674	2.40763e-14	5.77637e-13		ENSMUSG00000049191	Rtl5	176.048	1.94338	0.284703	6.82599	8.73192e-12	1.81139e-10		ENSMUSG00000032434	Cmtm6	1048.87	1.01466	0.144579	7.01801	2.25043e-12	4.77994e-11		ENSMUSG00000031851	Ntpcr	234.443	1.24984	0.243384	5.13524	2.81787e-07	5.91453e-06
ENSMUSG00000020823	Sec14l1	2334.87	1.07783	0.141347	7.62542	2.43237e-14	5.82785e-13		ENSMUSG00000033628	Pik3c3	757.227	0.897213	0.131509	6.82246	8.94935e-12	1.85217e-10		ENSMUSG00000079168	Cd209g	198.83	2.29217	0.32665	7.0172	2.26359e-12	4.80217e-11		ENSMUSG00000034422	Parp14	2395.52	1.19203	0.232146	5.13482	2.82412e-07	5.92066e-06
ENSMUSG00000022952	Runx1	853.974	1.87747	0.246369	7.62056	2.52585e-14	6.02745e-13		ENSMUSG00000020009	Ifngr1	1587.01	0.936468	0.137281	6.82154	9.00686e-12	1.86191e-10		ENSMUSG00000039208	Metrnl	295.431	2.11801	0.301975	7.01386	2.31827e-12	4.90063e-11		ENSMUSG00000031659	Adcy7	893.91	0.955861	0.186226	5.13279	2.85471e-07	5.97071e-06
ENSMUSG00000040481	Bptf	3455.95	1.09161	0.143346	7.61522	2.63237e-14	6.25646e-13		ENSMUSG00000035517	Tdrd7	701.777	0.882937	0.129468	6.81975	9.11992e-12	1.88309e-10		ENSMUSG00000053318	Slamf8	118.694	2.6221	0.373958	7.01174	2.35368e-12	4.96367e-11		ENSMUSG00000031609	Sap30	449.322	1.42012	0.276692	5.1325	2.85912e-07	5.97291e-06
ENSMUSG00000039840	Epg5	866.118	1.22424	0.160841	7.61151	2.7091e-14	6.43023e-13		ENSMUSG00000009907	Vps4b	1191	0.746228	0.109549	6.81179	9.63921e-12	1.988e-10		ENSMUSG00000055541	Lair1	312.351	2.16108	0.308273	7.01028	2.37843e-12	5.00991e-11		ENSMUSG00000042492	Tbc1d10b	1215.26	0.735751	0.143368	5.13192	2.86809e-07	5.9776e-06
ENSMUSG00000035352	Ccl12	103.302	3.25897	0.42825	7.60997	2.74165e-14	6.49881e-13		ENSMUSG00000041926	Rnpep	969.341	1.25303	0.184009	6.80961	9.78666e-12	2.01607e-10		ENSMUSG00000027219	Slc28a2	276.707	1.53263	0.218656	7.00931	2.39494e-12	5.03872e-11		ENSMUSG00000006611	Hfe	517.325	1.01378	0.197556	5.13159	2.87301e-07	5.98083e-06
ENSMUSG00000035284	Vps13c	2017.62	1.08442	0.142549	7.60737	2.79719e-14	6.62163e-13		ENSMUSG00000029192	Tbc1d14	885.237	1.04123	0.153002	6.80529	1.00846e-11	2.07265e-10		ENSMUSG00000021709	Erbin	3102.13	0.761891	0.108753	7.00569	2.45772e-12	5.15252e-11		ENSMUSG00000033949	Trim36	195.774	1.26339	0.246289	5.12971	2.90184e-07	6.0338e-06
ENSMUSG00000030126	Tmcc1	871.689	0.844482	0.111033	7.60571	2.83352e-14	6.6987e-13		ENSMUSG00000043157	Arl11	156.343	2.77315	0.407896	6.79868	1.05586e-11	2.16755e-10		ENSMUSG00000061119	Prcp	431.916	1.19802	0.171304	6.99352	2.68067e-12	5.59353e-11		ENSMUSG00000022305	Lrp12	484.884	1.68747	0.329431	5.12238	3.01702e-07	6.24125e-06
ENSMUSG00000025044	Msr1	608.941	2.73979	0.361691	7.57494	3.59299e-14	8.42693e-13		ENSMUSG00000029174	Tbc1d1	1144.41	0.983342	0.144672	6.79703	1.06794e-11	2.18731e-10		ENSMUSG00000033396	Spg11	904.612	0.850397	0.121693	6.98807	2.78701e-12	5.80181e-11		ENSMUSG00000002985	Apoe	72159.6	2.04594	0.399577	5.12027	3.05098e-07	6.29968e-06
ENSMUSG00000040720	Virma	1341.2	1.39249	0.183939	7.57037	3.72162e-14	8.71713e-13		ENSMUSG00000026829	Gbgt1	96.2888	2.23066	0.328411	6.79228	1.10373e-11	2.25282e-10		ENSMUSG00000026648	Dclre1c	364.464	1.30975	0.187575	6.98252	2.89927e-12	6.01437e-11		ENSMUSG00000028708	Mknk1	550.834	0.904215	0.176715	5.1168	3.10768e-07	6.39448e-06
ENSMUSG00000025154	Arhgap19	425.498	1.80375	0.238305	7.56908	3.75869e-14	8.79236e-13		ENSMUSG00000015396	Cd83	504.553	1.79767	0.264689	6.79164	1.10868e-11	2.25517e-10		ENSMUSG00000038147	Cd84	852.912	2.22533	0.318867	6.97888	2.97537e-12	6.16505e-11		ENSMUSG00000038612	Mcl1	4305.51	0.951637	0.186312	5.10776	3.25996e-07	6.70007e-06
ENSMUSG00000111535	Gm35154	35.1131	5.04133	0.667197	7.55599	4.15694e-14	9.68573e-13		ENSMUSG00000038299	Wdr36	505.928	1.1474	0.169022	6.78848	1.13325e-11	2.3025e-10		ENSMUSG00000032175	Tyk2	495.709	1.14802	0.164553	6.97658	3.02446e-12	6.23769e-11		ENSMUSG00000022272	Myo10	1717.03	0.918784	0.179967	5.1053	3.30266e-07	6.77398e-06
ENSMUSG00000020120	Plek	2916.17	2.41061	0.319053	7.55553	4.17166e-14	9.70731e-13		ENSMUSG00000020640	Itsn2	2652.81	0.758939	0.111925	6.78076	1.19548e-11	2.42064e-10		ENSMUSG00000039316	Rftn1	974.216	1.43654	0.20599	6.97382	3.08452e-12	6.34539e-11		ENSMUSG00000025366	Esyt1	1640.55	0.669598	0.131219	5.10291	3.34471e-07	6.84261e-06
ENSMUSG00000052688	Rab7b	877.186	2.51303	0.332681	7.55388	4.22479e-14	9.81807e-13		ENSMUSG00000026600	Soat1	1208.72	1.8306	0.270453	6.76864	1.29996e-11	2.62622e-10		ENSMUSG00000042599	Kdm7a	1838.02	0.856692	0.122846	6.97369	3.08723e-12	6.34539e-11		ENSMUSG00000073725	Lmbrd1	596.475	0.607875	0.119136	5.10237	3.35424e-07	6.85421e-06
ENSMUSG00000042323	Pbrm1	2217.67	0.558998	0.0740064	7.55337	4.24126e-14	9.84079e-13		ENSMUSG00000025969	Nrp2	1997.96	1.10776	0.16368	6.76784	1.30719e-11	2.63781e-10		ENSMUSG00000039456	Morc3	1044.03	1.00255	0.14401	6.96169	3.36218e-12	6.90217e-11		ENSMUSG00000039316	Rftn1	974.216	1.14997	0.225418	5.10151	3.36958e-07	6.87766e-06
ENSMUSG00000006678	Pola1	306.655	1.30244	0.172434	7.55324	4.24563e-14	9.84079e-13		ENSMUSG00000028497	Hacd4	403.582	1.6898	0.249775	6.76528	1.33053e-11	2.68187e-10		ENSMUSG00000003660	Snrnp200	4432.28	1.08855	0.156477	6.95662	3.48527e-12	7.14662e-11		ENSMUSG00000070923	Klhl9	1749.87	0.80545	0.158105	5.09439	3.49857e-07	7.11644e-06
ENSMUSG00000035954	Dock4	616.535	1.22936	0.162928	7.54538	4.5096e-14	1.04119e-12		ENSMUSG00000059555	Tor4a	360.591	1.44835	0.214132	6.7638	1.34423e-11	2.70335e-10		ENSMUSG00000018507	Trpv2	285.916	1.65198	0.23782	6.94634	3.74879e-12	7.65167e-11		ENSMUSG00000019087	Atp6ap1	787.605	1.13445	0.223183	5.08306	3.71403e-07	7.53745e-06
ENSMUSG00000040565	Btaf1	1081.49	0.92798	0.123053	7.54129	4.65344e-14	1.07162e-12		ENSMUSG00000033285	Wdr3	536.61	1.09883	0.162608	6.75755	1.40345e-11	2.81928e-10		ENSMUSG00000054509	Parp4	1182.35	0.857267	0.123429	6.94543	3.77317e-12	7.68378e-11		ENSMUSG00000030138	Bms1	1303.97	0.618894	0.121846	5.07931	3.78814e-07	7.67908e-06
ENSMUSG00000016552	Foxred2	151.214	2.62407	0.348175	7.53665	4.82204e-14	1.10757e-12		ENSMUSG00000024908	Ppp6r3	1540.12	0.861088	0.127599	6.74839	1.49496e-11	2.98958e-10		ENSMUSG00000019998	Stx7	1108.99	1.17065	0.168624	6.94237	3.85582e-12	7.82519e-11		ENSMUSG00000029468	P2rx7	336.819	1.31063	0.258279	5.07448	3.88559e-07	7.84977e-06
ENSMUSG00000051495	Irf2bp2	2578.52	1.08607	0.144146	7.5345	4.90201e-14	1.12449e-12		ENSMUSG00000024474	Ik	3063.41	0.633018	0.0939129	6.74048	1.57863e-11	3.15335e-10		ENSMUSG00000000275	Trim25	1533.18	1.22642	0.176673	6.94176	3.8725e-12	7.85009e-11		ENSMUSG00000024493	Lars	907.661	0.644725	0.127091	5.07294	3.91713e-07	7.90451e-06
ENSMUSG00000024672	Ms4a7	461.982	2.83494	0.376501	7.52969	5.086e-14	1.16519e-12		ENSMUSG00000039208	Metrnl	295.431	2.04917	0.304441	6.73092	1.6859e-11	3.36008e-10		ENSMUSG00000038612	Mcl1	4305.51	1.18024	0.170027	6.94145	3.88098e-12	7.85831e-11		ENSMUSG00000031207	Msn	11478.1	0.840383	0.165672	5.07258	3.9245e-07	7.9104e-06
ENSMUSG00000067212	H2-T23	787.565	1.41815	0.188419	7.52661	5.20765e-14	1.19e-12		ENSMUSG00000027770	Dhx36	677.086	0.793373	0.117927	6.72768	1.72384e-11	3.42801e-10		ENSMUSG00000000631	Myo18a	3400.99	1.19546	0.172287	6.93873	3.95627e-12	8.00166e-11		ENSMUSG00000027447	Cst3	5273.04	0.817959	0.161276	5.0718	3.94069e-07	7.93329e-06
ENSMUSG00000062210	Tnfaip8	1382.6	1.17486	0.156117	7.52552	5.25111e-14	1.19685e-12		ENSMUSG00000027429	Sec23b	542.065	1.08413	0.161209	6.725	1.75591e-11	3.48788e-10		ENSMUSG00000027422	Rrbp1	4687.71	0.890104	0.128289	6.93828	3.96912e-12	8.01853e-11		ENSMUSG00000019970	Sgk1	763.235	1.45966	0.287811	5.0716	3.94478e-07	7.93329e-06
ENSMUSG00000021423	Ly86	543.728	2.34966	0.312373	7.52196	5.39625e-14	1.22836e-12		ENSMUSG00000048612	Myof	2840.51	1.79262	0.266581	6.72448	1.76216e-11	3.4964e-10		ENSMUSG00000034187	Nsf	957.083	1.03497	0.149197	6.93696	4.0062e-12	8.08425e-11		ENSMUSG00000042726	Trafd1	996.07	0.883708	0.174359	5.06833	4.01327e-07	8.0528e-06
ENSMUSG00000030982	9030624J02Rik	817.518	0.775715	0.103216	7.51543	5.6725e-14	1.28959e-12		ENSMUSG00000014355	Anapc1	1626.02	0.810187	0.120553	6.72058	1.80999e-11	3.57532e-10		ENSMUSG00000026965	Anapc2	1379.66	0.723408	0.104387	6.93007	4.20646e-12	8.47874e-11		ENSMUSG00000060147	Serpinb6a	3132.42	1.18154	0.233245	5.06565	4.07012e-07	8.15767e-06
ENSMUSG00000024818	Slc25a45	168.557	2.02017	0.26925	7.50293	6.24048e-14	1.4169e-12		ENSMUSG00000031010	Usp9x	3823.4	0.88478	0.131696	6.71833	1.83818e-11	3.62298e-10		ENSMUSG00000025351	Cd63	1237.81	1.71491	0.247589	6.92642	4.31613e-12	8.68993e-11		ENSMUSG00000021322	Aoah	155.665	1.59826	0.315942	5.05874	4.22046e-07	8.43048e-06
ENSMUSG00000021822	Plau	692.654	2.05028	0.27354	7.49536	6.61186e-14	1.49549e-12		ENSMUSG00000041836	Ptpre	680.591	1.72337	0.256638	6.71518	1.87831e-11	3.69387e-10		ENSMUSG00000059182	Skap2	1105.31	1.09824	0.15861	6.92411	4.38734e-12	8.82333e-11		ENSMUSG00000026223	Itm2c	785.459	0.781939	0.154628	5.0569	4.26118e-07	8.50227e-06
ENSMUSG00000049354	Dcaf7	1671.31	0.856874	0.114338	7.4942	6.67023e-14	1.50678e-12		ENSMUSG00000027951	Adar	1201.11	1.15859	0.172666	6.71003	1.94588e-11	3.82252e-10		ENSMUSG00000007891	Ctsd	7662.76	1.91753	0.27711	6.91975	4.52443e-12	9.06824e-11		ENSMUSG00000024104	Washc2	1876.47	0.633035	0.125207	5.05588	4.28402e-07	8.53145e-06
ENSMUSG00000003360	Ddx23	2000.78	0.693099	0.0925184	7.49147	6.81069e-14	1.53655e-12		ENSMUSG00000029919	Hpgds	561.854	1.86996	0.278762	6.70809	1.9719e-11	3.86937e-10		ENSMUSG00000041890	Git2	1374.31	0.902701	0.130566	6.91378	4.71911e-12	9.42656e-11		ENSMUSG00000036528	Ppfibp2	344.454	0.856664	0.169441	5.05582	4.2854e-07	8.53145e-06
ENSMUSG00000075284	Wipf1	1911.47	1.39376	0.186128	7.48818	6.98362e-14	1.57357e-12		ENSMUSG00000038056	Kmt2c	3697.97	0.825159	0.123084	6.70403	2.02753e-11	3.97415e-10		ENSMUSG00000029217	Tec	572.352	1.81627	0.262879	6.90915	4.87559e-12	9.7064e-11		ENSMUSG00000029291	Rufy3	863.743	0.753392	0.149088	5.05334	4.34161e-07	8.62404e-06
ENSMUSG00000038324	Trpc4ap	1650.94	0.698424	0.0932831	7.48714	7.03907e-14	1.58406e-12		ENSMUSG00000027199	Gatm	507.465	1.6354	0.244048	6.70115	2.06792e-11	4.04439e-10		ENSMUSG00000052085	Dock8	2339.26	1.21042	0.175214	6.90823	4.9074e-12	9.73703e-11		ENSMUSG00000021218	Gdi2	6316.51	0.482149	0.0954599	5.05081	4.39948e-07	8.70979e-06
ENSMUSG00000020898	Ctc1	241.929	1.05908	0.141535	7.48284	7.27327e-14	1.63424e-12		ENSMUSG00000051343	Rab11fip5	1858.44	1.61889	0.241594	6.70088	2.07168e-11	4.0473e-10		ENSMUSG00000043157	Arl11	156.343	2.76871	0.400829	6.90747	4.93373e-12	9.77479e-11		ENSMUSG00000022103	Gfra2	282.564	1.5963	0.316132	5.04949	4.42995e-07	8.76036e-06
ENSMUSG00000028514	Usp24	3325.65	0.889867	0.118923	7.48271	7.28046e-14	1.63424e-12		ENSMUSG00000040383	Aqr	1047.97	0.976381	0.145751	6.69899	2.09871e-11	4.09559e-10		ENSMUSG00000033790	Tubgcp5	404.967	1.11101	0.160866	6.90646	4.96896e-12	9.81667e-11		ENSMUSG00000030148	Clec4a2	131.482	2.42365	0.480023	5.04903	4.44054e-07	8.77155e-06
ENSMUSG00000002325	Irf9	816.943	1.23461	0.165043	7.48055	7.40102e-14	1.65921e-12		ENSMUSG00000026458	Ppfia4	240.558	1.70131	0.25401	6.69783	2.11535e-11	4.11947e-10		ENSMUSG00000034902	Pip5k1c	1865.51	1.21185	0.175467	6.90644	4.96963e-12	9.81667e-11		ENSMUSG00000031367	Ap1s2	939.839	1.2312	0.243958	5.0468	4.49282e-07	8.86496e-06
ENSMUSG00000046245	Pilra	110.318	2.96393	0.396247	7.48	7.43254e-14	1.66418e-12		ENSMUSG00000020097	Sgpl1	1457.09	1.29833	0.193844	6.69782	2.11558e-11	4.11947e-10		ENSMUSG00000041763	Tpp2	1449.3	0.777773	0.11263	6.90558	4.99984e-12	9.85445e-11		ENSMUSG00000033382	Trappc8	1253.45	0.506514	0.100393	5.04532	4.52765e-07	8.91391e-06
ENSMUSG00000033161	Atp1a1	4892.88	1.22802	0.164197	7.47896	7.49151e-14	1.67527e-12		ENSMUSG00000028923	Necap2	1655.64	1.18029	0.17642	6.69027	2.22763e-11	4.32345e-10		ENSMUSG00000089809	Rasgef1b	523.813	2.04531	0.296196	6.90526	5.01104e-12	9.86559e-11		ENSMUSG00000027035	Cers6	237.467	1.3508	0.267997	5.04035	4.64693e-07	9.12851e-06
ENSMUSG00000031278	Acsl4	1027.65	0.997265	0.133396	7.47596	7.66407e-14	1.70742e-12		ENSMUSG00000036644	Tbc1d9b	1996.56	0.744608	0.111398	6.68424	2.32125e-11	4.49044e-10		ENSMUSG00000027012	Dync1i2	1784.48	0.766379	0.110991	6.90485	5.0257e-12	9.87259e-11		ENSMUSG00000022912	Pros1	585.868	0.956173	0.189945	5.03393	4.80514e-07	9.40227e-06
ENSMUSG00000047945	Marcksl1	843.883	2.41669	0.323396	7.47286	7.84725e-14	1.74604e-12		ENSMUSG00000005609	Ctr9	1015.9	1.15956	0.173522	6.68248	2.34936e-11	4.53989e-10		ENSMUSG00000004054	Map3k11	808.967	1.01761	0.147552	6.8966	5.32601e-12	1.04165e-10		ENSMUSG00000046223	Plaur	165.871	1.67076	0.331992	5.03252	4.84064e-07	9.45681e-06
ENSMUSG00000026083	Eif5b	3881.38	0.749899	0.100372	7.47118	7.94785e-14	1.76401e-12		ENSMUSG00000070923	Klhl9	1749.87	0.962665	0.144162	6.67767	2.42774e-11	4.68116e-10		ENSMUSG00000044456	Rin3	1235.12	1.42253	0.206289	6.8958	5.3564e-12	1.04644e-10		ENSMUSG00000000631	Myo18a	3400.99	0.950195	0.188984	5.02791	4.9586e-07	9.66548e-06
ENSMUSG00000033732	Sf3b3	1354.1	1.17727	0.157589	7.47054	7.98672e-14	1.77042e-12		ENSMUSG00000027775	Mfsd1	656.337	1.21867	0.182538	6.67629	2.45066e-11	4.72025e-10		ENSMUSG00000033192	Lpcat2	232.628	2.03885	0.295865	6.89115	5.53431e-12	1.08001e-10		ENSMUSG00000063550	Nup98	1519.82	0.637568	0.126811	5.02771	4.96377e-07	9.66548e-06
ENSMUSG00000045658	Pid1	1091.89	1.51321	0.202623	7.46812	8.13498e-14	1.80104e-12		ENSMUSG00000003363	Pld3	1662.68	1.8646	0.27935	6.67478	2.47604e-11	4.76397e-10		ENSMUSG00000031935	Med17	343.313	1.15709	0.168206	6.87905	6.02516e-12	1.17194e-10		ENSMUSG00000029569	Tmem168	418.714	0.698931	0.139131	5.02354	5.07281e-07	9.85622e-06
ENSMUSG00000035517	Tdrd7	701.777	0.969344	0.129896	7.46248	8.49068e-14	1.87279e-12		ENSMUSG00000024422	Dhx16	1070.87	0.816765	0.122549	6.6648	2.65024e-11	5.09361e-10		ENSMUSG00000031875	Cmtm3	272.271	1.64063	0.238647	6.87471	6.2117e-12	1.20165e-10		ENSMUSG00000045216	Hs6st1	631.899	1.05006	0.209058	5.02282	5.0918e-07	9.88231e-06
ENSMUSG00000056515	Rab31	795.402	1.84102	0.246831	7.45862	8.7432e-14	1.9261e-12		ENSMUSG00000053436	Mapk14	1521.73	0.672493	0.100969	6.6604	2.7308e-11	5.24278e-10		ENSMUSG00000042684	Npl	212.19	2.80551	0.408114	6.87432	6.22853e-12	1.2036e-10		ENSMUSG00000036353	P2ry12	138.544	1.67353	0.333652	5.0158	5.28126e-07	1.02389e-05
ENSMUSG00000039308	Ndst2	225.361	1.41273	0.189545	7.45326	9.10618e-14	1.99864e-12		ENSMUSG00000023830	Igf2r	1981.5	1.28075	0.192395	6.65687	2.79713e-11	5.35856e-10		ENSMUSG00000033285	Wdr3	536.61	1.11505	0.162252	6.87231	6.31724e-12	1.21809e-10		ENSMUSG00000022436	Sh3bp1	59.5621	2.12885	0.424446	5.01559	5.28715e-07	1.02391e-05
ENSMUSG00000056050	Mia3	1197.73	1.11648	0.14996	7.4452	9.67956e-14	2.11664e-12		ENSMUSG00000020422	Tns3	2138.75	1.34187	0.201665	6.65396	2.85311e-11	5.4599e-10		ENSMUSG00000041685	Fcho2	1419.89	0.740756	0.107819	6.87039	6.40263e-12	1.23322e-10		ENSMUSG00000054693	Adam10	1205.17	0.719319	0.143556	5.01072	5.42258e-07	1.04558e-05
ENSMUSG00000026219	Trip12	4940.42	0.832269	0.111792	7.44479	9.70959e-14	2.1206e-12		ENSMUSG00000042211	Fbxo38	825.869	0.633943	0.0952761	6.65375	2.85725e-11	5.46195e-10		ENSMUSG00000046245	Pilra	110.318	2.63072	0.382975	6.86916	6.45792e-12	1.24252e-10		ENSMUSG00000022771	Ppil2	466.946	0.532057	0.106207	5.00962	5.4539e-07	1.05036e-05
ENSMUSG00000026630	Batf3	93.3129	2.49161	0.335047	7.4366	1.03308e-13	2.25351e-12		ENSMUSG00000029470	P2rx4	613.138	1.31781	0.198109	6.65194	2.89247e-11	5.52335e-10		ENSMUSG00000021218	Gdi2	6316.51	0.597794	0.0870283	6.86896	6.467e-12	1.24292e-10		ENSMUSG00000026083	Eif5b	3881.38	0.551619	0.110116	5.00943	5.45917e-07	1.05036e-05
ENSMUSG00000037012	Hk1	1695.85	1.21711	0.16382	7.42957	1.08947e-13	2.37361e-12		ENSMUSG00000049076	Acap2	1661.57	0.638313	0.0960545	6.64532	3.02551e-11	5.76501e-10		ENSMUSG00000026641	Usf1	495.417	0.956508	0.139307	6.86618	6.59429e-12	1.26602e-10		ENSMUSG00000074305	Peak1	2188.16	0.888591	0.177471	5.00697	5.52932e-07	1.06123e-05
ENSMUSG00000041685	Fcho2	1419.89	0.802105	0.108013	7.42597	1.11955e-13	2.43318e-12		ENSMUSG00000028995	Fam126a	625.756	0.92673	0.139479	6.64423	3.04805e-11	5.80175e-10		ENSMUSG00000024974	Smc3	2098.29	0.735145	0.107079	6.86546	6.62785e-12	1.27109e-10		ENSMUSG00000040747	Cd53	822.3	1.42917	0.285445	5.00682	5.53361e-07	1.06123e-05
ENSMUSG00000039936	Pik3cd	1444.09	1.94451	0.261863	7.42568	1.12201e-13	2.43554e-12		ENSMUSG00000038774	Ascc3	855.204	1.14535	0.172665	6.63336	3.28139e-11	6.21567e-10		ENSMUSG00000022377	Asap1	1522.55	0.75343	0.109777	6.86329	6.72906e-12	1.28911e-10		ENSMUSG00000089809	Rasgef1b	523.813	1.62278	0.324233	5.00497	5.58699e-07	1.0692e-05
ENSMUSG00000035373	Ccl7	60.8919	3.3565	0.452107	7.42414	1.13516e-13	2.46107e-12		ENSMUSG00000025220	Mgea5	2003.98	0.679889	0.102584	6.62763	3.41124e-11	6.43791e-10		ENSMUSG00000032740	Ccdc88a	1074.22	0.943334	0.137613	6.85498	7.13232e-12	1.36342e-10		ENSMUSG00000005871	Apc	2797.37	0.497402	0.0993817	5.00497	5.58719e-07	1.0692e-05
ENSMUSG00000027882	Stxbp3	570.168	1.00165	0.134949	7.42242	1.14998e-13	2.49017e-12		ENSMUSG00000037926	Ssh2	2962.76	1.0123	0.152781	6.62578	3.45408e-11	6.51184e-10		ENSMUSG00000075284	Wipf1	1911.47	1.27281	0.185804	6.85029	7.37015e-12	1.40737e-10		ENSMUSG00000024130	Abca3	750.36	0.641061	0.128108	5.00407	5.61323e-07	1.07075e-05
ENSMUSG00000040479	Dgkz	1610.16	1.22968	0.165743	7.41921	1.1782e-13	2.542e-12		ENSMUSG00000020198	Ap3d1	3654.13	0.769495	0.116143	6.62541	3.46276e-11	6.52128e-10		ENSMUSG00000030738	Eif3c	5453.93	0.632961	0.0924174	6.84894	7.44001e-12	1.41919e-10		ENSMUSG00000056537	Rlim	2081.88	0.515039	0.102954	5.00261	5.65599e-07	1.07658e-05
ENSMUSG00000040710	St8sia4	521.267	1.73125	0.233709	7.4077	1.28504e-13	2.75912e-12		ENSMUSG00000022568	Scrib	601.834	0.770242	0.116363	6.61928	3.60946e-11	6.77603e-10		ENSMUSG00000039145	Camk1d	747.834	1.60139	0.233854	6.84781	7.49905e-12	1.42739e-10		ENSMUSG00000026458	Ppfia4	240.558	1.39635	0.279432	4.99711	5.81961e-07	1.10535e-05
ENSMUSG00000033628	Pik3c3	757.227	0.974933	0.131616	7.40741	1.28789e-13	2.7619e-12		ENSMUSG00000002957	Ap2a2	4016.45	0.895513	0.135473	6.61029	3.83566e-11	7.16737e-10		ENSMUSG00000029528	Pxn	1123.5	0.853428	0.124712	6.84319	7.7447e-12	1.47257e-10		ENSMUSG00000019564	Arid3a	389.039	1.15292	0.230754	4.99633	5.84325e-07	1.10866e-05
ENSMUSG00000027598	Itch	1552.84	0.762621	0.102977	7.40576	1.30397e-13	2.79301e-12		ENSMUSG00000089809	Rasgef1b	523.813	1.96492	0.297255	6.6102	3.83808e-11	7.16737e-10		ENSMUSG00000055024	Ep300	2741.12	0.719442	0.105176	6.8404	7.89745e-12	1.50001e-10		ENSMUSG00000018381	Abi3	511.569	1.36472	0.273434	4.99104	6.00555e-07	1.1322e-05
ENSMUSG00000029561	Oasl2	683.772	1.6809	0.22701	7.40453	1.31616e-13	2.81574e-12		ENSMUSG00000033467	Crlf2	247.656	1.78356	0.270246	6.59979	4.11732e-11	7.67271e-10		ENSMUSG00000059208	Hnrnpm	3064.97	0.768176	0.112309	6.83982	7.92901e-12	1.5031e-10		ENSMUSG00000022119	Rbm26	727.699	0.524239	0.105056	4.9901	6.03468e-07	1.13636e-05
ENSMUSG00000022272	Myo10	1717.03	1.21581	0.164376	7.39652	1.39804e-13	2.9873e-12		ENSMUSG00000075415	Fnbp1	3393.29	0.909092	0.137792	6.59755	4.18007e-11	7.7815e-10		ENSMUSG00000037706	Cd81	1847.98	0.848801	0.124097	6.8398	7.93063e-12	1.5031e-10		ENSMUSG00000033467	Crlf2	247.656	1.46034	0.292671	4.98972	6.04676e-07	1.13636e-05
ENSMUSG00000027199	Gatm	507.465	1.80473	0.244009	7.39618	1.40157e-13	2.99125e-12		ENSMUSG00000033721	Vav3	412.023	1.5237	0.230976	6.59677	4.20206e-11	7.81425e-10		ENSMUSG00000022892	App	6876.35	1.13087	0.165386	6.83777	8.0437e-12	1.52291e-10		ENSMUSG00000034993	Vat1	3070.5	1.46163	0.292987	4.98871	6.07844e-07	1.1411e-05
ENSMUSG00000024474	Ik	3063.41	0.69484	0.0939528	7.39563	1.40738e-13	3.00004e-12		ENSMUSG00000073418	C4b	2936.81	1.53261	0.232499	6.59189	4.34271e-11	8.05054e-10		ENSMUSG00000035517	Tdrd7	701.777	0.88537	0.129503	6.83668	8.10516e-12	1.53291e-10		ENSMUSG00000047180	Neurl3	510.556	1.28873	0.258422	4.98693	6.13464e-07	1.14802e-05
ENSMUSG00000029217	Tec	572.352	1.95388	0.264227	7.39471	1.41717e-13	3.01729e-12		ENSMUSG00000059089	Fcgr4	184.774	3.22119	0.489535	6.5801	4.70133e-11	8.68817e-10		ENSMUSG00000068335	Dok1	192.997	1.63509	0.239337	6.83177	8.38738e-12	1.58292e-10		ENSMUSG00000025534	Gusb	1573.54	1.66177	0.333248	4.98658	6.1457e-07	1.14888e-05
ENSMUSG00000032187	Smarca4	3489.5	0.704802	0.095507	7.37958	1.58789e-13	3.36467e-12		ENSMUSG00000009185	Ccl8	633.221	2.53123	0.384761	6.57871	4.74531e-11	8.75126e-10		ENSMUSG00000021477	Ctsl	12964	2.78825	0.408781	6.8209	9.04738e-12	1.70386e-10		ENSMUSG00000002699	Lcp2	908.757	1.59153	0.31925	4.98521	6.18959e-07	1.15465e-05
ENSMUSG00000028923	Necap2	1655.64	1.30256	0.1766	7.37574	1.63431e-13	3.45479e-12		ENSMUSG00000078616	Trim30c	97.8152	3.17597	0.482936	6.57637	4.82058e-11	8.88085e-10		ENSMUSG00000056234	Ncoa4	989.801	1.14937	0.168632	6.81588	9.36909e-12	1.76072e-10		ENSMUSG00000040549	Ckap5	1463.11	0.62985	0.126498	4.97915	6.38654e-07	1.18723e-05
ENSMUSG00000037966	Ninj1	1504.21	1.34171	0.18202	7.37124	1.69051e-13	3.5651e-12		ENSMUSG00000006920	Ezh1	913.609	0.668794	0.101766	6.57184	4.9696e-11	9.14591e-10		ENSMUSG00000036644	Tbc1d9b	1996.56	0.758661	0.111385	6.81113	9.68351e-12	1.81788e-10		ENSMUSG00000022961	Son	6058.85	0.572609	0.115225	4.96949	6.71292e-07	1.24315e-05
ENSMUSG00000079487	Med12	1110.15	0.962155	0.130538	7.3707	1.69734e-13	3.57527e-12		ENSMUSG00000048865	Arhgap30	2257.04	1.55845	0.237245	6.56897	5.0663e-11	9.31423e-10		ENSMUSG00000054309	Cpsf3	1416.61	0.637167	0.0935985	6.80745	9.93413e-12	1.861e-10		ENSMUSG00000028859	Csf3r	189.386	1.58308	0.318622	4.96851	6.74692e-07	1.24815e-05
ENSMUSG00000049076	Acap2	1661.57	0.708048	0.0961146	7.36671	1.74893e-13	3.67958e-12		ENSMUSG00000051344	Plekhm3	681.418	0.925968	0.141043	6.56516	5.19786e-11	9.54624e-10		ENSMUSG00000003226	Ranbp2	4315.83	0.886983	0.130442	6.79984	1.04735e-11	1.95585e-10		ENSMUSG00000031447	Lamp1	6663.54	0.867596	0.174702	4.96613	6.83006e-07	1.2609e-05
ENSMUSG00000034330	Plcg2	1371.98	2.00678	0.272469	7.36517	1.76926e-13	3.71796e-12		ENSMUSG00000070327	Rnf213	5687.03	1.65114	0.251531	6.56437	5.22541e-11	9.58693e-10		ENSMUSG00000042699	Dhx9	2116.07	0.862307	0.126836	6.79858	1.05656e-11	1.96892e-10		ENSMUSG00000032187	Smarca4	3489.5	0.52038	0.104812	4.96487	6.87466e-07	1.2665e-05
ENSMUSG00000026496	Parp1	1655.61	0.873077	0.118576	7.36299	1.79841e-13	3.77475e-12		ENSMUSG00000089942	Pira2	56.5981	4.34211	0.661676	6.56229	5.29881e-11	9.71157e-10		ENSMUSG00000036353	P2ry12	138.544	2.04192	0.300421	6.79686	1.06927e-11	1.98843e-10		ENSMUSG00000020152	Actr2	4684.01	0.719578	0.145081	4.95982	7.05594e-07	1.2932e-05
ENSMUSG00000071669	Snx29	458.223	1.29017	0.175321	7.35888	1.85464e-13	3.88818e-12		ENSMUSG00000028385	Snx30	640.36	1.22965	0.187409	6.56133	5.33285e-11	9.7639e-10		ENSMUSG00000052102	Gnpda1	339.544	1.66744	0.245508	6.79179	1.10748e-11	2.05305e-10		ENSMUSG00000001424	Snd1	1310.42	0.668973	0.135015	4.95481	7.23997e-07	1.32284e-05
ENSMUSG00000035021	Baz1a	1494	1.59552	0.217005	7.35243	1.94634e-13	4.07562e-12		ENSMUSG00000030754	Copb1	1166.62	0.850597	0.129724	6.55696	5.49163e-11	1.00133e-09		ENSMUSG00000035493	Tgfbi	2807.44	1.40796	0.207358	6.78998	1.12145e-11	2.07679e-10		ENSMUSG00000049988	Lrrc25	225.543	1.84977	0.373643	4.95064	7.39716e-07	1.34761e-05
ENSMUSG00000023977	Ubr2	2249.22	1.04541	0.142228	7.35028	1.97795e-13	4.13694e-12		ENSMUSG00000041362	Shtn1	1299.46	1.03538	0.158133	6.54749	5.85114e-11	1.06253e-09		ENSMUSG00000026548	Slamf9	144.361	2.00919	0.296023	6.78729	1.14262e-11	2.11159e-10		ENSMUSG00000000489	Pdgfb	302.245	1.46609	0.296317	4.94771	7.50933e-07	1.36504e-05
ENSMUSG00000029338	Antxr2	771.653	1.17439	0.159823	7.34805	2.01118e-13	4.2015e-12		ENSMUSG00000021322	Aoah	155.665	1.8994	0.290138	6.54653	5.88889e-11	1.06829e-09		ENSMUSG00000022141	Nipbl	3512.49	0.605802	0.0892886	6.78477	1.16272e-11	2.1465e-10		ENSMUSG00000030084	Plxna1	2261.21	1.2686	0.25648	4.94619	7.56805e-07	1.37151e-05
ENSMUSG00000029915	Clec5a	147.239	2.81553	0.383465	7.34235	2.09873e-13	4.37925e-12		ENSMUSG00000025283	Sat1	1988.09	1.18891	0.181623	6.54606	5.90756e-11	1.07059e-09		ENSMUSG00000027287	Snap23	1628.65	1.01454	0.149563	6.78339	1.17386e-11	2.16482e-10		ENSMUSG00000024691	Fam111a	850.22	1.14124	0.230876	4.94307	7.6903e-07	1.39224e-05
ENSMUSG00000003420	Fcgrt	1655.38	1.16021	0.158122	7.33745	2.17706e-13	4.53207e-12		ENSMUSG00000027678	Ncoa3	2973.05	0.814897	0.12463	6.5385	6.21373e-11	1.12036e-09		ENSMUSG00000030894	Tpp1	1050.77	1.3526	0.19947	6.78097	1.19373e-11	2.1969e-10		ENSMUSG00000026896	Ifih1	538.295	0.959086	0.194117	4.94077	7.78161e-07	1.40734e-05
ENSMUSG00000032434	Cmtm6	1048.87	1.06282	0.144896	7.33504	2.21659e-13	4.5982e-12		ENSMUSG00000038147	Cd84	852.912	2.0917	0.320094	6.53465	6.37583e-11	1.14842e-09		ENSMUSG00000026083	Eif5b	3881.38	0.680057	0.100323	6.77865	1.21301e-11	2.23007e-10		ENSMUSG00000040345	Arhgap9	523.671	1.16587	0.23612	4.9376	7.90916e-07	1.42895e-05
ENSMUSG00000027351	Spred1	1610.69	1.1093	0.151247	7.33436	2.22785e-13	4.61341e-12		ENSMUSG00000022378	Fam49b	1140.23	1.10103	0.16852	6.53352	6.42417e-11	1.15395e-09		ENSMUSG00000022353	Mtss1	2258.29	1.11694	0.164833	6.77622	1.23359e-11	2.26558e-10		ENSMUSG00000071715	Ncf4	339.645	1.78927	0.362693	4.93329	8.08545e-07	1.45784e-05
ENSMUSG00000026657	Frmd4a	1124.85	1.54567	0.210745	7.33428	2.22911e-13	4.61341e-12		ENSMUSG00000026641	Usf1	495.417	0.915714	0.140156	6.53352	6.42437e-11	1.15395e-09		ENSMUSG00000030180	Kdm5a	1699.09	0.736076	0.108639	6.77545	1.24023e-11	2.27541e-10		ENSMUSG00000028048	Gba	383.45	1.11092	0.225463	4.92729	8.33766e-07	1.49876e-05
ENSMUSG00000001741	Il16	1087.59	1.94874	0.266041	7.32498	2.38932e-13	4.91636e-12		ENSMUSG00000029501	Ankle2	543.872	0.804967	0.123207	6.53348	6.42597e-11	1.15395e-09		ENSMUSG00000059089	Fcgr4	184.774	3.26452	0.48195	6.77356	1.25652e-11	2.30293e-10		ENSMUSG00000059923	Grb2	1190.87	0.961221	0.195093	4.927	8.35016e-07	1.49949e-05
ENSMUSG00000004677	Myo9b	2275.83	1.14892	0.156976	7.3191	2.49636e-13	5.13067e-12		ENSMUSG00000066406	Akap13	6626.09	0.781596	0.119643	6.53273	6.45813e-11	1.15855e-09		ENSMUSG00000020868	Xylt2	261.086	1.29364	0.191249	6.76415	1.34094e-11	2.45259e-10		ENSMUSG00000079227	Ccr5	420.532	1.57479	0.319668	4.92632	8.37914e-07	1.50317e-05
ENSMUSG00000029345	Tfip11	546.74	1.1128	0.152147	7.31397	2.5937e-13	5.32457e-12		ENSMUSG00000033192	Lpcat2	232.628	1.93929	0.29693	6.53112	6.52787e-11	1.16871e-09		ENSMUSG00000031447	Lamp1	6663.54	1.07797	0.159445	6.76076	1.37271e-11	2.50811e-10		ENSMUSG00000019971	Cep290	447.851	0.692105	0.140556	4.92404	8.47774e-07	1.51878e-05
ENSMUSG00000031833	Mast3	670.171	1.38103	0.1891	7.30318	2.81045e-13	5.73642e-12		ENSMUSG00000078945	Naip2	331.319	2.10379	0.322316	6.5271	6.70559e-11	1.19811e-09		ENSMUSG00000025804	Ccr1	87.9176	2.67645	0.39591	6.76023	1.3777e-11	2.51466e-10		ENSMUSG00000015839	Nfe2l2	1461.6	0.97153	0.197309	4.92391	8.48323e-07	1.51878e-05
ENSMUSG00000024740	Ddb1	4578.34	1.02245	0.140017	7.30233	2.82817e-13	5.76596e-12		ENSMUSG00000026630	Batf3	93.3129	2.17842	0.333969	6.52282	6.89997e-11	1.23016e-09		ENSMUSG00000048612	Myof	2840.51	1.79998	0.266405	6.75656	1.41303e-11	2.57122e-10		ENSMUSG00000029416	Slc15a4	278.413	1.18031	0.240062	4.91669	8.80206e-07	1.57428e-05
ENSMUSG00000039671	Zmynd8	1562.83	0.892668	0.122252	7.30186	2.8381e-13	5.77957e-12		ENSMUSG00000029561	Oasl2	683.772	1.47157	0.225607	6.52269	6.90572e-11	1.23016e-09		ENSMUSG00000020422	Tns3	2138.75	1.36089	0.201477	6.75458	1.4325e-11	2.60398e-10		ENSMUSG00000025473	Adam8	725.581	2.3867	0.485674	4.91421	8.91404e-07	1.58791e-05
ENSMUSG00000043940	Wdfy3	3713.12	1.46137	0.200394	7.29251	3.04234e-13	6.17428e-12		ENSMUSG00000016256	Ctsz	3079.25	1.4151	0.217059	6.51943	7.05769e-11	1.25597e-09		ENSMUSG00000019564	Arid3a	389.039	1.4135	0.209314	6.75304	1.44779e-11	2.62641e-10		ENSMUSG00000002603	Tgfb1	1079.98	0.968595	0.197288	4.90956	9.12819e-07	1.62119e-05
ENSMUSG00000031662	Snx20	350.815	2.13143	0.292379	7.28995	3.1007e-13	6.28554e-12		ENSMUSG00000030084	Plxna1	2261.21	1.52652	0.234263	6.51628	7.20741e-11	1.28133e-09		ENSMUSG00000043131	Mob1a	2964.66	0.939275	0.139133	6.75094	1.46895e-11	2.66207e-10		ENSMUSG00000058486	Wdr91	589.799	1.34208	0.273558	4.90601	9.29475e-07	1.64748e-05
ENSMUSG00000036435	Exoc1	419.402	1.18545	0.162628	7.28932	3.11526e-13	6.30787e-12		ENSMUSG00000074305	Peak1	2188.16	1.053	0.161805	6.50788	7.622e-11	1.3465e-09		ENSMUSG00000021384	Susd3	86.0989	2.19466	0.325153	6.74961	1.48245e-11	2.6838e-10		ENSMUSG00000044340	Phlpp1	577.575	0.749023	0.152681	4.90581	9.30443e-07	1.64755e-05
ENSMUSG00000021054	Sgpp1	572.175	1.20578	0.165436	7.28851	3.13412e-13	6.33884e-12		ENSMUSG00000013629	Cad	734.89	1.17019	0.179902	6.50459	7.79038e-11	1.37262e-09		ENSMUSG00000023143	Nagpa	299.933	1.26785	0.187868	6.74863	1.49243e-11	2.69912e-10		ENSMUSG00000040774	Cept1	348.93	0.898443	0.183335	4.90056	9.55646e-07	1.69049e-05
ENSMUSG00000030774	Pak1	386.605	1.41174	0.193777	7.28539	3.20747e-13	6.47982e-12		ENSMUSG00000029763	Exoc4	1224.96	0.750892	0.115472	6.50283	7.88254e-11	1.38748e-09		ENSMUSG00000037434	Slc30a1	532.671	1.23719	0.183342	6.74798	1.49916e-11	2.7058e-10		ENSMUSG00000028874	Fgr	368.09	1.64521	0.33587	4.89836	9.66393e-07	1.70781e-05
ENSMUSG00000011256	Adam19	721.127	1.12515	0.154549	7.28023	3.33247e-13	6.72471e-12		ENSMUSG00000002699	Lcp2	908.757	1.89614	0.291715	6.49997	8.03336e-11	1.41263e-09		ENSMUSG00000048163	Selplg	514.527	1.61489	0.239323	6.74773	1.50175e-11	2.70772e-10		ENSMUSG00000051343	Rab11fip5	1858.44	1.29771	0.265	4.897	9.73089e-07	1.71623e-05
ENSMUSG00000033396	Spg11	904.612	0.884726	0.121531	7.27982	3.34266e-13	6.73762e-12		ENSMUSG00000020375	Rufy1	1027.66	0.855583	0.131666	6.49811	8.13335e-11	1.4288e-09		ENSMUSG00000032220	Myo1e	1820.23	1.75393	0.26008	6.7438	1.54299e-11	2.76804e-10		ENSMUSG00000006527	Sfmbt1	648.035	0.688108	0.140638	4.89276	9.94306e-07	1.75018e-05
ENSMUSG00000005370	Msh6	565.832	1.04173	0.143265	7.27139	3.55811e-13	7.13952e-12		ENSMUSG00000022799	Arhgap31	1667.23	1.00917	0.155457	6.49159	8.49326e-11	1.48762e-09		ENSMUSG00000031662	Snx20	350.815	1.9625	0.291237	6.7385	1.60026e-11	2.86211e-10		ENSMUSG00000041236	Vps41	1281.06	0.525407	0.107479	4.88847	1.01624e-06	1.78593e-05
ENSMUSG00000001552	Jup	1362.18	1.15358	0.158803	7.26425	3.75104e-13	7.50967e-12		ENSMUSG00000040462	Os9	1356.1	0.88811	0.136821	6.49106	8.5237e-11	1.49148e-09		ENSMUSG00000020100	Slc29a3	467.239	1.58133	0.234875	6.73263	1.66628e-11	2.9742e-10		ENSMUSG00000043940	Wdfy3	3713.12	1.07414	0.219733	4.88839	1.01663e-06	1.78593e-05
ENSMUSG00000022799	Arhgap31	1667.23	1.12925	0.155516	7.26135	3.8325e-13	7.66415e-12		ENSMUSG00000052298	Cdc42se2	1589.44	1.01928	0.157064	6.4896	8.60619e-11	1.50443e-09		ENSMUSG00000114608	Gm36161	129.713	1.94944	0.289566	6.7323	1.67004e-11	2.97793e-10		ENSMUSG00000028233	Tgs1	512.219	0.763542	0.15621	4.88792	1.01905e-06	1.78842e-05
ENSMUSG00000024885	Aldh3b1	261.305	1.83057	0.252111	7.26095	3.84383e-13	7.67816e-12		ENSMUSG00000027947	Il6ra	568.93	1.34392	0.207363	6.48102	9.11034e-11	1.58944e-09		ENSMUSG00000027291	Vps39	868.666	0.849694	0.126262	6.7296	1.7013e-11	3.02761e-10		ENSMUSG00000030589	Rasgrp4	206.007	1.73715	0.35543	4.88745	1.0215e-06	1.79095e-05
ENSMUSG00000024349	Tmem173	291.14	2.00094	0.2756	7.2603	3.86246e-13	7.70672e-12		ENSMUSG00000002326	Gmpr2	240.996	1.06703	0.164754	6.47655	9.38456e-11	1.63247e-09		ENSMUSG00000028931	Kcnab2	610.87	1.50579	0.223811	6.72794	1.72076e-11	3.05917e-10		ENSMUSG00000042323	Pbrm1	2217.67	0.397124	0.0814272	4.87704	1.07688e-06	1.8751e-05
ENSMUSG00000038773	Kdm3b	1908.07	0.822972	0.113366	7.25939	3.88827e-13	7.74952e-12		ENSMUSG00000034931	Dhx8	903.049	0.683709	0.105593	6.47494	9.48479e-11	1.6483e-09		ENSMUSG00000046223	Plaur	165.871	2.04006	0.303277	6.7267	1.73551e-11	3.0823e-10		ENSMUSG00000014361	Mertk	908.495	1.47382	0.302226	4.87656	1.07951e-06	1.87601e-05
ENSMUSG00000047592	Nxpe5	111.902	3.80574	0.524447	7.25667	3.96728e-13	7.89813e-12		ENSMUSG00000019960	Dusp6	1026.54	1.24325	0.192083	6.47248	9.6407e-11	1.67375e-09		ENSMUSG00000038241	Cep250	1106.98	0.834503	0.124158	6.72128	1.80129e-11	3.18958e-10		ENSMUSG00000031865	Dctn1	3474.84	0.687826	0.141187	4.87173	1.10628e-06	1.91074e-05
ENSMUSG00000015133	Lrrk1	855.027	1.12621	0.155306	7.25157	4.11955e-13	8.19209e-12		ENSMUSG00000079487	Med12	1110.15	0.842801	0.130282	6.46905	9.8622e-11	1.71054e-09		ENSMUSG00000042500	Ago4	251.385	1.53163	0.228136	6.71366	1.89804e-11	3.35754e-10		ENSMUSG00000019960	Dusp6	1026.54	1.02643	0.210696	4.87159	1.10702e-06	1.91074e-05
ENSMUSG00000031609	Sap30	449.322	1.84705	0.254758	7.2502	4.16168e-13	8.26664e-12		ENSMUSG00000041238	Rbbp8	500.826	1.06785	0.16514	6.46633	1.00414e-10	1.73993e-09		ENSMUSG00000011884	Gltp	935.983	1.37332	0.204707	6.70872	1.96335e-11	3.46963e-10		ENSMUSG00000032020	Ubash3b	409.92	1.26775	0.260376	4.8689	1.1222e-06	1.93319e-05
ENSMUSG00000034453	Polr3b	410.204	1.1783	0.162749	7.23997	4.4878e-13	8.90447e-12		ENSMUSG00000046688	Tifa	399.43	1.70009	0.263594	6.44966	1.12104e-10	1.92745e-09		ENSMUSG00000019261	Map1s	378.809	1.14275	0.170349	6.70828	1.96933e-11	3.47673e-10		ENSMUSG00000026663	Atf6	1050	0.723123	0.148612	4.86585	1.13967e-06	1.96138e-05
ENSMUSG00000055024	Ep300	2741.12	0.761968	0.10526	7.23894	4.52199e-13	8.95233e-12		ENSMUSG00000039316	Rftn1	974.216	1.33019	0.206428	6.44385	1.16483e-10	1.99888e-09		ENSMUSG00000051343	Rab11fip5	1858.44	1.61887	0.241532	6.70252	2.04855e-11	3.613e-10		ENSMUSG00000028497	Hacd4	403.582	1.3267	0.272713	4.86483	1.14558e-06	1.96964e-05
ENSMUSG00000031010	Usp9x	3823.4	0.952709	0.131665	7.23588	4.62529e-13	9.14666e-12		ENSMUSG00000021357	Exoc2	471.53	0.914601	0.142039	6.43907	1.20207e-10	2.05881e-09		ENSMUSG00000031453	Rasa3	1822.42	0.894588	0.133682	6.6919	2.2029e-11	3.86607e-10		ENSMUSG00000045980	Tmem104	434.957	1.368	0.281566	4.85852	1.18264e-06	2.02943e-05
ENSMUSG00000042557	Sin3a	1175.89	0.669043	0.0924932	7.23343	4.70939e-13	9.30261e-12		ENSMUSG00000042015	Wdr41	591.429	0.706103	0.109663	6.43887	1.20369e-10	2.0596e-09		ENSMUSG00000029413	Naaa	659.394	1.16584	0.17424	6.69099	2.2166e-11	3.88627e-10		ENSMUSG00000013584	Aldh1a2	302.172	1.53117	0.315266	4.85675	1.19328e-06	2.04249e-05
ENSMUSG00000027951	Adar	1201.11	1.25212	0.173128	7.23234	4.74743e-13	9.36735e-12		ENSMUSG00000037966	Ninj1	1504.21	1.17136	0.181932	6.43843	1.20714e-10	2.06351e-09		ENSMUSG00000037868	Egr2	114.247	2.17502	0.325148	6.68933	2.24194e-11	3.92682e-10		ENSMUSG00000036820	Amdhd2	199.665	1.06282	0.218991	4.85325	1.21454e-06	2.06622e-05
ENSMUSG00000039318	Rab3gap2	1003.09	1.08838	0.150492	7.23212	4.75521e-13	9.3723e-12		ENSMUSG00000045404	Kcnk13	161.73	2.88314	0.448073	6.43453	1.23853e-10	2.1131e-09		ENSMUSG00000070427	Il18bp	306.083	2.84769	0.426796	6.67224	2.51926e-11	4.39956e-10		ENSMUSG00000023852	Chd1	1796.56	0.635878	0.131086	4.85084	1.2294e-06	2.08552e-05
ENSMUSG00000022587	Ly6e	2521.86	1.48571	0.205579	7.22699	4.93827e-13	9.72233e-12		ENSMUSG00000034354	Mtmr3	1534.67	0.666999	0.103672	6.43372	1.24515e-10	2.12237e-09		ENSMUSG00000020064	Herc4	973.482	0.92147	0.13813	6.67103	2.54015e-11	4.42733e-10		ENSMUSG00000032440	Tgfbr2	3381.6	0.59743	0.123362	4.84289	1.27963e-06	2.16454e-05
ENSMUSG00000029580	Actb	74439.8	1.15723	0.16016	7.22547	4.99354e-13	9.82027e-12		ENSMUSG00000026896	Ifih1	538.295	1.13694	0.176753	6.4324	1.25601e-10	2.13663e-09		ENSMUSG00000042726	Trafd1	996.07	1.05819	0.158649	6.66996	2.55869e-11	4.45528e-10		ENSMUSG00000044456	Rin3	1235.12	1.09456	0.226121	4.84061	1.29443e-06	2.1856e-05
ENSMUSG00000028452	Vcp	2970.82	0.846047	0.117108	7.22451	5.02894e-13	9.87895e-12		ENSMUSG00000035352	Ccl12	103.302	2.7052	0.420567	6.43227	1.25712e-10	2.13663e-09		ENSMUSG00000045216	Hs6st1	631.899	1.2649	0.190052	6.65557	2.82196e-11	4.89451e-10		ENSMUSG00000037434	Slc30a1	532.671	0.974744	0.201369	4.84059	1.29454e-06	2.1856e-05
ENSMUSG00000050244	Heatr1	696.131	1.40508	0.194761	7.21438	5.41809e-13	1.06199e-11		ENSMUSG00000022142	Nup155	383.436	0.984266	0.153169	6.42602	1.30988e-10	2.22205e-09		ENSMUSG00000026872	Zeb2	6226.64	1.16372	0.174942	6.65203	2.89082e-11	5.00419e-10		ENSMUSG00000024750	Zfand5	1041.37	0.710669	0.146916	4.83725	1.31646e-06	2.21628e-05
ENSMUSG00000041859	Mcm3	743.903	1.81431	0.251924	7.20183	5.94112e-13	1.15813e-11		ENSMUSG00000024725	Ostf1	1614.17	1.00512	0.156483	6.42319	1.33444e-10	2.26155e-09		ENSMUSG00000062825	Actg1	1687.73	1.03691	0.155891	6.65148	2.90165e-11	5.01805e-10		ENSMUSG00000017670	Elmo2	857.2	0.687461	0.142162	4.83575	1.32644e-06	2.23097e-05
ENSMUSG00000026029	Casp8	944.083	1.35763	0.188611	7.19803	6.10889e-13	1.18953e-11		ENSMUSG00000025612	Bach1	1147.56	1.05714	0.164601	6.42244	1.34105e-10	2.2706e-09		ENSMUSG00000040774	Cept1	348.93	1.10612	0.166355	6.64916	2.94775e-11	5.08787e-10		ENSMUSG00000022353	Mtss1	2258.29	0.873963	0.180776	4.83451	1.33472e-06	2.24278e-05
ENSMUSG00000014158	Trpv4	245.522	2.09554	0.291435	7.19041	6.45975e-13	1.25647e-11		ENSMUSG00000028452	Vcp	2970.82	0.75193	0.117108	6.42084	1.35525e-10	2.29027e-09		ENSMUSG00000066800	Rnasel	696.117	2.00277	0.301476	6.6432	3.06937e-11	5.28752e-10		ENSMUSG00000040188	Scamp2	477.151	0.971617	0.201046	4.83281	1.34622e-06	2.25997e-05
ENSMUSG00000020901	Pik3r5	919.889	2.13921	0.297703	7.1857	6.6865e-13	1.29774e-11		ENSMUSG00000005034	Prkacb	1946.52	0.479808	0.074755	6.41842	1.377e-10	2.32482e-09		ENSMUSG00000058624	Gda	1913.66	1.44661	0.217925	6.63812	3.17706e-11	5.46774e-10		ENSMUSG00000052102	Gnpda1	339.544	1.30534	0.270119	4.83247	1.34849e-06	2.26165e-05
ENSMUSG00000040667	Nup88	873.666	0.724556	0.100851	7.18441	6.74984e-13	1.3086e-11		ENSMUSG00000021608	Lpcat1	338.487	1.13553	0.177151	6.40995	1.45564e-10	2.45524e-09		ENSMUSG00000036641	Ccdc148	224.465	2.34798	0.354011	6.63248	3.30083e-11	5.66978e-10		ENSMUSG00000071659	Hnrnpul2	3340.26	0.452606	0.0937075	4.82998	1.36545e-06	2.28363e-05
ENSMUSG00000025429	Pstpip2	231.092	1.94176	0.270422	7.18049	6.94632e-13	1.34376e-11		ENSMUSG00000031865	Dctn1	3474.84	0.823579	0.12851	6.4087	1.46769e-10	2.4709e-09		ENSMUSG00000016283	H2-M2	181.736	2.8789	0.434354	6.62802	3.4023e-11	5.83279e-10		ENSMUSG00000020432	Tcn2	809.467	1.01497	0.210179	4.82907	1.37172e-06	2.29196e-05
ENSMUSG00000025804	Ccr1	87.9176	2.93272	0.408461	7.17994	6.97431e-13	1.34771e-11		ENSMUSG00000022667	Cd200r1	106.622	2.63904	0.411855	6.40768	1.47754e-10	2.48512e-09		ENSMUSG00000000001	Gnai3	1420.33	0.80273	0.121135	6.62674	3.43185e-11	5.87778e-10		ENSMUSG00000058301	Upf1	2146.68	0.477562	0.0988987	4.8288	1.37361e-06	2.29265e-05
ENSMUSG00000054520	Sh3bp2	443.319	2.00489	0.279306	7.1781	7.06862e-13	1.36445e-11		ENSMUSG00000047881	Rell1	308.193	1.5587	0.243288	6.40679	1.48615e-10	2.49724e-09		ENSMUSG00000022360	Atad2	499.33	1.27417	0.192439	6.62116	3.5639e-11	6.09808e-10		ENSMUSG00000033326	Kdm4a	1101.88	0.526771	0.109093	4.82864	1.37471e-06	2.29265e-05
ENSMUSG00000004054	Map3k11	808.967	1.05886	0.147525	7.17751	7.09919e-13	1.36886e-11		ENSMUSG00000022103	Gfra2	282.564	1.82295	0.284742	6.40212	1.53237e-10	2.57005e-09		ENSMUSG00000040616	Tmem51	172.367	1.63807	0.247412	6.62079	3.57278e-11	6.10739e-10		ENSMUSG00000034889	Cactin	490.588	0.654437	0.13565	4.82445	1.40391e-06	2.32656e-05
ENSMUSG00000044811	Cd300c2	222.564	2.58739	0.360501	7.17721	7.11467e-13	1.37036e-11		ENSMUSG00000068335	Dok1	192.997	1.54321	0.241176	6.39869	1.56718e-10	2.62101e-09		ENSMUSG00000018381	Abi3	511.569	1.6487	0.249284	6.61375	3.74703e-11	6.38683e-10		ENSMUSG00000025034	Trim8	1965.68	0.764495	0.15847	4.82422	1.40551e-06	2.32656e-05
ENSMUSG00000051343	Rab11fip5	1858.44	1.7324	0.241578	7.17117	7.4359e-13	1.43069e-11		ENSMUSG00000034453	Polr3b	410.204	1.04113	0.162726	6.39806	1.57367e-10	2.62939e-09		ENSMUSG00000063506	Arhgap22	276.433	1.53938	0.232876	6.61031	3.83505e-11	6.53061e-10		ENSMUSG00000024587	Nars	1474.1	0.491735	0.10199	4.82141	1.42546e-06	2.35536e-05
ENSMUSG00000038056	Kmt2c	3697.97	0.882334	0.123068	7.1695	7.52704e-13	1.44666e-11		ENSMUSG00000026923	Notch1	931.553	0.943295	0.147667	6.38797	1.68101e-10	2.79822e-09		ENSMUSG00000022797	Tfrc	524.272	1.30002	0.196781	6.60647	3.93597e-11	6.68325e-10		ENSMUSG00000051864	Tbc1d22a	649.912	0.89864	0.186481	4.81893	1.44331e-06	2.38026e-05
ENSMUSG00000023277	Twf2	532.505	1.23693	0.17255	7.16851	7.58203e-13	1.45565e-11		ENSMUSG00000004936	Map2k1	1090.23	0.672995	0.105487	6.37987	1.77241e-10	2.94485e-09		ENSMUSG00000056515	Rab31	795.402	1.62435	0.24618	6.59824	4.16053e-11	7.02431e-10		ENSMUSG00000036086	Zranb3	121.704	1.50917	0.313281	4.8173	1.45515e-06	2.39756e-05
ENSMUSG00000074802	Gas2l3	250.294	1.98009	0.27662	7.15815	8.17713e-13	1.56652e-11		ENSMUSG00000046410	Kcnk6	221.305	1.70001	0.266522	6.37851	1.78814e-10	2.96821e-09		ENSMUSG00000002957	Ap2a2	4016.45	0.893973	0.135502	6.59749	4.18173e-11	7.0534e-10		ENSMUSG00000041040	Fam117b	1002.19	0.763149	0.158521	4.81418	1.47804e-06	2.42851e-05
ENSMUSG00000024054	Smchd1	1536.04	1.14265	0.159775	7.15163	8.57512e-13	1.63747e-11		ENSMUSG00000031715	Smarca5	1491.71	0.64932	0.10188	6.37338	1.84912e-10	3.06644e-09		ENSMUSG00000015396	Cd83	504.553	1.73906	0.263684	6.59523	4.24609e-11	7.15517e-10		ENSMUSG00000020388	Pdlim4	227.705	1.25597	0.260954	4.81298	1.48696e-06	2.43867e-05
ENSMUSG00000025220	Mgea5	2003.98	0.732359	0.102464	7.14746	8.83994e-13	1.68623e-11		ENSMUSG00000022377	Asap1	1522.55	0.700258	0.109883	6.37276	1.85657e-10	3.0732e-09		ENSMUSG00000026630	Batf3	93.3129	2.20854	0.334978	6.59309	4.30764e-11	7.24515e-10		ENSMUSG00000007817	Zmiz1	3401.72	0.839437	0.174563	4.80879	1.51847e-06	2.48577e-05
ENSMUSG00000025810	Nrp1	2919.42	1.13127	0.15857	7.13422	9.73362e-13	1.85074e-11		ENSMUSG00000031709	Tbc1d9	815.642	1.41635	0.222861	6.35531	2.0801e-10	3.42091e-09		ENSMUSG00000023830	Igf2r	1981.5	1.2673	0.192241	6.59228	4.33112e-11	7.27775e-10		ENSMUSG00000061175	Fnip2	1286.46	1.65014	0.343468	4.80433	1.55269e-06	2.53416e-05
ENSMUSG00000004266	Ptpn6	2888.69	2.15665	0.302451	7.13056	9.99584e-13	1.89857e-11		ENSMUSG00000071650	Ganab	761.645	1.06225	0.167202	6.3531	2.11017e-10	3.46395e-09		ENSMUSG00000029084	Cd38	607.628	1.89141	0.287019	6.58983	4.40331e-11	7.37814e-10		ENSMUSG00000036641	Ccdc148	224.465	1.8695	0.389138	4.8042	1.55374e-06	2.53416e-05
ENSMUSG00000040253	Gbp7	1016.34	1.32854	0.186435	7.12606	1.03284e-12	1.95131e-11		ENSMUSG00000015133	Lrrk1	855.027	0.98443	0.155062	6.34863	2.17237e-10	3.55948e-09		ENSMUSG00000030748	Il4ra	955.502	1.35054	0.204969	6.58897	4.42879e-11	7.41385e-10		ENSMUSG00000043895	S1pr2	146.797	1.25704	0.261701	4.80333	1.56047e-06	2.54281e-05
ENSMUSG00000024271	Elp2	572.187	1.13301	0.159166	7.11842	1.09172e-12	2.056e-11		ENSMUSG00000003644	Rps6ka1	1038.7	1.70409	0.268484	6.34711	2.19402e-10	3.59165e-09		ENSMUSG00000025044	Msr1	608.941	2.3468	0.356441	6.58399	4.57987e-11	7.65954e-10		ENSMUSG00000039318	Rab3gap2	1003.09	0.795737	0.165675	4.80299	1.56317e-06	2.543e-05
ENSMUSG00000001424	Snd1	1310.42	0.875727	0.123104	7.11371	1.12965e-12	2.12518e-11		ENSMUSG00000030816	Rnf40	1026.91	0.601299	0.0947602	6.34548	2.21735e-10	3.62127e-09		ENSMUSG00000019088	Dnase1l1	181.187	1.8507	0.281222	6.58094	4.67477e-11	7.79625e-10		ENSMUSG00000040687	Madd	959.576	0.823719	0.171552	4.80156	1.57433e-06	2.55835e-05
ENSMUSG00000033671	Cep350	2950.1	0.941578	0.132367	7.11337	1.13245e-12	2.12594e-11		ENSMUSG00000025648	Pfkfb4	219.759	1.46948	0.231644	6.34368	2.24344e-10	3.65906e-09		ENSMUSG00000054520	Sh3bp2	443.319	1.81667	0.276069	6.5805	4.68864e-11	7.81206e-10		ENSMUSG00000014778	Fhod1	283.508	1.03821	0.216263	4.8007	1.58109e-06	2.56465e-05
ENSMUSG00000057596	Trim30d	422.296	1.87593	0.263932	7.10761	1.18071e-12	2.21188e-11		ENSMUSG00000001632	Brpf1	815.893	0.729454	0.114992	6.34351	2.24585e-10	3.65965e-09		ENSMUSG00000021676	Iqgap2	1807.03	2.02342	0.307513	6.57997	4.70538e-11	7.8326e-10		ENSMUSG00000039062	Anpep	1867.47	1.68069	0.350525	4.79477	1.62858e-06	2.63447e-05
ENSMUSG00000026829	Gbgt1	96.2888	2.32029	0.326537	7.10576	1.19664e-12	2.23935e-11		ENSMUSG00000044456	Rin3	1235.12	1.31096	0.206669	6.34329	2.24916e-10	3.66168e-09		ENSMUSG00000039308	Ndst2	225.361	1.22748	0.186572	6.57908	4.73358e-11	7.85748e-10		ENSMUSG00000030474	Siglece	80.7296	2.23862	0.46697	4.79392	1.63557e-06	2.64338e-05
ENSMUSG00000090112	Shprh	881.896	0.957018	0.134701	7.10474	1.20548e-12	2.25353e-11		ENSMUSG00000034041	Lyl1	217.518	1.67535	0.264286	6.33915	2.31039e-10	3.75449e-09		ENSMUSG00000056124	B4galt6	688.245	1.55035	0.235714	6.57723	4.79283e-11	7.94841e-10		ENSMUSG00000030272	Camk1	1101.79	1.02876	0.214629	4.79322	1.64123e-06	2.65012e-05
ENSMUSG00000027219	Slc28a2	276.707	1.55899	0.219646	7.09773	1.26823e-12	2.36585e-11		ENSMUSG00000016552	Foxred2	151.214	2.19554	0.346496	6.33641	2.35178e-10	3.81129e-09		ENSMUSG00000040667	Nup88	873.666	0.664147	0.100987	6.57654	4.81534e-11	7.9783e-10		ENSMUSG00000030789	Itgax	625.309	2.05289	0.428445	4.79149	1.65551e-06	2.67074e-05
ENSMUSG00000041890	Git2	1374.31	0.927198	0.130717	7.09317	1.31072e-12	2.44256e-11		ENSMUSG00000033228	Scaf11	3285.84	0.647371	0.102202	6.33424	2.38518e-10	3.85574e-09		ENSMUSG00000021109	Hif1a	2429.13	0.70874	0.107814	6.57375	4.90636e-11	8.09891e-10		ENSMUSG00000030047	Arhgap25	913.117	1.47957	0.308818	4.79107	1.65898e-06	2.67392e-05
ENSMUSG00000003134	Tbc1d8	428.304	1.34501	0.189922	7.08191	1.42184e-12	2.64409e-11		ENSMUSG00000027639	Samhd1	3903.53	1.39271	0.21988	6.33395	2.38969e-10	3.85866e-09		ENSMUSG00000019969	Psen1	696.587	0.760064	0.115632	6.57311	4.92744e-11	8.12424e-10		ENSMUSG00000034593	Myo5a	5237.47	1.07872	0.225163	4.79084	1.66082e-06	2.67446e-05
ENSMUSG00000039509	Nup133	369.038	1.05066	0.148362	7.08176	1.4234e-12	2.64422e-11		ENSMUSG00000018920	Cxcl16	1300.56	1.85498	0.293032	6.33028	2.44716e-10	3.94429e-09		ENSMUSG00000036528	Ppfibp2	344.454	0.997801	0.151803	6.57301	4.93085e-11	8.12424e-10		ENSMUSG00000021999	Cpb2	12.4595	16.324	3.4078	4.79017	1.66637e-06	2.67508e-05
ENSMUSG00000036565	Ttyh3	770.259	1.40779	0.199055	7.0724	1.52282e-12	2.82301e-11		ENSMUSG00000022672	Prkdc	585.663	1.14221	0.180456	6.32958	2.45831e-10	3.95868e-09		ENSMUSG00000007041	Clic1	1292.57	1.2257	0.186601	6.56856	5.08042e-11	8.3552e-10		ENSMUSG00000038179	Slamf7	607.013	1.69224	0.353276	4.79014	1.66667e-06	2.67508e-05
ENSMUSG00000056737	Capg	1124.84	1.84257	0.260593	7.07067	1.54183e-12	2.85528e-11		ENSMUSG00000028874	Fgr	368.09	1.95496	0.308978	6.32718	2.49683e-10	4.01344e-09		ENSMUSG00000021281	Tnfaip2	1135.65	2.23691	0.340633	6.56693	5.13626e-11	8.42808e-10		ENSMUSG00000037089	Slc35b2	265.536	0.917162	0.191568	4.78765	1.68747e-06	2.70513e-05
ENSMUSG00000095567	Noc2l	1425.36	0.843341	0.11935	7.06612	1.59323e-12	2.94335e-11		ENSMUSG00000002455	Prpf6	1274.67	0.598593	0.0946264	6.32586	2.51824e-10	4.04055e-09		ENSMUSG00000002985	Apoe	72159.6	2.39511	0.364762	6.56621	5.16124e-11	8.45683e-10		ENSMUSG00000027435	Cd93	1164.54	1.36495	0.285153	4.78674	1.69513e-06	2.71496e-05
ENSMUSG00000024858	Grk2	2554.86	1.15036	0.162936	7.06016	1.66308e-12	3.06387e-11		ENSMUSG00000041415	Dicer1	1338.13	0.70157	0.110913	6.32539	2.52587e-10	4.04913e-09		ENSMUSG00000021068	Nin	1817.02	1.1179	0.170289	6.56473	5.21268e-11	8.53324e-10		ENSMUSG00000033793	Atp6v1h	1007.57	0.833735	0.174246	4.78483	1.71136e-06	2.73723e-05
ENSMUSG00000025648	Pfkfb4	219.759	1.64261	0.232693	7.05913	1.67552e-12	3.08359e-11		ENSMUSG00000031696	Vps35	2399.42	0.755584	0.119717	6.31139	2.76533e-10	4.42502e-09		ENSMUSG00000028164	Manba	243.162	1.36039	0.207332	6.56138	5.33104e-11	8.71897e-10		ENSMUSG00000014418	Hps5	797.809	0.638382	0.133423	4.78465	1.71282e-06	2.73723e-05
ENSMUSG00000024679	Ms4a6d	306.103	3.26491	0.462845	7.054	1.73851e-12	3.19289e-11		ENSMUSG00000030287	Itpr2	2930.78	1.12032	0.177539	6.31026	2.78559e-10	4.45344e-09		ENSMUSG00000020143	Dock2	3489.14	1.60892	0.245248	6.56038	5.36703e-11	8.76976e-10		ENSMUSG00000031387	Renbp	302.03	1.4068	0.294029	4.78456	1.71365e-06	2.73723e-05
ENSMUSG00000040462	Os9	1356.1	0.966458	0.137148	7.04683	1.83037e-12	3.35468e-11		ENSMUSG00000024400	Wdr33	779.567	0.843734	0.13378	6.30686	2.84762e-10	4.54851e-09		ENSMUSG00000056268	Dennd1b	1148.39	1.00259	0.152881	6.55801	5.45299e-11	8.90204e-10		ENSMUSG00000038733	Wdr26	4909.33	0.525446	0.109865	4.78266	1.72989e-06	2.75574e-05
ENSMUSG00000022387	Brd1	1419.67	0.754829	0.107236	7.03897	1.93672e-12	3.54228e-11		ENSMUSG00000031207	Msn	11478.1	0.953814	0.15125	6.3062	2.85974e-10	4.55969e-09		ENSMUSG00000062234	Gak	1710.56	0.650418	0.0992187	6.5554	5.5494e-11	9.04756e-10		ENSMUSG00000044857	Lemd2	307.533	0.764025	0.15992	4.77755	1.77441e-06	2.81154e-05
ENSMUSG00000051344	Plekhm3	681.418	0.994558	0.141309	7.03816	1.948e-12	3.55926e-11		ENSMUSG00000055541	Lair1	312.351	1.94757	0.309008	6.30266	2.92575e-10	4.65657e-09		ENSMUSG00000021987	Mtmr6	1192.48	0.667961	0.101928	6.55328	5.62887e-11	9.16393e-10		ENSMUSG00000070427	Il18bp	306.083	2.22848	0.467018	4.77173	1.82654e-06	2.88472e-05
ENSMUSG00000056124	B4galt6	688.245	1.66146	0.236136	7.03604	1.97783e-12	3.61004e-11		ENSMUSG00000030474	Siglece	80.7296	2.72254	0.432282	6.29808	3.01364e-10	4.79217e-09		ENSMUSG00000031833	Mast3	670.171	1.23682	0.188894	6.54771	5.84268e-11	9.4773e-10		ENSMUSG00000029915	Clec5a	147.239	1.95367	0.409432	4.77167	1.82709e-06	2.88472e-05
ENSMUSG00000046006	Gapt	51.1005	3.1271	0.444473	7.03552	1.98513e-12	3.61966e-11		ENSMUSG00000025804	Ccr1	87.9176	2.52672	0.401317	6.29608	3.05267e-10	4.84557e-09		ENSMUSG00000051344	Plekhm3	681.418	0.922156	0.141007	6.53977	6.16133e-11	9.96803e-10		ENSMUSG00000029426	Scarb2	3060.23	0.686706	0.143919	4.77146	1.82893e-06	2.88507e-05
ENSMUSG00000007379	Dennd2c	53.6973	2.50883	0.35701	7.02733	2.10527e-12	3.83478e-11		ENSMUSG00000021036	Sptlc2	715.936	1.03678	0.164697	6.2951	3.07194e-10	4.87181e-09		ENSMUSG00000034593	Myo5a	5237.47	1.34359	0.20545	6.53975	6.16203e-11	9.96803e-10		ENSMUSG00000036438	Calm2	5536.87	0.649505	0.136198	4.76883	1.85301e-06	2.92047e-05
ENSMUSG00000020198	Ap3d1	3654.13	0.81554	0.116134	7.02242	2.1805e-12	3.95965e-11		ENSMUSG00000041058	Wwp1	2714.85	0.894351	0.142123	6.2928	3.11797e-10	4.93161e-09		ENSMUSG00000049775	Tmsb4x	14854.2	1.21998	0.186575	6.53883	6.20012e-11	1.00205e-09		ENSMUSG00000090399	Gm38399	132.146	1.26089	0.264532	4.76648	1.87471e-06	2.94944e-05
ENSMUSG00000052889	Prkcb	1132.92	1.96135	0.27973	7.01158	2.3564e-12	4.2747e-11		ENSMUSG00000003435	Supt5	2245.66	0.46469	0.0738877	6.28914	3.19237e-10	5.0391e-09		ENSMUSG00000031278	Acsl4	1027.65	0.868663	0.133044	6.52915	6.61441e-11	1.06225e-09		ENSMUSG00000035891	Cerk	1254.21	1.22966	0.258027	4.76563	1.88262e-06	2.95926e-05
ENSMUSG00000030754	Copb1	1166.62	0.908975	0.129673	7.00977	2.38712e-12	4.32601e-11		ENSMUSG00000066036	Ubr4	9367.88	1.26207	0.200678	6.28904	3.19443e-10	5.0391e-09		ENSMUSG00000023277	Twf2	532.505	1.12051	0.171639	6.52828	6.65278e-11	1.06745e-09		ENSMUSG00000001833	Sept7	3581.88	0.493776	0.103662	4.76335	1.90403e-06	2.98763e-05
ENSMUSG00000028028	Alpk1	181.308	1.79184	0.255638	7.0093	2.39509e-12	4.33605e-11		ENSMUSG00000040188	Scamp2	477.151	1.15033	0.182966	6.28712	3.23402e-10	5.09702e-09		ENSMUSG00000052776	Oas1a	162.762	2.18916	0.335437	6.52629	6.74188e-11	1.08077e-09		ENSMUSG00000021423	Ly86	543.728	1.61426	0.339429	4.75582	1.9764e-06	3.08214e-05
ENSMUSG00000056917	Sipa1	1086.96	1.49644	0.213582	7.00639	2.44552e-12	4.42283e-11		ENSMUSG00000034265	Zdhhc14	258.485	1.39753	0.222563	6.27925	3.40212e-10	5.34301e-09		ENSMUSG00000022901	Cd86	253.15	1.92137	0.294571	6.52259	6.91049e-11	1.1068e-09		ENSMUSG00000039910	Cited2	605.31	0.852061	0.1793	4.75214	2.01271e-06	3.13602e-05
ENSMUSG00000002365	Snx9	1901.17	0.771654	0.110219	7.00112	2.53917e-12	4.58288e-11		ENSMUSG00000090399	Gm38399	132.146	1.48035	0.236012	6.27236	3.5562e-10	5.57514e-09		ENSMUSG00000014361	Mertk	908.495	1.79777	0.275695	6.52084	6.99133e-11	1.11874e-09		ENSMUSG00000017781	Pitpna	2676.45	0.797916	0.167982	4.75001	2.03411e-06	3.16381e-05
ENSMUSG00000033004	Mycbp2	3592.1	1.27391	0.18208	6.99641	2.6261e-12	4.73018e-11		ENSMUSG00000042055	Wdr11	724.195	0.788536	0.125864	6.26497	3.72899e-10	5.83574e-09		ENSMUSG00000006360	Crip1	756.949	1.18795	0.182233	6.51883	7.08577e-11	1.13181e-09		ENSMUSG00000022565	Plec	11079.1	1.12011	0.235891	4.74841	2.05022e-06	3.1833e-05
ENSMUSG00000022672	Prkdc	585.663	1.26238	0.180589	6.99031	2.74277e-12	4.93532e-11		ENSMUSG00000095567	Noc2l	1425.36	0.744947	0.119121	6.25368	4.00887e-10	6.26271e-09		ENSMUSG00000021608	Lpcat1	338.487	1.14171	0.175258	6.51444	7.29602e-11	1.16331e-09		ENSMUSG00000036565	Ttyh3	770.259	1.03224	0.217534	4.74521	2.08286e-06	3.23116e-05
ENSMUSG00000006611	Hfe	517.325	1.2564	0.180295	6.96857	3.20169e-12	5.70908e-11		ENSMUSG00000032440	Tgfbr2	3381.6	0.703133	0.112453	6.25267	4.03499e-10	6.29799e-09		ENSMUSG00000029816	Gpnmb	14073.5	3.01787	0.463489	6.51121	7.45494e-11	1.18758e-09		ENSMUSG00000021039	Snw1	1443.12	0.507187	0.10692	4.74363	2.09924e-06	3.25089e-05
ENSMUSG00000042506	Usp22	1058.02	0.624453	0.0896289	6.9671	3.23548e-12	5.76356e-11		ENSMUSG00000030774	Pak1	386.605	1.21773	0.194787	6.2516	4.06281e-10	6.33584e-09		ENSMUSG00000038733	Wdr26	4909.33	0.651429	0.100134	6.50554	7.74154e-11	1.22883e-09		ENSMUSG00000021754	Map3k1	2955.16	0.897431	0.189308	4.74058	2.1311e-06	3.2945e-05
ENSMUSG00000005609	Ctr9	1015.9	1.20535	0.173344	6.95347	3.564e-12	6.33608e-11		ENSMUSG00000023915	Tnfrsf21	413.518	1.36925	0.219237	6.2455	4.22455e-10	6.5823e-09		ENSMUSG00000030138	Bms1	1303.97	0.720736	0.110796	6.50509	7.76444e-11	1.23137e-09		ENSMUSG00000025044	Msr1	608.941	1.84831	0.38991	4.74034	2.13357e-06	3.29544e-05
ENSMUSG00000003119	Cdk12	1027.22	0.69177	0.0994883	6.95328	3.56895e-12	6.33853e-11		ENSMUSG00000005103	Wdr1	5186.71	0.860819	0.13799	6.23825	4.42482e-10	6.88229e-09		ENSMUSG00000029616	Erp29	1277.8	1.02351	0.157419	6.50184	7.9342e-11	1.25493e-09		ENSMUSG00000027351	Spred1	1610.69	0.785943	0.165831	4.73942	2.14327e-06	3.30755e-05
ENSMUSG00000029505	Ep400	2477.14	0.97559	0.140375	6.9499	3.65536e-12	6.48553e-11		ENSMUSG00000034116	Vav1	1182.75	1.66483	0.266937	6.23677	4.46684e-10	6.94156e-09		ENSMUSG00000032504	Pdcd6ip	3444.15	0.675665	0.103944	6.50026	8.01803e-11	1.26706e-09		ENSMUSG00000037685	Atp8a1	1039.79	0.6839	0.144573	4.73049	2.23976e-06	3.43855e-05
ENSMUSG00000095609	Gm21188	105.161	2.16003	0.311166	6.94175	3.87276e-12	6.85756e-11		ENSMUSG00000030047	Arhgap25	913.117	1.76015	0.282448	6.23176	4.61218e-10	7.15491e-09		ENSMUSG00000028530	Jak1	5620.03	0.898333	0.138208	6.49987	8.03877e-11	1.26921e-09		ENSMUSG00000052459	Atp6v1a	2642.94	1.26486	0.26754	4.72773	2.27043e-06	3.47963e-05
ENSMUSG00000058325	Dock1	1796.55	0.83159	0.119923	6.93439	4.0797e-12	7.20963e-11		ENSMUSG00000022387	Brd1	1419.67	0.669019	0.107379	6.23047	4.65042e-10	7.20795e-09		ENSMUSG00000040751	Lat2	414.665	2.02344	0.31132	6.49955	8.05608e-11	1.27082e-09		ENSMUSG00000053754	Chd8	1878.45	0.584861	0.123748	4.72624	2.2872e-06	3.50231e-05
ENSMUSG00000038910	Plcl2	826.782	1.57003	0.22645	6.93322	4.11355e-12	7.26223e-11		ENSMUSG00000027351	Spred1	1610.69	0.942179	0.151335	6.22578	4.79158e-10	7.40106e-09		ENSMUSG00000038518	Jarid2	947.465	0.890156	0.137196	6.48822	8.6854e-11	1.36766e-09		ENSMUSG00000021939	Ctsb	30136.6	1.75938	0.372386	4.7246	2.30572e-06	3.52764e-05
ENSMUSG00000028431	Ikbkap	616.269	1.19446	0.172417	6.92775	4.27594e-12	7.53396e-11		ENSMUSG00000042599	Kdm7a	1838.02	0.763932	0.12292	6.21487	5.1367e-10	7.90651e-09		ENSMUSG00000020399	Havcr2	148.5	2.53075	0.390125	6.48703	8.75477e-11	1.37737e-09		ENSMUSG00000005087	Cd44	1301.52	1.12574	0.238368	4.72271	2.32721e-06	3.54882e-05
ENSMUSG00000040383	Aqr	1047.97	1.00858	0.145725	6.92109	4.4818e-12	7.88105e-11		ENSMUSG00000022710	Usp7	2147.71	0.468121	0.0753358	6.21379	5.17222e-10	7.9543e-09		ENSMUSG00000000278	Scpep1	915.977	1.05603	0.16284	6.48509	8.86787e-11	1.39393e-09		ENSMUSG00000020865	Abcc3	488.709	1.79469	0.380016	4.72268	2.32755e-06	3.54882e-05
ENSMUSG00000027775	Mfsd1	656.337	1.26823	0.183273	6.91988	4.52022e-12	7.94076e-11		ENSMUSG00000071715	Ncf4	339.645	2.06129	0.331756	6.21329	5.18881e-10	7.97292e-09		ENSMUSG00000061136	Prpf40a	2154.52	0.707102	0.109076	6.48265	9.01229e-11	1.41163e-09		ENSMUSG00000021108	Prkch	444.227	1.11729	0.2367	4.72028	2.35521e-06	3.58177e-05
ENSMUSG00000070327	Rnf213	5687.03	1.7412	0.251668	6.91867	4.55909e-12	7.9944e-11		ENSMUSG00000020865	Abcc3	488.709	2.16328	0.348195	6.21283	5.20377e-10	7.9821e-09		ENSMUSG00000007815	Rhoa	4754.8	0.627148	0.0968082	6.47825	9.27916e-11	1.45088e-09		ENSMUSG00000048865	Arhgap30	2257.04	1.2262	0.259822	4.71936	2.36583e-06	3.59178e-05
ENSMUSG00000051506	Wdfy4	2239.71	2.03829	0.294654	6.91756	4.59491e-12	8.0481e-11		ENSMUSG00000040688	Tbl3	262.243	0.90215	0.145221	6.21225	5.22303e-10	8.00475e-09		ENSMUSG00000032187	Smarca4	3489.5	0.618224	0.0954427	6.47743	9.32964e-11	1.45621e-09		ENSMUSG00000021264	Yy1	1465.73	0.436098	0.0924538	4.71693	2.39428e-06	3.63187e-05
ENSMUSG00000032410	Xrn1	852.516	0.878637	0.127248	6.90494	5.02236e-12	8.7795e-11		ENSMUSG00000027111	Itga6	862.469	1.48839	0.239689	6.20968	5.30934e-10	8.11603e-09		ENSMUSG00000031153	Gripap1	786.22	0.825339	0.127421	6.47727	9.33951e-11	1.45647e-09		ENSMUSG00000039456	Morc3	1044.03	0.746071	0.158175	4.71675	2.39642e-06	3.63201e-05
ENSMUSG00000069892	9930111J21Rik2	946.628	1.59049	0.230501	6.90013	5.19567e-12	9.07354e-11		ENSMUSG00000058624	Gda	1913.66	1.35341	0.218007	6.2081	5.36295e-10	8.19093e-09		ENSMUSG00000018707	Dync1h1	15486.1	1.37565	0.212445	6.4753	9.46266e-11	1.47213e-09		ENSMUSG00000006019	Dhx34	278.206	0.856706	0.181871	4.71051	2.47092e-06	3.73855e-05
ENSMUSG00000029475	Kdm2b	703.49	1.42114	0.205977	6.89951	5.2182e-12	9.10394e-11		ENSMUSG00000030789	Itgax	625.309	2.44335	0.3936	6.2077	5.37663e-10	8.20479e-09		ENSMUSG00000031367	Ap1s2	939.839	1.44057	0.222648	6.47019	9.78804e-11	1.51975e-09		ENSMUSG00000032322	Pstpip1	546.725	1.48011	0.314734	4.70274	2.56697e-06	3.88058e-05
ENSMUSG00000031453	Rasa3	1822.42	0.923464	0.133989	6.89207	5.49878e-12	9.57466e-11		ENSMUSG00000031007	Atp6ap2	452.512	1.16046	0.186991	6.20597	5.43595e-10	8.28819e-09		ENSMUSG00000005087	Cd44	1301.52	1.40745	0.217616	6.46761	9.95663e-11	1.54458e-09		ENSMUSG00000070369	Itgad	13.0311	5.16447	1.09836	4.70197	2.5766e-06	3.89183e-05
ENSMUSG00000042492	Tbc1d10b	1215.26	0.900584	0.130724	6.88919	5.61122e-12	9.76089e-11		ENSMUSG00000054404	Slfn5	3003.62	1.21037	0.195092	6.20411	5.50071e-10	8.36699e-09		ENSMUSG00000037946	Fgd3	410.99	1.77154	0.273934	6.46704	9.994e-11	1.54903e-09		ENSMUSG00000030199	Etv6	861.48	0.682869	0.145337	4.69851	2.62066e-06	3.94831e-05
ENSMUSG00000025969	Nrp2	1997.96	1.12874	0.163865	6.88821	5.64987e-12	9.81851e-11		ENSMUSG00000032504	Pdcd6ip	3444.15	0.644984	0.103961	6.20408	5.50175e-10	8.36699e-09		ENSMUSG00000030084	Plxna1	2261.21	1.51313	0.234013	6.466	1.00629e-10	1.55834e-09		ENSMUSG00000022122	Ednrb	447.75	1.17142	0.24933	4.69828	2.62361e-06	3.94941e-05
ENSMUSG00000046546	Fam43a	630.779	1.18653	0.172349	6.88446	5.80063e-12	1.00707e-10		ENSMUSG00000019564	Arid3a	389.039	1.30392	0.210389	6.19767	5.7306e-10	8.69272e-09		ENSMUSG00000059108	Ifitm6	36.402	4.02366	0.622585	6.46282	1.02767e-10	1.58689e-09		ENSMUSG00000021720	Rnf180	104.86	1.95144	0.415428	4.69743	2.6346e-06	3.9626e-05
ENSMUSG00000027678	Ncoa3	2973.05	0.857141	0.12459	6.87968	5.99862e-12	1.03941e-10		ENSMUSG00000003360	Ddx23	2000.78	0.572734	0.0924742	6.19345	5.88624e-10	8.90601e-09		ENSMUSG00000032562	Gnai2	6750.87	0.850018	0.131526	6.46273	1.02829e-10	1.58689e-09		ENSMUSG00000060012	Kif13b	1114.47	0.805162	0.171466	4.69575	2.65636e-06	3.98857e-05
ENSMUSG00000028478	Clta	5162.7	0.927637	0.135091	6.86678	6.56684e-12	1.13455e-10		ENSMUSG00000038102	Trappc11	728.509	0.879592	0.142095	6.19016	6.01042e-10	9.08617e-09		ENSMUSG00000039713	Plekhg5	705.177	1.30511	0.202018	6.46036	1.04454e-10	1.60917e-09		ENSMUSG00000033628	Pik3c3	757.227	0.681384	0.145203	4.69264	2.69702e-06	4.0428e-05
ENSMUSG00000041297	Cdk13	1758.5	0.749851	0.109258	6.86312	6.73739e-12	1.16063e-10		ENSMUSG00000020272	Stk10	2121.66	1.28932	0.208337	6.18863	6.06898e-10	9.16689e-09		ENSMUSG00000029713	Gnb2	1758.9	0.555705	0.0860375	6.45888	1.05484e-10	1.62363e-09		ENSMUSG00000027291	Vps39	868.666	0.652127	0.13912	4.68751	2.76546e-06	4.13841e-05
ENSMUSG00000026491	Ahctf1	1318.68	0.821601	0.119821	6.85689	7.03766e-12	1.20885e-10		ENSMUSG00000021676	Iqgap2	1807.03	1.90337	0.307573	6.18836	6.07935e-10	9.17251e-09		ENSMUSG00000079020	Slc45a4	567.287	0.98803	0.153161	6.45092	1.11175e-10	1.70828e-09		ENSMUSG00000030605	Mfge8	6679.11	1.95993	0.418325	4.68518	2.79719e-06	4.17887e-05
ENSMUSG00000035493	Tgfbi	2807.44	1.4201	0.207321	6.84974	7.39828e-12	1.2659e-10		ENSMUSG00000042323	Pbrm1	2217.67	0.457912	0.074033	6.18525	6.20048e-10	9.32589e-09		ENSMUSG00000022808	Snx4	1079.26	0.826358	0.128217	6.44501	1.15595e-10	1.77313e-09		ENSMUSG00000069515	Lyz1	1605.24	1.71668	0.366522	4.68369	2.81751e-06	4.19863e-05
ENSMUSG00000032698	Lmo2	908.953	1.23075	0.179775	6.84604	7.59215e-12	1.29782e-10		ENSMUSG00000038759	Nup205	846.795	1.04193	0.168486	6.18407	6.24712e-10	9.38157e-09		ENSMUSG00000022867	Usp25	2188.73	0.682894	0.105965	6.44449	1.15989e-10	1.77764e-09		ENSMUSG00000034792	Gna15	222.931	1.11273	0.237606	4.68308	2.82602e-06	4.20778e-05
ENSMUSG00000013707	Tnfaip8l2	270.934	2.25009	0.329073	6.83766	8.04954e-12	1.37337e-10		ENSMUSG00000015889	Lta4h	1001.3	0.699745	0.113153	6.18404	6.24805e-10	9.38157e-09		ENSMUSG00000001424	Snd1	1310.42	0.791674	0.122934	6.43981	1.19623e-10	1.83017e-09		ENSMUSG00000025877	Hk3	700.237	2.28723	0.488713	4.6801	2.86733e-06	4.2586e-05
ENSMUSG00000024900	Cpt1a	1328.72	1.13695	0.166316	6.83608	8.1388e-12	1.38726e-10		ENSMUSG00000073982	Rhog	644.089	1.08342	0.17525	6.18216	6.32304e-10	9.48616e-09		ENSMUSG00000036469	March1	598.508	1.51859	0.235852	6.43874	1.20471e-10	1.84155e-09		ENSMUSG00000024679	Ms4a6d	306.103	2.30923	0.493472	4.67955	2.875e-06	4.26643e-05
ENSMUSG00000024644	Cndp2	1750.04	1.57931	0.231111	6.83355	8.28374e-12	1.40792e-10		ENSMUSG00000037921	Ddx60	315.458	1.5985	0.258743	6.17796	6.49363e-10	9.72567e-09		ENSMUSG00000031264	Btk	434.268	2.0458	0.317822	6.43693	1.21913e-10	1.8604e-09		ENSMUSG00000021709	Erbin	3102.13	0.557914	0.119256	4.67827	2.89307e-06	4.28965e-05
ENSMUSG00000055670	Zzef1	1447.48	1.00182	0.146641	6.83178	8.387e-12	1.42411e-10		ENSMUSG00000044791	Setd2	2778.14	0.664252	0.107527	6.17753	6.51102e-10	9.74121e-09		ENSMUSG00000045374	Wdr81	957.939	1.12153	0.17431	6.43413	1.24184e-10	1.89019e-09		ENSMUSG00000004633	Chn2	138.679	1.39242	0.297742	4.67658	2.91697e-06	4.3179e-05
ENSMUSG00000036104	Rab3gap1	1736.97	0.780787	0.114392	6.82555	8.75885e-12	1.48441e-10		ENSMUSG00000054693	Adam10	1205.17	0.810745	0.131243	6.17744	6.51496e-10	9.74121e-09		ENSMUSG00000033382	Trappc8	1253.45	0.585567	0.0911248	6.42599	1.31014e-10	1.99074e-09		ENSMUSG00000033857	Engase	208.405	1.31434	0.281097	4.67576	2.9286e-06	4.32863e-05
ENSMUSG00000022967	Ifnar1	708.946	1.0104	0.148138	6.82065	9.06285e-12	1.53447e-10		ENSMUSG00000033323	Ctdp1	648.022	0.869957	0.140838	6.17702	6.53236e-10	9.75902e-09		ENSMUSG00000034116	Vav1	1182.75	1.71163	0.266608	6.42004	1.36239e-10	2.06661e-09		ENSMUSG00000038024	Dennd4c	1367.24	0.941169	0.201348	4.67433	2.94917e-06	4.35468e-05
ENSMUSG00000020100	Slc29a3	467.239	1.62711	0.238597	6.81951	9.13518e-12	1.54524e-10		ENSMUSG00000031278	Acsl4	1027.65	0.822335	0.133155	6.17576	6.58443e-10	9.82855e-09		ENSMUSG00000026458	Ppfia4	240.558	1.62212	0.252681	6.41963	1.36603e-10	2.07036e-09		ENSMUSG00000029098	Acox3	787.066	0.643702	0.137765	4.67246	2.97614e-06	4.39086e-05
ENSMUSG00000036644	Tbc1d9b	1996.56	0.758682	0.11133	6.81471	9.44538e-12	1.59468e-10		ENSMUSG00000021054	Sgpp1	572.175	1.02134	0.165413	6.17449	6.63772e-10	9.89978e-09		ENSMUSG00000021686	Ap3b1	1365.96	0.74852	0.116614	6.41877	1.37382e-10	2.0804e-09		ENSMUSG00000023977	Ubr2	2249.22	0.729458	0.156164	4.67111	2.99573e-06	4.40879e-05
ENSMUSG00000030047	Arhgap25	913.117	1.92982	0.283686	6.80267	1.02699e-11	1.72405e-10		ENSMUSG00000036822	Topors	938.159	0.676067	0.109504	6.17391	6.66221e-10	9.92798e-09		ENSMUSG00000021754	Map3k1	2955.16	1.10756	0.172606	6.41668	1.39281e-10	2.10377e-09		ENSMUSG00000024974	Smc3	2098.29	0.548589	0.117478	4.66973	3.01591e-06	4.43481e-05
ENSMUSG00000006920	Ezh1	913.609	0.690317	0.101569	6.79652	1.07179e-11	1.79419e-10		ENSMUSG00000020120	Plek	2916.17	1.963	0.318013	6.1727	6.71341e-10	9.9959e-09		ENSMUSG00000054693	Adam10	1205.17	0.838976	0.130753	6.41648	1.39464e-10	2.10474e-09		ENSMUSG00000037706	Cd81	1847.98	0.635936	0.136199	4.66915	3.02449e-06	4.4421e-05
ENSMUSG00000040327	Cul9	627.755	1.26505	0.186141	6.79619	1.07421e-11	1.79655e-10		ENSMUSG00000037685	Atp8a1	1039.79	0.811723	0.131511	6.17228	6.73118e-10	1.0014e-08		ENSMUSG00000058761	Rnf169	960.979	1.04794	0.163502	6.40933	1.46163e-10	2.20025e-09		ENSMUSG00000029994	Anxa4	1427.38	1.09349	0.234235	4.66833	3.03663e-06	4.4476e-05
ENSMUSG00000001750	Tcirg1	504.931	1.76122	0.259278	6.79277	1.10002e-11	1.83453e-10		ENSMUSG00000002985	Apoe	72159.6	2.25076	0.364771	6.17034	6.8142e-10	1.0129e-08		ENSMUSG00000019297	Nop9	302.213	1.15194	0.179753	6.40845	1.4701e-10	2.20925e-09		ENSMUSG00000048170	Mcmbp	879.056	0.611413	0.130972	4.66829	3.03712e-06	4.4476e-05
ENSMUSG00000031865	Dctn1	3474.84	0.872505	0.128485	6.79073	1.11566e-11	1.85714e-10		ENSMUSG00000033004	Mycbp2	3592.1	1.12211	0.182065	6.16321	7.12855e-10	1.05522e-08		ENSMUSG00000036390	Gadd45a	471.1	2.29379	0.358357	6.40086	1.54506e-10	2.31994e-09		ENSMUSG00000035778	Ggta1	402.517	0.981197	0.210234	4.66716	3.05395e-06	4.46857e-05
ENSMUSG00000071713	Csf2rb	1163.96	1.63634	0.240974	6.79053	1.11721e-11	1.85798e-10		ENSMUSG00000026439	Rbbp5	498.563	0.714007	0.116106	6.14963	7.76615e-10	1.14578e-08		ENSMUSG00000002365	Snx9	1901.17	0.704387	0.110146	6.39505	1.6049e-10	2.40572e-09		ENSMUSG00000026496	Parp1	1655.61	0.606466	0.129984	4.66569	3.07585e-06	4.49321e-05
ENSMUSG00000033382	Trappc8	1253.45	0.620037	0.0913788	6.78534	1.15811e-11	1.9206e-10		ENSMUSG00000040747	Cd53	822.3	1.60973	0.261855	6.14742	7.87525e-10	1.16091e-08		ENSMUSG00000036550	Cnot1	2635.85	0.646694	0.101192	6.39079	1.65035e-10	2.47177e-09		ENSMUSG00000049076	Acap2	1661.57	0.492535	0.105634	4.66265	3.12158e-06	4.55254e-05
ENSMUSG00000037475	Thoc2	1693.09	0.813232	0.119857	6.78501	1.16075e-11	1.92178e-10		ENSMUSG00000042625	Safb2	1069.99	0.711391	0.115756	6.14561	7.96565e-10	1.17327e-08		ENSMUSG00000057191	AB124611	301.433	1.6755	0.26221	6.38994	1.6595e-10	2.48338e-09		ENSMUSG00000027940	Tpm3	3522.67	0.761538	0.163387	4.66094	3.14768e-06	4.57659e-05
ENSMUSG00000074361	C5ar2	126.461	2.58407	0.380852	6.78499	1.16098e-11	1.92178e-10		ENSMUSG00000035891	Cerk	1254.21	1.44953	0.235885	6.14506	7.99347e-10	1.17639e-08		ENSMUSG00000043411	Usp48	1385.04	0.59575	0.0933637	6.38096	1.75982e-10	2.63129e-09		ENSMUSG00000066682	Pilrb2	39.7518	2.53893	0.54473	4.6609	3.14837e-06	4.57659e-05
ENSMUSG00000006235	Epor	35.7217	3.83087	0.564878	6.78176	1.18719e-11	1.96151e-10		ENSMUSG00000037475	Thoc2	1693.09	0.736118	0.119811	6.144	8.04677e-10	1.18228e-08		ENSMUSG00000036822	Topors	938.159	0.695255	0.108998	6.37862	1.78685e-10	2.66947e-09		ENSMUSG00000026553	Copa	3569.36	0.523618	0.112365	4.65998	3.16247e-06	4.59333e-05
ENSMUSG00000041638	Gcn1l1	1493.06	0.866852	0.127856	6.7799	1.20262e-11	1.98515e-10		ENSMUSG00000021279	Cdc42bpb	3498.08	1.1239	0.182955	6.14303	8.09607e-10	1.18854e-08		ENSMUSG00000021939	Ctsb	30136.6	2.1678	0.339944	6.37694	1.80659e-10	2.69668e-09		ENSMUSG00000029648	Flt1	951.033	1.71608	0.368348	4.65887	3.17946e-06	4.61423e-05
ENSMUSG00000034525	Ice1	1071.77	0.832792	0.122848	6.77905	1.20967e-11	1.99494e-10		ENSMUSG00000040359	Ufl1	401.161	0.809138	0.131745	6.14169	8.165e-10	1.19767e-08		ENSMUSG00000029174	Tbc1d1	1144.41	0.918538	0.144089	6.3748	1.83203e-10	2.73008e-09		ENSMUSG00000029816	Gpnmb	14073.5	2.3644	0.507702	4.65706	3.20758e-06	4.64368e-05
ENSMUSG00000045322	Tlr9	237.603	2.22388	0.328128	6.77748	1.22291e-11	2.01491e-10		ENSMUSG00000034621	Gpatch8	1133.19	0.569943	0.092903	6.13482	8.52549e-10	1.24439e-08		ENSMUSG00000029416	Slc15a4	278.413	1.39314	0.218576	6.37371	1.8451e-10	2.74495e-09		ENSMUSG00000025823	Pdia4	2695.09	0.783486	0.168301	4.65527	3.23556e-06	4.67657e-05
ENSMUSG00000066036	Ubr4	9367.88	1.36013	0.200689	6.7773	1.22446e-11	2.01561e-10		ENSMUSG00000030126	Tmcc1	871.689	0.682506	0.111261	6.1343	8.55341e-10	1.24641e-08		ENSMUSG00000046410	Kcnk6	221.305	1.68338	0.26413	6.37332	1.84982e-10	2.74967e-09		ENSMUSG00000014158	Trpv4	245.522	1.49709	0.321631	4.65468	3.24482e-06	4.68614e-05
ENSMUSG00000032046	Abhd12	1236.36	1.28772	0.190036	6.77619	1.23389e-11	2.02924e-10		ENSMUSG00000020901	Pik3r5	919.889	1.81559	0.295991	6.13391	8.57446e-10	1.24846e-08		ENSMUSG00000003644	Rps6ka1	1038.7	1.70921	0.268263	6.37139	1.87318e-10	2.78207e-09		ENSMUSG00000042099	Kank3	301.931	1.40311	0.301533	4.65326	3.26731e-06	4.71479e-05
ENSMUSG00000043411	Usp48	1385.04	0.631778	0.0932973	6.77166	1.27309e-11	2.08791e-10		ENSMUSG00000004317	Clcn5	330.121	1.18545	0.193315	6.13222	8.6661e-10	1.26077e-08		ENSMUSG00000045763	Basp1	1212.62	1.46285	0.229769	6.3666	1.93269e-10	2.86566e-09		ENSMUSG00000032754	Slc8b1	274.945	1.32744	0.286393	4.63505	3.56859e-06	5.0876e-05
ENSMUSG00000073412	Lst1	73.1018	2.91315	0.430274	6.77045	1.28384e-11	2.1036e-10		ENSMUSG00000033253	Szt2	447.483	1.13738	0.185595	6.12826	8.8845e-10	1.28938e-08		ENSMUSG00000028760	Eif4g3	2721.6	0.796394	0.125101	6.366	1.94025e-10	2.87449e-09		ENSMUSG00000029192	Tbc1d14	885.237	0.778425	0.168002	4.63342	3.59667e-06	5.12353e-05
ENSMUSG00000017670	Elmo2	857.2	0.874777	0.129245	6.76837	1.30241e-11	2.13206e-10		ENSMUSG00000036046	5031439G07Rik	3221.41	1.3865	0.226434	6.12322	9.17043e-10	1.32762e-08		ENSMUSG00000042423	Fbrs	1224.38	0.919717	0.144654	6.35806	2.04316e-10	3.00938e-09		ENSMUSG00000027219	Slc28a2	276.707	1.11214	0.240123	4.63153	3.62974e-06	5.15823e-05
ENSMUSG00000026786	Apbb1ip	743.031	1.563	0.231072	6.76413	1.34111e-11	2.19341e-10		ENSMUSG00000036894	Rap2b	866.195	1.22863	0.200656	6.12306	9.17943e-10	1.32784e-08		ENSMUSG00000015839	Nfe2l2	1461.6	1.14393	0.179927	6.35772	2.04768e-10	3.01312e-09		ENSMUSG00000035181	Heatr5a	1254.48	0.92736	0.200241	4.63121	3.63526e-06	5.16174e-05
ENSMUSG00000024130	Abca3	750.36	0.783849	0.115972	6.75898	1.38968e-11	2.26866e-10		ENSMUSG00000029345	Tfip11	546.74	0.929751	0.151953	6.11868	9.43536e-10	1.36154e-08		ENSMUSG00000045594	Glb1	203.263	1.49744	0.235577	6.35646	2.06461e-10	3.03094e-09		ENSMUSG00000020115	Tbk1	876.451	0.78023	0.168518	4.62996	3.65733e-06	5.18501e-05
ENSMUSG00000016283	H2-M2	181.736	3.03282	0.449156	6.75227	1.4555e-11	2.36959e-10		ENSMUSG00000024740	Ddb1	4578.34	0.855872	0.140003	6.11324	9.76262e-10	1.40648e-08		ENSMUSG00000038811	Gngt2	552.388	1.96984	0.310033	6.35364	2.10282e-10	3.08195e-09		ENSMUSG00000030965	Abraxas2	595.74	0.673018	0.145531	4.62455	3.75404e-06	5.31363e-05
ENSMUSG00000030759	Far1	1060.09	0.883819	0.130906	6.75158	1.46241e-11	2.37866e-10		ENSMUSG00000031907	Zfp90	223.126	1.34532	0.22013	6.11146	9.87244e-10	1.42057e-08		ENSMUSG00000036246	Gmip	629.229	1.26733	0.199541	6.35122	2.13609e-10	3.12554e-09		ENSMUSG00000062127	Cttnbp2nl	1325.93	1.09784	0.23774	4.61781	3.87819e-06	5.47195e-05
ENSMUSG00000033487	Fndc3a	1898.41	0.94913	0.140733	6.74419	1.53881e-11	2.49608e-10		ENSMUSG00000013707	Tnfaip8l2	270.934	2.01052	0.328978	6.1114	9.87638e-10	1.42057e-08		ENSMUSG00000004707	Ly9	361.305	1.72678	0.272123	6.3456	2.21561e-10	3.23658e-09		ENSMUSG00000002844	Adprh	441.627	0.58573	0.126854	4.61735	3.88672e-06	5.47529e-05
ENSMUSG00000042744	Hectd4	2683.32	1.87037	0.277497	6.74015	1.58218e-11	2.55942e-10		ENSMUSG00000052056	Zfp217	816.774	1.10776	0.18127	6.11108	9.89591e-10	1.42223e-08		ENSMUSG00000033857	Engase	208.405	1.6241	0.25596	6.34514	2.22229e-10	3.24367e-09		ENSMUSG00000024053	Emilin2	519.891	1.27989	0.277427	4.61342	3.96103e-06	5.56234e-05
ENSMUSG00000030123	Plxnd1	1833.87	0.999229	0.14827	6.73926	1.59196e-11	2.57289e-10		ENSMUSG00000021830	Txndc16	489.422	0.8533	0.139656	6.11003	9.9614e-10	1.43048e-08		ENSMUSG00000059883	Irak4	478.994	1.23993	0.195505	6.34219	2.26527e-10	3.30369e-09		ENSMUSG00000010307	Tmem86a	271.886	1.62488	0.352385	4.61109	4.00556e-06	5.616e-05
ENSMUSG00000063506	Arhgap22	276.433	1.58213	0.234899	6.73538	1.63501e-11	2.64008e-10		ENSMUSG00000041685	Fcho2	1419.89	0.660404	0.108101	6.10911	1.00186e-09	1.43754e-08		ENSMUSG00000020211	Sf3a2	545.628	0.869309	0.137088	6.34125	2.27913e-10	3.32117e-09		ENSMUSG00000022408	Fam83f	121.007	2.2981	0.498964	4.60574	4.11002e-06	5.74434e-05
ENSMUSG00000048170	Mcmbp	879.056	0.804314	0.119437	6.73422	1.64809e-11	2.65878e-10		ENSMUSG00000021549	Rasa1	1623.65	0.560916	0.0918227	6.10868	1.00459e-09	1.44029e-08		ENSMUSG00000021262	Evl	1168.14	1.49327	0.235563	6.33917	2.31013e-10	3.36085e-09		ENSMUSG00000031875	Cmtm3	272.271	1.20606	0.261921	4.60467	4.13125e-06	5.76947e-05
ENSMUSG00000049191	Rtl5	176.048	1.91563	0.284506	6.7332	1.65974e-11	2.67514e-10		ENSMUSG00000060012	Kif13b	1114.47	0.953127	0.156111	6.10544	1.0252e-09	1.46748e-08		ENSMUSG00000020476	Dbnl	2003.81	1.01947	0.160919	6.33528	2.36907e-10	3.44377e-09		ENSMUSG00000045404	Kcnk13	161.73	2.23312	0.485216	4.60233	4.178e-06	5.83018e-05
ENSMUSG00000025060	Slk	2079.32	0.683296	0.101635	6.72302	1.77997e-11	2.85857e-10		ENSMUSG00000036853	Mcoln3	139.753	3.28072	0.537507	6.10358	1.03717e-09	1.48341e-08		ENSMUSG00000029570	Lfng	357.111	1.16199	0.183674	6.32637	2.51001e-10	3.63675e-09		ENSMUSG00000037331	Larp1	2526.66	0.54591	0.118622	4.60209	4.1827e-06	5.83216e-05
ENSMUSG00000042684	Npl	212.19	2.79936	0.416394	6.72287	1.78176e-11	2.85886e-10		ENSMUSG00000044768	D1Ertd622e	294.112	1.06553	0.174592	6.10293	1.0414e-09	1.48827e-08		ENSMUSG00000034216	Vps18	451.712	1.44398	0.228463	6.32042	2.60852e-10	3.77333e-09		ENSMUSG00000051853	Arf3	1772.11	0.943736	0.205191	4.59931	4.23889e-06	5.88742e-05
ENSMUSG00000052299	Ltn1	852.27	0.975876	0.145364	6.71333	1.9023e-11	3.04676e-10		ENSMUSG00000079442	St6galnac4	512.826	1.792	0.293848	6.09839	1.07143e-09	1.52996e-08		ENSMUSG00000040466	Blvrb	576.646	1.24122	0.196486	6.31707	2.66562e-10	3.84967e-09		ENSMUSG00000009030	Pdcl	641.057	0.433176	0.0941889	4.59902	4.24493e-06	5.89121e-05
ENSMUSG00000038759	Nup205	846.795	1.13151	0.168586	6.71179	1.92248e-11	3.07355e-10		ENSMUSG00000032434	Cmtm6	1048.87	0.882551	0.144742	6.09739	1.07813e-09	1.53829e-08		ENSMUSG00000026029	Casp8	944.083	1.18754	0.188103	6.31324	2.73257e-10	3.93675e-09		ENSMUSG00000022095	Fam160b2	656.27	1.64192	0.35727	4.59574	4.31208e-06	5.97691e-05
ENSMUSG00000022565	Plec	11079.1	1.44459	0.215258	6.71097	1.9333e-11	3.08808e-10		ENSMUSG00000024818	Slc25a45	168.557	1.62943	0.267292	6.09608	1.08702e-09	1.54972e-08		ENSMUSG00000037119	Fam91a1	1240.59	0.825571	0.130827	6.31041	2.78297e-10	4.00612e-09		ENSMUSG00000007041	Clic1	1292.57	0.939348	0.204398	4.59568	4.31341e-06	5.97691e-05
ENSMUSG00000020272	Stk10	2121.66	1.39879	0.208559	6.70693	1.98764e-11	3.17201e-10		ENSMUSG00000039193	Nlrc4	142.352	2.01681	0.331075	6.09171	1.1171e-09	1.59006e-08		ENSMUSG00000030062	Rpn1	1934.45	0.808616	0.128266	6.3042	2.89693e-10	4.16006e-09		ENSMUSG00000049516	Spty2d1	729.532	0.591308	0.12885	4.58913	4.45095e-06	6.14833e-05
ENSMUSG00000041238	Rbbp8	500.826	1.1086	0.165331	6.70536	2.00913e-11	3.20344e-10		ENSMUSG00000039377	Hlx	428.637	0.97341	0.159841	6.08985	1.13015e-09	1.60647e-08		ENSMUSG00000026553	Copa	3569.36	0.64504	0.102351	6.30225	2.93361e-10	4.20595e-09		ENSMUSG00000038212	Mfsd14b	410.846	0.629212	0.13738	4.58009	4.64784e-06	6.3659e-05
ENSMUSG00000026458	Ppfia4	240.558	1.69778	0.25322	6.70477	2.01719e-11	3.21341e-10		ENSMUSG00000007833	Aldh16a1	231.217	1.06343	0.174654	6.08876	1.13787e-09	1.61445e-08		ENSMUSG00000023048	Prr13	1526.87	1.2908	0.204876	6.30041	2.96867e-10	4.25278e-09		ENSMUSG00000029413	Naaa	659.394	0.876949	0.191504	4.57926	4.66614e-06	6.38604e-05
ENSMUSG00000039298	Cdk5rap2	579.964	0.920351	0.137305	6.70298	2.04216e-11	3.24736e-10		ENSMUSG00000027940	Tpm3	3522.67	0.908368	0.149211	6.08781	1.14464e-09	1.62276e-08		ENSMUSG00000022142	Nup155	383.436	0.968692	0.153887	6.29481	3.07778e-10	4.40199e-09		ENSMUSG00000025047	Pdcd11	747.809	0.765411	0.167347	4.57378	4.79002e-06	6.53546e-05
ENSMUSG00000026126	Ptpn18	694.879	1.88039	0.280863	6.69503	2.15621e-11	3.42566e-10		ENSMUSG00000048078	Tenm4	1222.18	1.2923	0.212447	6.08294	1.17996e-09	1.66751e-08		ENSMUSG00000031207	Msn	11478.1	0.951683	0.151213	6.29367	3.10052e-10	4.43096e-09		ENSMUSG00000027947	Il6ra	568.93	1.04159	0.22805	4.5674	4.93805e-06	6.69464e-05
ENSMUSG00000053477	Tcf4	1874.46	0.711612	0.106332	6.69235	2.19611e-11	3.48593e-10		ENSMUSG00000036104	Rab3gap1	1736.97	0.694855	0.114277	6.08046	1.1984e-09	1.68972e-08		ENSMUSG00000029234	Tmem165	385.675	1.20902	0.192305	6.28698	3.23691e-10	4.59631e-09		ENSMUSG00000049775	Tmsb4x	14854.2	0.933516	0.204391	4.5673	4.94058e-06	6.69464e-05
ENSMUSG00000112095	A130077B15Rik	19.5071	7.22553	1.08006	6.68996	2.23237e-11	3.53717e-10		ENSMUSG00000037257	Aagab	572.93	0.77404	0.127303	6.08031	1.19948e-09	1.68972e-08		ENSMUSG00000029994	Anxa4	1427.38	1.34475	0.213902	6.28676	3.2415e-10	4.59863e-09		ENSMUSG00000031613	Hpgd	1590.14	1.46552	0.321163	4.56317	5.03862e-06	6.8171e-05
ENSMUSG00000053716	Dusp7	737.205	0.986809	0.147811	6.67617	2.45272e-11	3.87251e-10		ENSMUSG00000028459	Cd72	426.893	1.92696	0.317534	6.06851	1.29101e-09	1.81293e-08		ENSMUSG00000024413	Npc1	823.642	1.44462	0.229791	6.28666	3.24372e-10	4.59863e-09		ENSMUSG00000033792	Atp7a	578.952	1.11541	0.244572	4.56064	5.09977e-06	6.89032e-05
ENSMUSG00000031851	Ntpcr	234.443	1.48153	0.222115	6.67012	2.55602e-11	4.03203e-10		ENSMUSG00000006411	Nectin4	66.3225	2.73755	0.451137	6.06811	1.29424e-09	1.81602e-08		ENSMUSG00000031266	Gla	200.881	2.65844	0.423322	6.27996	3.38669e-10	4.78987e-09		ENSMUSG00000022443	Myh9	26035.9	1.24082	0.272185	4.55872	5.14655e-06	6.94536e-05
ENSMUSG00000035697	Arhgap45	1702.5	1.78527	0.267788	6.66672	2.61576e-11	4.1226e-10		ENSMUSG00000035152	Ap2b1	2166.61	0.696846	0.114939	6.06273	1.33834e-09	1.87346e-08		ENSMUSG00000037280	Galnt6	414.132	2.15288	0.343015	6.27633	3.46659e-10	4.89507e-09		ENSMUSG00000001418	Glmp	365.754	1.00073	0.219525	4.55862	5.1491e-06	6.94536e-05
ENSMUSG00000009772	Nuak2	252.009	1.84095	0.27628	6.66335	2.67657e-11	4.21471e-10		ENSMUSG00000036270	Edc4	520.84	0.838864	0.138394	6.06141	1.34933e-09	1.88588e-08		ENSMUSG00000095609	Gm21188	105.161	1.91565	0.305406	6.27245	3.5541e-10	5.01466e-09		ENSMUSG00000036534	Slc38a7	215.14	1.17592	0.257971	4.55835	5.15572e-06	6.94536e-05
ENSMUSG00000004952	Rasa4	479.838	1.60936	0.241572	6.66205	2.70039e-11	4.24845e-10		ENSMUSG00000029217	Tec	572.352	1.59678	0.26357	6.05829	1.37573e-09	1.91825e-08		ENSMUSG00000066026	Dhrs3	1611.82	1.16603	0.186045	6.26746	3.66994e-10	5.16581e-09		ENSMUSG00000028459	Cd72	426.893	1.57162	0.344782	4.5583	5.15687e-06	6.94536e-05
ENSMUSG00000024835	Coro1b	2000.79	0.851613	0.127855	6.66078	2.72387e-11	4.27783e-10		ENSMUSG00000034973	Dopey1	509.103	0.884498	0.146075	6.05511	1.4032e-09	1.95349e-08		ENSMUSG00000075415	Fnbp1	3393.29	0.863432	0.137788	6.2664	3.69496e-10	5.19691e-09		ENSMUSG00000019810	Fuca2	327.992	1.28632	0.282207	4.55806	5.16272e-06	6.94798e-05
ENSMUSG00000059555	Tor4a	360.591	1.43248	0.215118	6.65903	2.75632e-11	4.32497e-10		ENSMUSG00000025473	Adam8	725.581	2.69611	0.445651	6.04981	1.45016e-09	2.01256e-08		ENSMUSG00000039298	Cdk5rap2	579.964	0.857035	0.13689	6.26076	3.83096e-10	5.37968e-09		ENSMUSG00000023923	Tbc1d5	864.81	0.668179	0.146692	4.55499	5.23891e-06	7.03986e-05
ENSMUSG00000022350	Washc5	1108.98	0.875133	0.131555	6.65223	2.88686e-11	4.52181e-10		ENSMUSG00000029434	Vps33a	1387.1	0.692491	0.11449	6.0485	1.46203e-09	2.02746e-08		ENSMUSG00000024900	Cpt1a	1328.72	1.03959	0.166078	6.25967	3.85798e-10	5.41335e-09		ENSMUSG00000038175	Mylip	1511.98	0.831193	0.182533	4.55366	5.27209e-06	7.07902e-05
ENSMUSG00000018819	Lsp1	2183.77	1.35007	0.202977	6.65136	2.904e-11	4.54465e-10		ENSMUSG00000020075	Ddx21	2077.42	0.683784	0.113063	6.04782	1.46816e-09	2.03437e-08		ENSMUSG00000010307	Tmem86a	271.886	2.00911	0.321229	6.25446	3.98885e-10	5.58376e-09		ENSMUSG00000027342	Pcna	286.929	0.97046	0.21314	4.55315	5.28491e-06	7.0856e-05
ENSMUSG00000037487	Ubr5	4710.54	0.982731	0.14776	6.65087	2.91372e-11	4.55586e-10		ENSMUSG00000019256	Ahr	365.325	1.1637	0.192759	6.03707	1.56934e-09	2.16394e-08		ENSMUSG00000022967	Ifnar1	708.946	0.923633	0.147696	6.25359	4.01111e-10	5.60676e-09		ENSMUSG00000031109	Enox2	355.612	0.756171	0.166185	4.55018	5.36006e-06	7.17553e-05
ENSMUSG00000031109	Enox2	355.612	0.989033	0.148838	6.64502	3.03174e-11	4.73207e-10		ENSMUSG00000050244	Heatr1	696.131	1.174	0.19449	6.0363	1.57684e-09	2.17143e-08		ENSMUSG00000020823	Sec14l1	2334.87	0.883721	0.141314	6.25358	4.01159e-10	5.60676e-09		ENSMUSG00000089942	Pira2	56.5981	3.05237	0.671337	4.54671	5.44907e-06	7.27825e-05
ENSMUSG00000020432	Tcn2	809.467	1.27271	0.191701	6.63906	3.1568e-11	4.92294e-10		ENSMUSG00000037706	Cd81	1847.98	0.748404	0.124166	6.02745	1.66563e-09	2.29192e-08		ENSMUSG00000015889	Lta4h	1001.3	0.706429	0.113067	6.24788	4.16066e-10	5.81054e-09		ENSMUSG00000058881	Zfp516	595.771	0.786691	0.173045	4.54618	5.46294e-06	7.29086e-05
ENSMUSG00000043131	Mob1a	2964.66	0.923221	0.139267	6.62916	3.37603e-11	5.25562e-10		ENSMUSG00000033788	Dysf	782.614	1.22555	0.203338	6.02715	1.6688e-09	2.2945e-08		ENSMUSG00000028885	Smpdl3b	31.9321	3.61993	0.57966	6.24493	4.23996e-10	5.91664e-09		ENSMUSG00000052776	Oas1a	162.762	1.67879	0.369287	4.54603	5.46671e-06	7.29086e-05
ENSMUSG00000001767	Crnkl1	750.329	0.838115	0.126433	6.6289	3.38194e-11	5.26021e-10		ENSMUSG00000052997	Uba2	1097.42	0.534541	0.0886965	6.02663	1.67413e-09	2.30005e-08		ENSMUSG00000020272	Stk10	2121.66	1.29992	0.208191	6.24387	4.26875e-10	5.95214e-09		ENSMUSG00000016534	Lamp2	1739.39	0.795158	0.175022	4.54318	5.54122e-06	7.37916e-05
ENSMUSG00000041926	Rnpep	969.341	1.22061	0.184138	6.62875	3.38533e-11	5.26088e-10		ENSMUSG00000034653	Ythdc2	266.084	1.27196	0.211069	6.02625	1.67804e-09	2.30186e-08		ENSMUSG00000033327	Tnxb	3184.98	1.87973	0.301524	6.23411	4.5435e-10	6.32038e-09		ENSMUSG00000003382	Etv3	1274.21	0.695119	0.153117	4.5398	5.63082e-06	7.49287e-05
ENSMUSG00000036622	Atp13a2	1238.59	1.405	0.212162	6.62231	3.53639e-11	5.48604e-10		ENSMUSG00000052296	Ppp6r1	2947.35	0.612504	0.101685	6.02356	1.70626e-09	2.33829e-08		ENSMUSG00000051864	Tbc1d22a	649.912	1.05782	0.169687	6.23393	4.54881e-10	6.32151e-09		ENSMUSG00000024451	Arap3	487.615	0.933585	0.205781	4.53679	5.71169e-06	7.57779e-05
ENSMUSG00000042594	Sh2b3	992.699	0.922964	0.139728	6.60543	3.96371e-11	6.13288e-10		ENSMUSG00000008475	Arpc5	1770.12	1.04358	0.173252	6.02346	1.70722e-09	2.33829e-08		ENSMUSG00000046027	Stard5	399.549	1.12301	0.180147	6.23384	4.55143e-10	6.32151e-09		ENSMUSG00000031662	Snx20	350.815	1.44542	0.318765	4.53444	5.77576e-06	7.64568e-05
ENSMUSG00000020929	Eftud2	886.939	0.8223	0.124499	6.60486	3.97881e-11	6.15089e-10		ENSMUSG00000037033	Clca3b	15.1701	17.2739	2.86931	6.02024	NA	NA		ENSMUSG00000031851	Ntpcr	234.443	1.37716	0.220991	6.23173	4.6132e-10	6.39731e-09		ENSMUSG00000015396	Cd83	504.553	1.30809	0.288819	4.5291	5.92361e-06	7.81231e-05
ENSMUSG00000029569	Tmem168	418.714	0.849587	0.128699	6.60134	4.07452e-11	6.28246e-10		ENSMUSG00000022575	Gsdmd	304.994	1.47276	0.244742	6.0176	1.77018e-09	2.42079e-08		ENSMUSG00000022500	Litaf	1390.72	1.63478	0.262532	6.22698	4.75516e-10	6.5839e-09		ENSMUSG00000021428	Riok1	323.423	0.769188	0.169839	4.52893	5.92823e-06	7.8126e-05
ENSMUSG00000042292	Mkl1	884.902	1.12977	0.171218	6.59841	4.15598e-11	6.38591e-10		ENSMUSG00000031609	Sap30	449.322	1.52457	0.25336	6.01743	1.77212e-09	2.42157e-08		ENSMUSG00000037257	Aagab	572.93	0.787607	0.126613	6.22059	4.953e-10	6.84183e-09		ENSMUSG00000049191	Rtl5	176.048	1.4244	0.31458	4.52793	5.95652e-06	7.84407e-05
ENSMUSG00000031494	Cd209a	161.695	2.48185	0.376632	6.5896	4.41027e-11	6.77079e-10		ENSMUSG00000029338	Antxr2	771.653	0.961606	0.159899	6.01382	1.812e-09	2.47039e-08		ENSMUSG00000024521	Pmaip1	385.09	2.13197	0.342908	6.21731	5.05741e-10	6.97522e-09		ENSMUSG00000022295	Atp6v1c1	1167.1	1.00979	0.223065	4.52689	5.98585e-06	7.87686e-05
ENSMUSG00000025224	Gbf1	1399.66	1.06655	0.16189	6.58809	4.45514e-11	6.82788e-10		ENSMUSG00000042105	Inpp5f	501.663	0.837886	0.139378	6.0116	1.83697e-09	2.5025e-08		ENSMUSG00000071714	Csf2rb2	798.501	1.8746	0.301527	6.21703	5.06638e-10	6.98218e-09		ENSMUSG00000020828	Pld2	329.102	0.955171	0.211023	4.52637	6.00048e-06	7.88675e-05
ENSMUSG00000040751	Lat2	414.665	2.10654	0.319789	6.58727	4.47981e-11	6.85977e-10		ENSMUSG00000003316	Glg1	2486.42	1.0296	0.17128	6.01119	1.8417e-09	2.50703e-08		ENSMUSG00000029569	Tmem168	418.714	0.785321	0.126326	6.21664	5.07918e-10	6.99439e-09		ENSMUSG00000021281	Tnfaip2	1135.65	1.68909	0.373172	4.52631	6.00224e-06	7.88675e-05
ENSMUSG00000028159	Dapp1	346.357	1.70429	0.25875	6.58665	4.49858e-11	6.8826e-10		ENSMUSG00000034218	Atm	826.246	1.05968	0.176543	6.00241	1.94416e-09	2.6364e-08		ENSMUSG00000027639	Samhd1	3903.53	1.36615	0.219824	6.21477	5.13993e-10	7.0671e-09		ENSMUSG00000079020	Slc45a4	567.287	0.764197	0.169031	4.52104	6.15364e-06	8.06186e-05
ENSMUSG00000029098	Acox3	787.066	0.829792	0.126028	6.58418	4.57415e-11	6.98618e-10		ENSMUSG00000034525	Ice1	1071.77	0.738131	0.122999	6.00109	1.95994e-09	2.65173e-08		ENSMUSG00000024811	Tnks2	2166.85	0.59236	0.095386	6.21014	5.29383e-10	7.25627e-09		ENSMUSG00000026317	Cln8	549.573	1.18794	0.263073	4.51562	6.31324e-06	8.26485e-05
ENSMUSG00000032661	Oas3	201.157	2.66988	0.405519	6.58384	4.58442e-11	6.99586e-10		ENSMUSG00000062234	Gak	1710.56	0.595104	0.0991982	5.99914	1.98369e-09	2.68183e-08		ENSMUSG00000027111	Itga6	862.469	1.48353	0.238894	6.20998	5.29901e-10	7.25777e-09		ENSMUSG00000037646	Vps13b	1477.04	0.659912	0.146192	4.51401	6.3614e-06	8.31566e-05
ENSMUSG00000036270	Edc4	520.84	0.908701	0.138088	6.58057	4.68641e-11	7.13314e-10		ENSMUSG00000020380	Rad50	699.966	0.901002	0.150451	5.98866	2.11572e-09	2.84948e-08		ENSMUSG00000040713	Creg1	1584.23	1.62966	0.262444	6.20957	5.31311e-10	7.26983e-09		ENSMUSG00000023048	Prr13	1526.87	1.01314	0.224572	4.51142	6.43955e-06	8.41164e-05
ENSMUSG00000036046	5031439G07Rik	3221.41	1.4909	0.226574	6.5802	4.6981e-11	7.1448e-10		ENSMUSG00000029816	Gpnmb	14073.5	2.7754	0.463602	5.98659	2.1428e-09	2.88378e-08		ENSMUSG00000038179	Slamf7	607.013	2.00294	0.322561	6.20948	5.316e-10	7.26983e-09		ENSMUSG00000017485	Top2b	3251.18	0.503188	0.111559	4.51053	6.46673e-06	8.43475e-05
ENSMUSG00000030921	Trim30a	888.701	1.62728	0.247353	6.57876	4.74375e-11	7.20192e-10		ENSMUSG00000026029	Casp8	944.083	1.1272	0.188363	5.98417	2.17492e-09	2.92479e-08		ENSMUSG00000020818	Mfsd11	291.505	1.31877	0.212536	6.20489	5.47346e-10	7.47367e-09		ENSMUSG00000038650	Rnh1	833.052	0.948989	0.210457	4.50918	6.50792e-06	8.48224e-05
ENSMUSG00000030779	Rbbp6	1690.97	0.660037	0.100404	6.57378	4.90526e-11	7.44076e-10		ENSMUSG00000031875	Cmtm3	272.271	1.4354	0.239899	5.98333	2.18622e-09	2.93776e-08		ENSMUSG00000037416	Dmxl1	2037.28	0.722746	0.11651	6.20327	5.5302e-10	7.54534e-09		ENSMUSG00000029598	Plbd2	741.114	0.891825	0.197804	4.50863	6.52469e-06	8.49165e-05
ENSMUSG00000041846	Ppp4r3a	1395.33	0.737742	0.112389	6.56418	5.23217e-11	7.92313e-10		ENSMUSG00000020361	Hspa4	4577.7	0.571582	0.0955855	5.9798	2.23416e-09	2.9954e-08		ENSMUSG00000042015	Wdr41	591.429	0.677112	0.109203	6.20049	5.62888e-10	7.67409e-09		ENSMUSG00000007613	Tgfbr1	997.269	1.04124	0.231111	4.50537	6.62573e-06	8.60425e-05
ENSMUSG00000015243	Abca1	7425.56	1.34528	0.205039	6.56109	5.3417e-11	8.0821e-10		ENSMUSG00000015733	Capza2	2812.45	0.807033	0.135056	5.97553	2.29344e-09	3.07024e-08		ENSMUSG00000004952	Rasa4	479.838	1.48547	0.239651	6.19848	5.70093e-10	7.76637e-09		ENSMUSG00000030816	Rnf40	1026.91	0.472388	0.104877	4.50421	6.66212e-06	8.63889e-05
ENSMUSG00000020097	Sgpl1	1457.09	1.27503	0.194384	6.55932	5.4055e-11	8.16473e-10		ENSMUSG00000049686	Orai1	154.94	1.44981	0.242679	5.9742	2.31227e-09	3.08847e-08		ENSMUSG00000025877	Hk3	700.237	2.76386	0.446221	6.19393	5.8682e-10	7.98813e-09		ENSMUSG00000057191	AB124611	301.433	1.29215	0.286904	4.50378	6.67552e-06	8.64184e-05
ENSMUSG00000001440	Kpnb1	2958.35	0.573194	0.0873893	6.55908	5.41412e-11	8.17081e-10		ENSMUSG00000026491	Ahctf1	1318.68	0.715932	0.119908	5.97068	2.36272e-09	3.14875e-08		ENSMUSG00000009772	Nuak2	252.009	1.68766	0.272569	6.19168	5.95263e-10	8.09685e-09		ENSMUSG00000034116	Vav1	1182.75	1.31507	0.291999	4.50369	6.67843e-06	8.64184e-05
ENSMUSG00000028995	Fam126a	625.756	0.915297	0.139555	6.55868	5.42856e-11	8.18566e-10		ENSMUSG00000024066	Xdh	2454.97	1.22727	0.205571	5.97004	2.37196e-09	3.1587e-08		ENSMUSG00000024858	Grk2	2554.86	1.00721	0.162766	6.18807	6.09066e-10	8.27195e-09		ENSMUSG00000029103	Lrpap1	1341.14	1.09424	0.242966	4.50367	6.67898e-06	8.64184e-05
ENSMUSG00000020114	Cand1	1595.58	0.723154	0.110292	6.55674	5.49976e-11	8.28599e-10		ENSMUSG00000058761	Rnf169	960.979	0.976471	0.163573	5.96965	2.37764e-09	3.16153e-08		ENSMUSG00000029475	Kdm2b	703.49	1.27202	0.20558	6.18746	6.11395e-10	8.29724e-09		ENSMUSG00000041058	Wwp1	2714.85	0.702619	0.156022	4.50334	6.6894e-06	8.64903e-05
ENSMUSG00000019564	Arid3a	389.039	1.38195	0.210873	6.55347	5.62145e-11	8.45331e-10		ENSMUSG00000041297	Cdk13	1758.5	0.650649	0.109179	5.9595	2.53014e-09	3.34928e-08		ENSMUSG00000037664	Cdkn1c	522.392	1.82117	0.294392	6.18621	6.16283e-10	8.35719e-09		ENSMUSG00000026867	Gapvd1	1662.79	0.578866	0.128558	4.50276	6.70751e-06	8.65984e-05
ENSMUSG00000024677	Ms4a6b	323.221	2.14494	0.327304	6.55338	5.62508e-11	8.45331e-10		ENSMUSG00000023022	Lima1	1438.02	1.02263	0.171614	5.95886	2.54e-09	3.35983e-08		ENSMUSG00000024066	Xdh	2454.97	1.27201	0.205638	6.18568	6.18365e-10	8.37471e-09		ENSMUSG00000036246	Gmip	629.229	0.986271	0.219046	4.50257	6.71376e-06	8.66163e-05
ENSMUSG00000029434	Vps33a	1387.1	0.75005	0.1146	6.54493	5.95244e-11	8.93017e-10		ENSMUSG00000056592	Zfp658	157.028	1.60633	0.269737	5.95518	2.59789e-09	3.43385e-08		ENSMUSG00000020737	Jpt1	733.999	1.0706	0.173079	6.18564	6.18517e-10	8.37471e-09		ENSMUSG00000021003	Galc	417.532	1.32467	0.294236	4.50207	6.72954e-06	8.67569e-05
ENSMUSG00000005686	Ampd3	670.915	1.01248	0.154701	6.54478	5.95839e-11	8.93155e-10		ENSMUSG00000025877	Hk3	700.237	2.66154	0.447117	5.95267	2.63798e-09	3.4802e-08		ENSMUSG00000033033	Calhm2	158.527	1.36215	0.220361	6.18144	6.35196e-10	8.594e-09		ENSMUSG00000029084	Cd38	607.628	1.41448	0.314381	4.49926	6.8192e-06	8.77855e-05
ENSMUSG00000006127	Inpp5k	409.425	0.94455	0.144495	6.53691	6.28048e-11	9.38437e-10		ENSMUSG00000034902	Pip5k1c	1865.51	1.04461	0.175544	5.95072	2.66968e-09	3.51567e-08		ENSMUSG00000020130	Tbc1d15	943.271	0.666805	0.10791	6.17927	6.43967e-10	8.69942e-09		ENSMUSG00000056492	Adgrf5	1817.63	1.63878	0.364556	4.49528	6.94772e-06	8.91959e-05
ENSMUSG00000058761	Rnf169	960.979	1.0685	0.163459	6.53681	6.28462e-11	9.38437e-10		ENSMUSG00000002885	Adgre5	910.343	0.927346	0.155847	5.95037	2.67532e-09	3.51789e-08		ENSMUSG00000025034	Trim8	1965.68	0.891904	0.144368	6.17799	6.4924e-10	8.764e-09		ENSMUSG00000062234	Gak	1710.56	0.488949	0.108985	4.48639	7.24418e-06	9.27529e-05
ENSMUSG00000039910	Cited2	605.31	1.06838	0.163442	6.53675	6.28686e-11	9.38437e-10		ENSMUSG00000024858	Grk2	2554.86	0.968053	0.162837	5.94492	2.76587e-09	3.63158e-08		ENSMUSG00000028745	Capzb	2640.58	0.716545	0.116056	6.17414	6.65262e-10	8.96666e-09		ENSMUSG00000029465	Arpc3	1825.45	0.804828	0.179396	4.48631	7.24681e-06	9.27529e-05
ENSMUSG00000028164	Manba	243.162	1.38008	0.211268	6.53239	6.47302e-11	9.65414e-10		ENSMUSG00000039318	Rab3gap2	1003.09	0.892623	0.150498	5.93115	3.00822e-09	3.92659e-08		ENSMUSG00000022103	Gfra2	282.564	1.75315	0.284036	6.17228	6.73136e-10	9.06591e-09		ENSMUSG00000041297	Cdk13	1758.5	0.53861	0.120103	4.48455	7.3068e-06	9.33862e-05
ENSMUSG00000002227	Mov10	212.667	1.4682	0.224892	6.52846	6.64507e-11	9.89414e-10		ENSMUSG00000038773	Kdm3b	1908.07	0.671846	0.113354	5.92697	3.0858e-09	4.02194e-08		ENSMUSG00000022272	Myo10	1717.03	1.01179	0.164182	6.16264	7.1544e-10	9.61383e-09		ENSMUSG00000032571	Pik3r4	601.807	0.685082	0.152773	4.48431	7.31501e-06	9.34241e-05
ENSMUSG00000019969	Psen1	696.587	0.760956	0.116668	6.52238	6.91987e-11	1.02775e-09		ENSMUSG00000032596	Uba7	302.835	1.55557	0.262485	5.92632	3.09807e-09	4.03498e-08		ENSMUSG00000022978	Mis18a	186.136	1.68435	0.273618	6.15583	7.4686e-10	9.99825e-09		ENSMUSG00000034854	Mfsd12	582.072	1.49542	0.334235	4.47417	7.67071e-06	9.75465e-05
ENSMUSG00000044768	D1Ertd622e	294.112	1.13011	0.173395	6.51752	7.14772e-11	1.0607e-09		ENSMUSG00000052688	Rab7b	877.186	1.9607	0.331201	5.91997	3.22006e-09	4.18161e-08		ENSMUSG00000001999	Blvra	372.25	1.04785	0.170285	6.15349	7.57956e-10	1.01392e-08		ENSMUSG00000029217	Tec	572.352	1.28688	0.287826	4.47103	7.78435e-06	9.88501e-05
ENSMUSG00000038507	Parp12	647.589	0.933152	0.143182	6.51726	7.16051e-11	1.06077e-09		ENSMUSG00000028859	Csf3r	189.386	1.72723	0.291891	5.91737	3.27139e-09	4.24207e-08		ENSMUSG00000056708	Ier5	1100.18	1.45426	0.236397	6.15176	7.66284e-10	1.02352e-08		ENSMUSG00000035898	Uba6	516.775	0.767352	0.171798	4.46661	7.94703e-06	0.000100698
ENSMUSG00000041515	Irf8	1937.7	1.9854	0.304639	6.5172	7.16309e-11	1.06077e-09		ENSMUSG00000028478	Clta	5162.7	0.798947	0.135061	5.91543	3.31002e-09	4.28904e-08		ENSMUSG00000020458	Rtn4	3507.71	0.755068	0.12293	6.14228	8.13457e-10	1.08165e-08		ENSMUSG00000043157	Arl11	156.343	1.94749	0.436027	4.46646	7.95255e-06	0.000100698
ENSMUSG00000038168	P3h2	241.945	1.5433	0.237254	6.50482	7.7788e-11	1.1486e-09		ENSMUSG00000040624	Plekhg1	342.219	0.923185	0.156076	5.91498	3.31923e-09	4.29471e-08		ENSMUSG00000019087	Atp6ap1	787.605	1.25029	0.203614	6.14051	8.22553e-10	1.09188e-08		ENSMUSG00000022372	Sla	643.005	1.08142	0.242129	4.4663	7.95839e-06	0.000100701
ENSMUSG00000028931	Kcnab2	610.87	1.46101	0.224752	6.50053	8.00384e-11	1.17987e-09		ENSMUSG00000020152	Actr2	4684.01	0.783283	0.132477	5.91258	3.36792e-09	4.35138e-08		ENSMUSG00000029338	Antxr2	771.653	0.978915	0.15942	6.14049	8.22688e-10	1.09188e-08		ENSMUSG00000025429	Pstpip2	231.092	1.34625	0.301637	4.46313	8.07695e-06	0.000102128
ENSMUSG00000027012	Dync1i2	1784.48	0.720487	0.111013	6.49011	8.57721e-11	1.2623e-09		ENSMUSG00000025224	Gbf1	1399.66	0.957582	0.162015	5.91045	3.41177e-09	4.4039e-08		ENSMUSG00000026896	Ifih1	538.295	1.08295	0.176364	6.14043	8.22991e-10	1.09188e-08		ENSMUSG00000002365	Snx9	1901.17	0.540211	0.12115	4.45904	8.23286e-06	0.000104007
ENSMUSG00000039208	Metrnl	295.431	1.98241	0.305571	6.48758	8.72275e-11	1.28266e-09		ENSMUSG00000016087	Fli1	996.355	1.1647	0.197187	5.90658	3.49276e-09	4.49307e-08		ENSMUSG00000089872	Rps6kc1	519.707	0.903611	0.147166	6.14008	8.24787e-10	1.09344e-08		ENSMUSG00000068036	Afdn	1919.66	0.611239	0.137138	4.45711	8.30701e-06	0.000104673
ENSMUSG00000031386	Hcfc1	1899.97	0.79591	0.122714	6.48591	8.82007e-11	1.29571e-09		ENSMUSG00000024542	Cep192	545.479	1.0437	0.17673	5.90562	3.51324e-09	4.51616e-08		ENSMUSG00000030347	D6Wsu163e	289.96	0.953999	0.155442	6.13731	8.39288e-10	1.11101e-08		ENSMUSG00000037649	H2-DMa	570.061	1.35583	0.304221	4.45674	8.32145e-06	0.000104772
ENSMUSG00000067150	Xpo5	479.737	0.988273	0.152375	6.4858	8.82613e-11	1.29571e-09		ENSMUSG00000038578	Susd1	143.058	1.62096	0.274534	5.90441	3.53905e-09	4.54276e-08		ENSMUSG00000045404	Kcnk13	161.73	2.72792	0.444563	6.13619	8.45227e-10	1.11638e-08		ENSMUSG00000000552	Zfp385a	555.493	0.867447	0.195107	4.44602	8.74761e-06	0.000109672
ENSMUSG00000046157	Tmem229b	308.235	1.55916	0.240526	6.48231	9.03278e-11	1.32496e-09		ENSMUSG00000030123	Plxnd1	1833.87	0.874075	0.14816	5.89955	3.64486e-09	4.66847e-08		ENSMUSG00000004099	Dnmt1	1491.62	1.04233	0.169961	6.1328	8.63443e-10	1.13959e-08		ENSMUSG00000040751	Lat2	414.665	1.51105	0.340085	4.44316	8.86458e-06	0.000110904
ENSMUSG00000022391	Rangap1	1231.16	0.763088	0.117774	6.47925	9.21808e-11	1.35102e-09		ENSMUSG00000039853	Trim14	287.201	1.84944	0.313558	5.89826	3.67351e-09	4.70177e-08		ENSMUSG00000010608	Rbm25	2409.78	0.494679	0.0807093	6.12915	8.83489e-10	1.16518e-08		ENSMUSG00000031907	Zfp90	223.126	1.08435	0.244072	4.44274	8.8821e-06	0.000111045
ENSMUSG00000024219	Anks1	905.782	0.954332	0.147425	6.47335	9.5851e-11	1.40135e-09		ENSMUSG00000031165	Was	615.004	1.57686	0.267401	5.89699	3.70197e-09	4.73479e-08		ENSMUSG00000066406	Akap13	6626.09	0.73314	0.119624	6.12872	8.859e-10	1.1675e-08		ENSMUSG00000020661	Dnmt3a	1803.56	1.24494	0.280251	4.44224	8.90285e-06	0.000111173
ENSMUSG00000032596	Uba7	302.835	1.70062	0.263226	6.46071	1.04213e-10	1.51736e-09		ENSMUSG00000079227	Ccr5	420.532	1.72581	0.292687	5.89645	3.71399e-09	4.74675e-08		ENSMUSG00000038762	Abcf1	2509.72	0.445925	0.0727764	6.12733	8.93633e-10	1.17682e-08		ENSMUSG00000031608	Galnt7	282.042	1.39967	0.315118	4.44173	8.9239e-06	0.000111333
ENSMUSG00000027422	Rrbp1	4687.71	0.829054	0.128364	6.45861	1.05669e-10	1.5373e-09		ENSMUSG00000024781	Lipa	1937.19	1.5448	0.262261	5.89033	3.85416e-09	4.91883e-08		ENSMUSG00000028917	Plekhm2	957.449	1.2839	0.209664	6.1236	9.14854e-10	1.20209e-08		ENSMUSG00000003814	Calr	8169.45	0.735917	0.165727	4.44054	8.97313e-06	0.000111868
ENSMUSG00000021036	Sptlc2	715.936	1.06784	0.165484	6.45284	1.09772e-10	1.59568e-09		ENSMUSG00000025044	Msr1	608.941	2.10713	0.357847	5.88835	3.90068e-09	4.97463e-08		ENSMUSG00000022667	Cd200r1	106.622	2.46991	0.403373	6.12315	9.17454e-10	1.20462e-08		ENSMUSG00000020368	Canx	6658.85	0.491604	0.110788	4.43733	9.10816e-06	0.000113234
ENSMUSG00000022119	Rbm26	727.699	0.610981	0.0947068	6.45129	1.10903e-10	1.61038e-09		ENSMUSG00000063450	Syne2	4703.78	1.3988	0.237608	5.887	3.93278e-09	5.01197e-08		ENSMUSG00000030779	Rbbp6	1690.97	0.614596	0.100393	6.1219	9.24685e-10	1.21321e-08		ENSMUSG00000030681	Mvp	2053.67	0.608228	0.1371	4.4364	9.14778e-06	0.000113568
ENSMUSG00000029084	Cd38	607.628	1.87422	0.290528	6.45109	1.1105e-10	1.61038e-09		ENSMUSG00000027506	Tpd52	1596.39	1.33015	0.226241	5.87933	4.11921e-09	5.23455e-08		ENSMUSG00000028233	Tgs1	512.219	0.864933	0.141354	6.1189	9.42254e-10	1.23444e-08		ENSMUSG00000046245	Pilra	110.318	1.8453	0.415969	4.43615	9.15822e-06	0.000113588
ENSMUSG00000026896	Ifih1	538.295	1.14398	0.177552	6.44306	1.17085e-10	1.69231e-09		ENSMUSG00000022946	Dopey2	933.027	0.88107	0.149933	5.87642	4.19242e-09	5.31997e-08		ENSMUSG00000023349	Clec4n	156.055	2.75644	0.45055	6.11794	9.4791e-10	1.24094e-08		ENSMUSG00000028164	Manba	243.162	1.00748	0.227111	4.43606	9.16218e-06	0.000113588
ENSMUSG00000044206	Vsig4	90.0811	3.97462	0.616996	6.44189	1.17994e-10	1.70406e-09		ENSMUSG00000003382	Etv3	1274.21	0.820604	0.139709	5.87368	4.26238e-09	5.39931e-08		ENSMUSG00000025060	Slk	2079.32	0.621356	0.101585	6.11662	9.5581e-10	1.25036e-08		ENSMUSG00000013787	Ehmt2	1477.99	0.54105	0.121989	4.43525	9.19643e-06	0.000113933
ENSMUSG00000038608	Dock10	1902.23	1.52095	0.236242	6.43809	1.20986e-10	1.74302e-09		ENSMUSG00000059923	Grb2	1190.87	1.04739	0.178321	5.87361	4.26405e-09	5.39931e-08		ENSMUSG00000027339	Rassf2	1678.53	1.19284	0.195119	6.11339	9.75394e-10	1.2741e-08		ENSMUSG00000041926	Rnpep	969.341	0.893899	0.201598	4.43406	9.24731e-06	0.000114484
ENSMUSG00000042426	Dhx29	601.08	0.912711	0.141971	6.42887	1.28554e-10	1.84756e-09		ENSMUSG00000034390	Cmip	1200.12	0.910519	0.155195	5.86695	4.43872e-09	5.58625e-08		ENSMUSG00000036636	Clcn7	576.054	1.21152	0.198219	6.11205	9.83614e-10	1.28296e-08		ENSMUSG00000021306	Gpr137b	797.453	1.76318	0.397801	4.43232	9.32255e-06	0.000115255
ENSMUSG00000049562	Ap5b1	248.189	1.27654	0.198605	6.42756	1.29669e-10	1.86208e-09		ENSMUSG00000035493	Tgfbi	2807.44	1.21604	0.207351	5.86467	4.50027e-09	5.65412e-08		ENSMUSG00000032122	Slc37a2	441.327	2.62042	0.428818	6.11079	9.91378e-10	1.29213e-08		ENSMUSG00000020074	Ccar1	1639.6	0.59115	0.133434	4.4303	9.4103e-06	0.000116097
ENSMUSG00000024030	Abcg1	2633.12	1.6835	0.262195	6.42079	1.35569e-10	1.94497e-09		ENSMUSG00000022755	Adgrg7	28.6212	17.1078	2.91823	5.86237	NA	NA		ENSMUSG00000029299	Abcg3	413.193	2.30932	0.37816	6.10673	1.01693e-09	1.32447e-08		ENSMUSG00000040466	Blvrb	576.646	0.956411	0.216057	4.42666	9.57031e-06	0.000117745
ENSMUSG00000022723	Crybg3	1216.54	0.865234	0.134757	6.42069	1.3566e-10	1.94497e-09		ENSMUSG00000021709	Erbin	3102.13	0.637918	0.108857	5.86014	4.62468e-09	5.80223e-08		ENSMUSG00000028874	Fgr	368.09	1.87071	0.306488	6.10371	1.03631e-09	1.34581e-08		ENSMUSG00000019256	Ahr	365.325	0.938306	0.211992	4.42613	9.59398e-06	0.000117873
ENSMUSG00000039145	Camk1d	747.834	1.49916	0.233623	6.41701	1.38981e-10	1.98937e-09		ENSMUSG00000026615	Eprs	2742.03	0.598469	0.102146	5.85898	4.65725e-09	5.83898e-08		ENSMUSG00000018965	Ywhah	3090.85	0.965666	0.158325	6.09929	1.06543e-09	1.37989e-08		ENSMUSG00000024818	Slc25a45	168.557	1.29008	0.291633	4.42364	9.70519e-06	0.00011891
ENSMUSG00000022360	Atad2	499.33	1.24215	0.193623	6.4153	1.4055e-10	2.0086e-09		ENSMUSG00000022353	Mtss1	2258.29	0.965823	0.164854	5.85867	4.66594e-09	5.84163e-08		ENSMUSG00000034247	Plekhm1	1516.96	0.998438	0.1637	6.0992	1.06602e-09	1.37989e-08		ENSMUSG00000024659	Anxa1	2206.12	1.39388	0.31514	4.42304	9.73195e-06	0.000119067
ENSMUSG00000015697	Setdb1	420.862	1.05916	0.165117	6.41461	1.41184e-10	2.01603e-09		ENSMUSG00000002325	Irf9	816.943	0.961065	0.164139	5.85519	4.76464e-09	5.961e-08		ENSMUSG00000020368	Canx	6658.85	0.615716	0.101087	6.09093	1.12256e-09	1.4472e-08		ENSMUSG00000021109	Hif1a	2429.13	0.522245	0.118204	4.41816	9.95454e-06	0.000121214
ENSMUSG00000030287	Itpr2	2930.78	1.13732	0.177553	6.40553	1.4985e-10	2.13123e-09		ENSMUSG00000045216	Hs6st1	631.899	1.11561	0.190686	5.85053	4.90018e-09	6.12626e-08		ENSMUSG00000029915	Clec5a	147.239	2.27092	0.373013	6.08804	1.14302e-09	1.47251e-08		ENSMUSG00000075415	Fnbp1	3393.29	0.667673	0.151214	4.41541	1.00821e-05	0.000122599
ENSMUSG00000030978	Rrm1	518.997	1.18192	0.184624	6.40176	1.53594e-10	2.18099e-09		ENSMUSG00000048163	Selplg	514.527	1.40402	0.240114	5.84731	4.99589e-09	6.23714e-08		ENSMUSG00000078945	Naip2	331.319	1.95215	0.320938	6.08264	1.1822e-09	1.51968e-08		ENSMUSG00000028238	Atp6v0d2	2857.8	2.33466	0.528828	4.41478	1.01113e-05	0.00012287
ENSMUSG00000052776	Oas1a	162.762	2.21594	0.346337	6.39822	1.572e-10	2.22863e-09		ENSMUSG00000029104	Htt	1257.7	0.736378	0.12601	5.84379	5.10255e-09	6.36583e-08		ENSMUSG00000034993	Vat1	3070.5	1.62406	0.2674	6.07352	1.25139e-09	1.60282e-08		ENSMUSG00000020272	Stk10	2121.66	1.00757	0.228254	4.41427	1.01352e-05	0.000123076
ENSMUSG00000021709	Erbin	3102.13	0.6964	0.108852	6.39769	1.57745e-10	2.23457e-09		ENSMUSG00000016283	H2-M2	181.736	2.54962	0.436494	5.84114	5.18447e-09	6.45897e-08		ENSMUSG00000079442	St6galnac4	512.826	1.77419	0.292369	6.06831	1.2926e-09	1.65322e-08		ENSMUSG00000045962	Wnk1	10473.9	0.678244	0.153669	4.41367	1.01633e-05	0.000123306
ENSMUSG00000089872	Rps6kc1	519.707	0.938879	0.146807	6.39534	1.60193e-10	2.26745e-09		ENSMUSG00000036820	Amdhd2	199.665	1.16949	0.20024	5.84044	5.20639e-09	6.48174e-08		ENSMUSG00000024425	Ndfip1	1698.76	0.660917	0.109014	6.06268	1.33871e-09	1.70851e-08		ENSMUSG00000025648	Pfkfb4	219.759	1.12391	0.254752	4.41178	1.02523e-05	0.000124159
ENSMUSG00000031264	Btk	434.268	2.04001	0.31914	6.39221	1.63508e-10	2.3052e-09		ENSMUSG00000034022	Cpsf1	648.751	0.804533	0.137755	5.84031	5.21022e-09	6.48197e-08		ENSMUSG00000026339	Ccdc93	742.889	0.845677	0.139664	6.0551	1.40329e-09	1.78836e-08		ENSMUSG00000032175	Tyk2	495.709	0.799311	0.181199	4.41122	1.02789e-05	0.000124397
ENSMUSG00000022314	Rad21	3178.47	0.578916	0.0905735	6.39167	1.64081e-10	2.3096e-09		ENSMUSG00000040249	Lrp1	14669.3	1.42928	0.244917	5.83578	5.35405e-09	6.6516e-08		ENSMUSG00000033319	Fem1c	543.692	0.856886	0.141524	6.05468	1.40697e-09	1.79177e-08		ENSMUSG00000021608	Lpcat1	338.487	0.853273	0.193457	4.41065	1.03062e-05	0.000124642
ENSMUSG00000019261	Map1s	378.809	1.08949	0.170554	6.38793	1.68146e-10	2.36495e-09		ENSMUSG00000033382	Trappc8	1253.45	0.533011	0.091347	5.83501	5.37867e-09	6.67751e-08		ENSMUSG00000030126	Tmcc1	871.689	0.672585	0.111155	6.05087	1.44068e-09	1.83207e-08		ENSMUSG00000006360	Crip1	756.949	0.880843	0.199822	4.40813	1.04268e-05	0.000125844
ENSMUSG00000102418	Sh2d1b1	52.0935	4.04473	0.633845	6.38126	1.75642e-10	2.46453e-09		ENSMUSG00000056515	Rab31	795.402	1.43604	0.246442	5.82708	5.64045e-09	6.98787e-08		ENSMUSG00000041408	Wapl	2792.07	0.458618	0.0757961	6.05068	1.44238e-09	1.83293e-08		ENSMUSG00000031871	Cdh5	1287.89	1.13826	0.25835	4.40586	1.05364e-05	0.000127081
ENSMUSG00000024174	Pot1b	124.737	1.32914	0.208335	6.37984	1.77269e-10	2.4854e-09		ENSMUSG00000019302	Atp6v0a1	1585.11	1.00283	0.172103	5.82692	5.64597e-09	6.98983e-08		ENSMUSG00000032754	Slc8b1	274.945	1.57712	0.260747	6.04847	1.46227e-09	1.85555e-08		ENSMUSG00000026829	Gbgt1	96.2888	1.59538	0.362255	4.40402	1.06265e-05	0.000127993
ENSMUSG00000070733	Fryl	1984.84	1.00916	0.158201	6.37899	1.78258e-10	2.4973e-09		ENSMUSG00000033732	Sf3b3	1354.1	0.917177	0.157448	5.82529	5.70148e-09	7.05365e-08		ENSMUSG00000034041	Lyl1	217.518	1.58997	0.262958	6.04646	1.48065e-09	1.8762e-08		ENSMUSG00000021311	Mtr	846.167	0.72877	0.165537	4.40245	1.07037e-05	0.000128662
ENSMUSG00000033016	Nfatc1	1427.05	1.04438	0.163739	6.37835	1.79005e-10	2.50579e-09		ENSMUSG00000029413	Naaa	659.394	1.01818	0.174829	5.82389	5.74933e-09	7.10789e-08		ENSMUSG00000018293	Pfn1	4426.96	1.01166	0.167327	6.04605	1.48442e-09	1.87963e-08		ENSMUSG00000041390	Mdfic	947.983	1.02646	0.233185	4.40189	1.07314e-05	0.000128897
ENSMUSG00000052331	Ankrd44	1104.4	1.18689	0.186147	6.37608	1.81676e-10	2.54118e-09		ENSMUSG00000048234	Rnf149	1171.86	1.32755	0.228162	5.81845	5.93942e-09	7.3327e-08		ENSMUSG00000022305	Lrp12	484.884	1.81392	0.300394	6.03847	1.55587e-09	1.9687e-08		ENSMUSG00000035248	Zcchc6	1799.91	0.401123	0.0911279	4.40176	1.07378e-05	0.000128897
ENSMUSG00000034807	Colgalt1	828.64	1.11736	0.175327	6.37301	1.85357e-10	2.59063e-09		ENSMUSG00000014778	Fhod1	283.508	1.14835	0.197519	5.81386	6.10478e-09	7.5264e-08		ENSMUSG00000036438	Calm2	5536.87	0.749211	0.124237	6.03051	1.63442e-09	2.06222e-08		ENSMUSG00000002052	Supt6	3431.05	0.683547	0.155347	4.40012	1.0819e-05	0.000129784
ENSMUSG00000010307	Tmem86a	271.886	2.10229	0.330019	6.37022	1.88763e-10	2.63409e-09		ENSMUSG00000040710	St8sia4	521.267	1.35533	0.233416	5.8065	6.37931e-09	7.85662e-08		ENSMUSG00000004933	Matk	123.799	2.52457	0.418926	6.0263	1.67759e-09	2.11369e-08		ENSMUSG00000033161	Atp1a1	4892.88	0.791801	0.179981	4.39937	1.08568e-05	0.00013015
ENSMUSG00000039316	Rftn1	974.216	1.31932	0.207219	6.3668	1.93016e-10	2.68921e-09		ENSMUSG00000035954	Dock4	616.535	0.944226	0.162653	5.80516	6.43048e-09	7.9115e-08		ENSMUSG00000036553	Sh3tc1	503.963	1.30079	0.215869	6.02582	1.68258e-09	2.11848e-08		ENSMUSG00000041112	Elmo1	807.167	0.862205	0.196046	4.39797	1.09268e-05	0.000130901
ENSMUSG00000003644	Rps6ka1	1038.7	1.70825	0.268481	6.36262	1.98342e-10	2.75909e-09		ENSMUSG00000024660	Incenp	547.172	1.45427	0.250864	5.79703	6.7499e-09	8.26444e-08		ENSMUSG00000039671	Zmynd8	1562.83	0.735081	0.122	6.02525	1.68848e-09	2.12441e-08		ENSMUSG00000043535	Setx	2305.75	0.842353	0.191592	4.39659	1.09963e-05	0.000131645
ENSMUSG00000019256	Ahr	365.325	1.22275	0.192195	6.36206	1.99061e-10	2.76693e-09		ENSMUSG00000039047	Pigk	681.917	0.697903	0.120494	5.79201	6.95483e-09	8.4978e-08		ENSMUSG00000026126	Ptpn18	694.879	1.68838	0.280587	6.01731	1.77335e-09	2.22961e-08		ENSMUSG00000022781	Pak2	1970.57	0.536335	0.122005	4.39599	1.10269e-05	0.000131922
ENSMUSG00000044456	Rin3	1235.12	1.3164	0.207032	6.35842	2.03841e-10	2.82895e-09		ENSMUSG00000026317	Cln8	549.573	1.39275	0.240542	5.79006	7.03605e-09	8.57921e-08		ENSMUSG00000043895	S1pr2	146.797	1.4428	0.23995	6.0129	1.82233e-09	2.28311e-08		ENSMUSG00000038151	Prdm1	132.244	1.42692	0.324824	4.39291	1.11845e-05	0.000133538
ENSMUSG00000038417	Fig4	471.879	0.886958	0.139577	6.35463	2.08935e-10	2.8933e-09		ENSMUSG00000037851	Iars	686.775	0.718088	0.124063	5.78808	7.11957e-09	8.66337e-08		ENSMUSG00000050071	Bex1	195.774	2.47341	0.412013	6.00323	1.93432e-09	2.41322e-08		ENSMUSG00000036390	Gadd45a	471.1	1.72387	0.392566	4.39129	1.12683e-05	0.000134358
ENSMUSG00000023349	Clec4n	156.055	2.93358	0.461707	6.35377	2.10106e-10	2.90682e-09		ENSMUSG00000075284	Wipf1	1911.47	1.07586	0.185933	5.78629	7.19583e-09	8.75017e-08		ENSMUSG00000022710	Usp7	2147.71	0.451594	0.0752613	6.00035	1.9689e-09	2.44948e-08		ENSMUSG00000074802	Gas2l3	250.294	1.30886	0.298402	4.38623	1.15333e-05	0.000137334
ENSMUSG00000030748	Il4ra	955.502	1.3103	0.206296	6.35152	2.13202e-10	2.94736e-09		ENSMUSG00000019971	Cep290	447.851	0.73745	0.127483	5.78468	7.26523e-09	8.82852e-08		ENSMUSG00000034022	Cpsf1	648.751	0.830968	0.138527	5.99858	1.9905e-09	2.4729e-08		ENSMUSG00000038762	Abcf1	2509.72	0.351266	0.0801478	4.38273	1.17202e-05	0.000139373
ENSMUSG00000028163	Nfkb1	1685.09	0.959322	0.151202	6.34462	2.22971e-10	3.07285e-09		ENSMUSG00000062960	Kdr	1180.07	1.71112	0.295961	5.78157	7.40069e-09	8.98699e-08		ENSMUSG00000026271	Gpr35	144.429	2.46803	0.411591	5.99632	2.01839e-09	2.50579e-08		ENSMUSG00000030726	Pold3	351.611	0.941684	0.21492	4.38156	1.17835e-05	0.000139937
ENSMUSG00000024053	Emilin2	519.891	1.60955	0.253895	6.33944	2.30599e-10	3.17305e-09		ENSMUSG00000031583	Wrn	640.95	0.594274	0.102792	5.78131	7.41209e-09	8.99445e-08		ENSMUSG00000022408	Fam83f	121.007	2.73068	0.455914	5.98946	2.1054e-09	2.6029e-08		ENSMUSG00000029713	Gnb2	1758.9	0.415005	0.0947303	4.38091	1.18183e-05	0.000140258
ENSMUSG00000027641	Rbl1	337.684	1.37576	0.217298	6.3312	2.43259e-10	3.34209e-09		ENSMUSG00000020828	Pld2	329.102	1.10732	0.191538	5.7812	7.41695e-09	8.99445e-08		ENSMUSG00000022443	Myh9	26035.9	1.4881	0.248461	5.98926	2.108e-09	2.60431e-08		ENSMUSG00000049624	Slc17a5	98.9759	1.35852	0.310607	4.37374	1.22134e-05	0.00014456
ENSMUSG00000040061	Plcb2	283.394	2.01356	0.318067	6.3306	2.44206e-10	3.35251e-09		ENSMUSG00000035021	Baz1a	1494	1.25167	0.216636	5.77776	7.5703e-09	9.16557e-08		ENSMUSG00000059796	Eif4a1	1959.89	0.719142	0.120117	5.98702	2.1372e-09	2.63855e-08		ENSMUSG00000075284	Wipf1	1911.47	0.890599	0.203719	4.37171	1.23278e-05	0.000145624
ENSMUSG00000044791	Setd2	2778.14	0.680125	0.107469	6.32858	2.47423e-10	3.38858e-09		ENSMUSG00000027333	Smox	225.913	1.1164	0.193251	5.77693	7.60745e-09	9.20036e-08		ENSMUSG00000000134	Tfe3	732.398	0.833198	0.139216	5.98491	2.1651e-09	2.67114e-08		ENSMUSG00000037824	Tspan14	362.327	0.812636	0.185956	4.37005	1.24218e-05	0.000146637
ENSMUSG00000030789	Itgax	625.309	2.54319	0.401864	6.32849	2.47572e-10	3.38858e-09		ENSMUSG00000021384	Susd3	86.0989	1.88486	0.326309	5.77629	7.63642e-09	9.22912e-08		ENSMUSG00000022122	Ednrb	447.75	1.35347	0.226253	5.98211	2.20268e-09	2.71185e-08		ENSMUSG00000029501	Ankle2	543.872	0.59173	0.135432	4.3692	1.24705e-05	0.000146919
ENSMUSG00000029723	Tsc22d4	1450.18	0.78313	0.123747	6.32847	2.47596e-10	3.38858e-09		ENSMUSG00000030748	Il4ra	955.502	1.18596	0.205395	5.77403	7.73999e-09	9.34793e-08		ENSMUSG00000041781	Cpsf2	891.237	0.669583	0.111945	5.98138	2.21259e-09	2.72217e-08		ENSMUSG00000032382	Snx1	830.188	0.744416	0.17051	4.36581	1.26654e-05	0.000148722
ENSMUSG00000028149	Rap1gds1	1288.61	0.623417	0.0985508	6.32584	2.51852e-10	3.44152e-09		ENSMUSG00000031662	Snx20	350.815	1.68644	0.292137	5.77277	7.79769e-09	9.41122e-08		ENSMUSG00000022841	Ap2m1	1010.64	0.847445	0.141726	5.97947	2.23859e-09	2.75226e-08		ENSMUSG00000056268	Dennd1b	1148.39	0.732582	0.167942	4.36211	1.28813e-05	0.000151058
ENSMUSG00000028459	Cd72	426.893	2.02648	0.320406	6.32473	2.53672e-10	3.46108e-09		ENSMUSG00000057738	Sptan1	11189	1.37777	0.238834	5.76875	7.98613e-09	9.61907e-08		ENSMUSG00000030272	Camk1	1101.79	1.17003	0.195698	5.97874	2.24866e-09	2.76272e-08		ENSMUSG00000021701	Plk2	404.623	1.15772	0.265489	4.36069	1.2965e-05	0.00015194
ENSMUSG00000046207	Pik3r6	130.511	2.29411	0.362813	6.32311	2.56349e-10	3.49224e-09		ENSMUSG00000030779	Rbbp6	1690.97	0.579886	0.100537	5.7679	8.02649e-09	9.66114e-08		ENSMUSG00000020437	Myo1g	725.347	1.59724	0.267175	5.97824	2.25556e-09	2.76903e-08		ENSMUSG00000027639	Samhd1	3903.53	1.05033	0.240924	4.35957	1.30318e-05	0.000152622
ENSMUSG00000054404	Slfn5	3003.62	1.23524	0.195382	6.32218	2.57896e-10	3.50794e-09		ENSMUSG00000005656	Snx6	1261.19	0.812476	0.140916	5.76567	8.13363e-09	9.77719e-08		ENSMUSG00000023992	Trem2	495.769	2.90159	0.48557	5.97563	2.29203e-09	2.80439e-08		ENSMUSG00000021975	Ints9	272.731	0.746097	0.171171	4.35878	1.30791e-05	0.000153075
ENSMUSG00000034022	Cpsf1	648.751	0.873213	0.138136	6.32138	2.59238e-10	3.5208e-09		ENSMUSG00000004266	Ptpn6	2888.69	1.7427	0.302255	5.76566	8.13391e-09	9.77719e-08		ENSMUSG00000035181	Heatr5a	1254.48	1.08918	0.182341	5.97332	2.3247e-09	2.83961e-08		ENSMUSG00000006932	Ctnnb1	4372.77	0.602138	0.138205	4.35685	1.3195e-05	0.00015433
ENSMUSG00000048612	Myof	2840.51	1.68537	0.266744	6.31831	2.64445e-10	3.58878e-09		ENSMUSG00000024642	Tle4	638.025	0.927402	0.160968	5.76141	8.3412e-09	1.00128e-07		ENSMUSG00000034854	Mfsd12	582.072	1.82141	0.305142	5.96904	2.38647e-09	2.91192e-08		ENSMUSG00000042292	Mkl1	884.902	0.815404	0.187304	4.35336	1.34064e-05	0.000156699
ENSMUSG00000025366	Esyt1	1640.55	0.759149	0.120196	6.31594	2.68516e-10	3.64124e-09		ENSMUSG00000067889	Sptbn2	269.049	2.24156	0.389131	5.76042	8.39046e-09	1.00584e-07		ENSMUSG00000020115	Tbk1	876.451	0.915542	0.153437	5.96688	2.41835e-09	2.94677e-08		ENSMUSG00000029249	Rest	1149	0.588	0.135092	4.35259	1.34538e-05	0.00015715
ENSMUSG00000027009	Itga4	1194.36	1.52311	0.241178	6.3153	2.69641e-10	3.65093e-09		ENSMUSG00000034187	Nsf	957.083	0.859891	0.149355	5.75737	8.54367e-09	1.02351e-07		ENSMUSG00000041236	Vps41	1281.06	0.582139	0.097594	5.96491	2.44776e-09	2.98033e-08		ENSMUSG00000028385	Snx30	640.36	0.89421	0.20569	4.34736	1.37786e-05	0.00016053
ENSMUSG00000040463	Mybbp1a	1372.51	0.696042	0.110234	6.31421	2.7154e-10	3.67385e-09		ENSMUSG00000022360	Atad2	499.33	1.10833	0.192534	5.75655	8.5851e-09	1.02778e-07		ENSMUSG00000033499	Larp4b	1769.71	0.642636	0.10794	5.95366	2.62204e-09	3.17106e-08		ENSMUSG00000043131	Mob1a	2964.66	0.662987	0.152611	4.34429	1.39725e-05	0.000162461
ENSMUSG00000024737	Slc15a3	595.516	2.87339	0.455235	6.31187	2.75677e-10	3.72202e-09		ENSMUSG00000049562	Ap5b1	248.189	1.13404	0.1972	5.75069	8.88809e-09	1.06334e-07		ENSMUSG00000001847	Rac1	3734.72	0.601807	0.1011	5.9526	2.63909e-09	3.18735e-08		ENSMUSG00000028931	Kcnab2	610.87	1.06663	0.245533	4.34414	1.39819e-05	0.000162465
ENSMUSG00000002844	Adprh	441.627	0.728126	0.115365	6.31147	2.76395e-10	3.72819e-09		ENSMUSG00000020576	Nbas	642.925	1.01627	0.1768	5.74812	9.02414e-09	1.07889e-07		ENSMUSG00000031165	Was	615.004	1.5873	0.266733	5.95091	2.66657e-09	3.21835e-08		ENSMUSG00000047810	Ccdc88b	689.912	1.1291	0.260017	4.34242	1.40924e-05	0.000163641
ENSMUSG00000090164	BC035044	151.046	2.78002	0.440847	6.30608	2.86192e-10	3.85741e-09		ENSMUSG00000033790	Tubgcp5	404.967	0.924416	0.160832	5.74772	9.04543e-09	1.08071e-07		ENSMUSG00000057596	Trim30d	422.296	1.55644	0.261568	5.95043	2.67442e-09	3.22563e-08		ENSMUSG00000002957	Ap2a2	4016.45	0.645862	0.148752	4.34186	1.41283e-05	0.000163951
ENSMUSG00000056076	Eif3b	2825.44	0.549336	0.0871503	6.30332	2.91344e-10	3.92388e-09		ENSMUSG00000027291	Vps39	868.666	0.725501	0.126273	5.74548	9.16601e-09	1.09262e-07		ENSMUSG00000020198	Ap3d1	3654.13	0.691029	0.116174	5.94822	2.71072e-09	3.2672e-08		ENSMUSG00000025544	Tm9sf2	1575.65	0.679269	0.156676	4.33551	1.45423e-05	0.000168316
ENSMUSG00000058624	Gda	1913.66	1.37382	0.218194	6.29633	3.04777e-10	4.09238e-09		ENSMUSG00000024053	Emilin2	519.891	1.45607	0.253469	5.74457	9.21542e-09	1.09733e-07		ENSMUSG00000001833	Sept7	3581.88	0.561619	0.0944576	5.94572	2.75238e-09	3.31291e-08		ENSMUSG00000030096	Slc6a6	2436.69	1.08164	0.249535	4.33464	1.45998e-05	0.000168762
ENSMUSG00000032562	Gnai2	6750.87	0.828152	0.131598	6.29305	3.1128e-10	4.17025e-09		ENSMUSG00000066800	Rnasel	696.117	1.73093	0.301377	5.74341	9.27886e-09	1.10415e-07		ENSMUSG00000027333	Smox	225.913	1.14006	0.191795	5.94415	2.77897e-09	3.34266e-08		ENSMUSG00000021451	Sema4d	813.51	1.03115	0.237972	4.33308	1.47039e-05	0.000169744
ENSMUSG00000008475	Arpc5	1770.12	1.09045	0.173497	6.28514	3.27548e-10	4.36719e-09		ENSMUSG00000034330	Plcg2	1371.98	1.56176	0.271936	5.74312	9.29457e-09	1.10528e-07		ENSMUSG00000052056	Zfp217	816.774	1.07288	0.181269	5.91876	3.24382e-09	3.87298e-08		ENSMUSG00000037664	Cdkn1c	522.392	1.40185	0.323785	4.32957	1.494e-05	0.000172023
ENSMUSG00000004070	Hmox2	1164.19	0.954253	0.151827	6.28513	3.27583e-10	4.36719e-09		ENSMUSG00000031976	Urb2	198.164	0.967092	0.168422	5.74206	9.35322e-09	1.11151e-07		ENSMUSG00000071715	Ncf4	339.645	1.95507	0.330429	5.91676	3.28347e-09	3.91768e-08		ENSMUSG00000036469	March1	598.508	1.11995	0.258699	4.32917	1.49672e-05	0.000172224
ENSMUSG00000014778	Fhod1	283.508	1.24677	0.198608	6.27757	3.43903e-10	4.56944e-09		ENSMUSG00000024772	Ehd1	2003.58	0.618661	0.107758	5.74122	9.39984e-09	1.11556e-07		ENSMUSG00000014778	Fhod1	283.508	1.16303	0.196703	5.91263	3.36689e-09	4.00971e-08		ENSMUSG00000023452	Pisd	191.133	1.01877	0.23536	4.32854	1.501e-05	0.000172605
ENSMUSG00000035569	Ankrd11	4700.51	0.72206	0.115062	6.27541	3.48723e-10	4.62657e-09		ENSMUSG00000018381	Abi3	511.569	1.43567	0.250089	5.74063	9.4325e-09	1.11869e-07		ENSMUSG00000028459	Cd72	426.893	1.86708	0.315788	5.91244	3.3708e-09	4.00971e-08		ENSMUSG00000022000	Zc3h13	1757.75	0.790859	0.182875	4.32458	1.52821e-05	0.000175394
ENSMUSG00000061136	Prpf40a	2154.52	0.684983	0.109306	6.26668	3.68817e-10	4.88587e-09		ENSMUSG00000025534	Gusb	1573.54	1.74747	0.304896	5.73137	9.96238e-09	1.17604e-07		ENSMUSG00000024587	Nars	1474.1	0.547475	0.0926616	5.90833	3.45592e-09	4.09888e-08		ENSMUSG00000033697	Arhgap39	287.989	1.09887	0.254249	4.32201	1.54611e-05	0.000177149
ENSMUSG00000045482	Trrap	2006.46	0.939827	0.15	6.26552	3.71582e-10	4.91882e-09		ENSMUSG00000029416	Slc15a4	278.413	1.26473	0.220692	5.73076	9.99828e-09	1.17949e-07		ENSMUSG00000021003	Galc	417.532	1.58739	0.26867	5.90832	3.45608e-09	4.09888e-08		ENSMUSG00000043004	Gng2	613.213	0.952967	0.220496	4.32193	1.54671e-05	0.000177149
ENSMUSG00000036528	Ppfibp2	344.454	0.9554	0.152557	6.26259	3.78624e-10	5.00459e-09		ENSMUSG00000007041	Clic1	1292.57	1.07151	0.187	5.73001	1.00422e-08	1.18232e-07		ENSMUSG00000053580	Tanc2	1211.32	1.11927	0.189562	5.90448	3.53761e-09	4.19277e-08		ENSMUSG00000039005	Tlr4	477.116	1.03831	0.240249	4.32182	1.54749e-05	0.000177149
ENSMUSG00000030062	Rpn1	1934.45	0.805083	0.128676	6.25666	3.9332e-10	5.19498e-09		ENSMUSG00000043300	B3galnt1	246.822	1.40837	0.245895	5.72753	1.01905e-08	1.19741e-07		ENSMUSG00000041815	Poldip3	961.845	0.779387	0.132026	5.90328	3.56352e-09	4.21505e-08		ENSMUSG00000038417	Fig4	471.879	0.663883	0.153692	4.31958	1.56327e-05	0.000178841
ENSMUSG00000070923	Klhl9	1749.87	0.90033	0.144091	6.24834	4.14836e-10	5.46698e-09		ENSMUSG00000020823	Sec14l1	2334.87	0.80941	0.141384	5.72492	1.03485e-08	1.21436e-07		ENSMUSG00000062127	Cttnbp2nl	1325.93	1.27856	0.2167	5.90016	3.63157e-09	4.28983e-08		ENSMUSG00000034247	Plekhm1	1516.96	0.776137	0.179712	4.31879	1.56887e-05	0.000179251
ENSMUSG00000013629	Cad	734.89	1.12344	0.179843	6.24681	4.18919e-10	5.51262e-09		ENSMUSG00000049659	Aftph	1131.46	0.680415	0.118881	5.72351	1.04347e-08	1.22366e-07		ENSMUSG00000013707	Tnfaip8l2	270.934	1.92776	0.326762	5.89957	3.6445e-09	4.30226e-08		ENSMUSG00000031314	Taf1	1540.62	0.575853	0.133567	4.31135	1.62264e-05	0.0001848
ENSMUSG00000039047	Pigk	681.917	0.754713	0.120844	6.24535	4.2284e-10	5.5601e-09		ENSMUSG00000089872	Rps6kc1	519.707	0.840617	0.146915	5.7218	1.05402e-08	1.23522e-07		ENSMUSG00000032571	Pik3r4	601.807	0.815038	0.138291	5.89365	3.77749e-09	4.45333e-08		ENSMUSG00000040713	Creg1	1584.23	1.23862	0.287489	4.30842	1.64425e-05	0.000186783
ENSMUSG00000034947	Tmem106a	476.956	1.38658	0.222068	6.24397	4.26593e-10	5.60531e-09		ENSMUSG00000063506	Arhgap22	276.433	1.34171	0.23462	5.71867	1.0736e-08	1.25734e-07		ENSMUSG00000019302	Atp6v0a1	1585.11	1.01305	0.171981	5.89049	3.85064e-09	4.53655e-08		ENSMUSG00000040616	Tmem51	172.367	1.16393	0.270229	4.30718	1.65347e-05	0.000187471
ENSMUSG00000059883	Irak4	478.994	1.22549	0.196323	6.24224	4.3135e-10	5.65945e-09		ENSMUSG00000027381	Bcl2l11	379.717	1.46646	0.256447	5.71838	1.07545e-08	1.25868e-07		ENSMUSG00000021624	Cd180	381.118	1.6253	0.27612	5.8862	3.95167e-09	4.6525e-08		ENSMUSG00000005054	Cstb	357.46	1.27252	0.295695	4.30348	1.68136e-05	0.000190512
ENSMUSG00000000278	Scpep1	915.977	1.02163	0.163706	6.24064	4.35778e-10	5.71332e-09		ENSMUSG00000033319	Fem1c	543.692	0.811215	0.142072	5.70989	1.13051e-08	1.31839e-07		ENSMUSG00000024077	Strn	969.936	0.634216	0.107786	5.88403	4.00386e-09	4.70777e-08		ENSMUSG00000039047	Pigk	681.917	0.570341	0.132586	4.30166	1.69527e-05	0.000191965
ENSMUSG00000027770	Dhx36	677.086	0.734392	0.117733	6.23776	4.43884e-10	5.80888e-09		ENSMUSG00000037410	Tbc1d2b	1093.67	0.93244	0.163339	5.70862	1.13896e-08	1.32602e-07		ENSMUSG00000004266	Ptpn6	2888.69	1.77752	0.302104	5.8838	4.00949e-09	4.71023e-08		ENSMUSG00000022500	Litaf	1390.72	1.23687	0.287653	4.29987	1.70899e-05	0.000193375
ENSMUSG00000060131	Atp8b4	117.116	1.82257	0.29219	6.23761	4.44293e-10	5.80888e-09		ENSMUSG00000053318	Slamf8	118.694	2.14148	0.37563	5.70102	1.1909e-08	1.38559e-07		ENSMUSG00000002325	Irf9	816.943	0.963551	0.163785	5.88302	4.02858e-09	4.72733e-08		ENSMUSG00000032691	Nlrp3	111.149	2.19922	0.511498	4.29956	1.71136e-05	0.000193417
ENSMUSG00000021720	Rnf180	104.86	2.39043	0.383272	6.23691	4.46304e-10	5.82555e-09		ENSMUSG00000058006	Mdn1	1765.56	1.24478	0.218392	5.69973	1.19996e-08	1.39431e-07		ENSMUSG00000054404	Slfn5	3003.62	1.14702	0.195063	5.88026	4.09627e-09	4.79733e-08		ENSMUSG00000004266	Ptpn6	2888.69	1.42258	0.330989	4.29795	1.72382e-05	0.000194578
ENSMUSG00000004933	Matk	123.799	2.65477	0.425956	6.2325	4.59041e-10	5.98302e-09		ENSMUSG00000032740	Ccdc88a	1074.22	0.786768	0.138042	5.69947	1.20183e-08	1.39557e-07		ENSMUSG00000022350	Washc5	1108.98	0.771047	0.131152	5.87905	4.12622e-09	4.82605e-08		ENSMUSG00000026339	Ccdc93	742.889	0.660953	0.153915	4.29429	1.75256e-05	0.000197446
ENSMUSG00000043300	B3galnt1	246.822	1.52723	0.245121	6.23051	4.64918e-10	6.04631e-09		ENSMUSG00000004054	Map3k11	808.967	0.840479	0.147529	5.69706	1.21893e-08	1.4145e-07		ENSMUSG00000038866	Zcchc2	940.938	0.82117	0.139718	5.87735	4.16885e-09	4.87271e-08		ENSMUSG00000029763	Exoc4	1224.96	0.545915	0.127202	4.29173	1.77285e-05	0.000199606
ENSMUSG00000056724	Nbeal2	471.259	1.0481	0.16824	6.22982	4.66975e-10	6.06862e-09		ENSMUSG00000020064	Herc4	973.482	0.785358	0.137892	5.69546	1.23041e-08	1.42689e-07		ENSMUSG00000029098	Acox3	787.066	0.732944	0.124796	5.87315	4.27584e-09	4.99447e-08		ENSMUSG00000030738	Eif3c	5453.93	0.43487	0.101349	4.29082	1.78011e-05	0.000200296
ENSMUSG00000033943	Mga	2136.62	0.928665	0.149077	6.22942	4.68166e-10	6.07966e-09		ENSMUSG00000034593	Myo5a	5237.47	1.1697	0.205444	5.69355	1.24424e-08	1.44105e-07		ENSMUSG00000063931	Pepd	1682.05	1.00698	0.171527	5.8707	4.33964e-09	5.06567e-08		ENSMUSG00000036270	Edc4	520.84	0.655568	0.15284	4.28923	1.79293e-05	0.000201611
ENSMUSG00000079020	Slc45a4	567.287	0.962274	0.154565	6.2257	4.79402e-10	6.22103e-09		ENSMUSG00000032020	Ubash3b	409.92	1.35198	0.237612	5.68985	1.27152e-08	1.46882e-07		ENSMUSG00000027199	Gatm	507.465	1.42483	0.24284	5.86737	4.42768e-09	5.16166e-08		ENSMUSG00000059208	Hnrnpm	3064.97	0.528068	0.12314	4.28837	1.79988e-05	0.000202265
ENSMUSG00000079164	Tlr5	143.641	2.04102	0.32785	6.22547	4.80112e-10	6.2257e-09		ENSMUSG00000022122	Ednrb	447.75	1.28897	0.226653	5.68696	1.29324e-08	1.49294e-07		ENSMUSG00000030605	Mfge8	6679.11	2.23832	0.381908	5.86088	4.60432e-09	5.36055e-08		ENSMUSG00000035671	Zswim4	329.556	0.654234	0.152633	4.28633	1.81648e-05	0.000204001
ENSMUSG00000017721	Pigt	438.209	0.750255	0.120543	6.22395	4.84791e-10	6.28179e-09		ENSMUSG00000032612	Usp4	1549.74	0.555927	0.0977672	5.68623	1.29875e-08	1.49735e-07		ENSMUSG00000027447	Cst3	5273.04	0.862057	0.147135	5.85895	4.65789e-09	5.41937e-08		ENSMUSG00000036053	Fmnl2	641.925	0.737923	0.172243	4.2842	1.83394e-05	0.000205611
ENSMUSG00000035711	Dok3	299.309	2.27451	0.36549	6.22319	4.87161e-10	6.3033e-09		ENSMUSG00000036529	Sbf1	1163.98	0.665901	0.117283	5.67773	1.36491e-08	1.56753e-07		ENSMUSG00000001473	Tubb6	680.28	1.43452	0.245027	5.85453	4.78359e-09	5.55834e-08		ENSMUSG00000031093	Dock11	1534.75	0.887544	0.207181	4.2839	1.83646e-05	0.000205611
ENSMUSG00000020074	Ccar1	1639.6	0.757335	0.121717	6.22209	4.90584e-10	6.33838e-09		ENSMUSG00000024077	Strn	969.936	0.614392	0.108224	5.67704	1.37045e-08	1.57288e-07		ENSMUSG00000031093	Dock11	1534.75	1.10482	0.188883	5.84927	4.93749e-09	5.71848e-08		ENSMUSG00000020409	Slu7	1623.18	0.474985	0.110904	4.28287	1.84501e-05	0.000206293
ENSMUSG00000019470	Xab2	527.102	0.859796	0.138252	6.21904	5.00219e-10	6.45816e-09		ENSMUSG00000079426	Arpc4	1637.9	0.76145	0.134177	5.67495	1.38732e-08	1.59019e-07		ENSMUSG00000023022	Lima1	1438.02	1.00373	0.171624	5.84841	4.96297e-09	5.74425e-08		ENSMUSG00000035093	Secisbp2l	3184.54	0.434954	0.101624	4.28003	1.86868e-05	0.000208677
ENSMUSG00000032504	Pdcd6ip	3444.15	0.646696	0.103989	6.21889	5.00677e-10	6.45939e-09		ENSMUSG00000027698	Nceh1	873.512	1.55232	0.273591	5.67387	1.39608e-08	1.59918e-07		ENSMUSG00000018341	Il12rb2	78.9814	2.94346	0.503316	5.84812	4.97147e-09	5.75035e-08		ENSMUSG00000029561	Oasl2	683.772	1.0619	0.248184	4.27869	1.87997e-05	0.000209569
ENSMUSG00000041408	Wapl	2792.07	0.471789	0.0758756	6.21793	5.03772e-10	6.49461e-09		ENSMUSG00000040466	Blvrb	576.646	1.11636	0.196758	5.67376	1.39697e-08	1.59918e-07		ENSMUSG00000028793	Rnf19b	932.432	1.10882	0.189646	5.84682	5.01066e-09	5.78219e-08		ENSMUSG00000030982	9030624J02Rik	817.518	0.485567	0.113486	4.27866	1.88021e-05	0.000209569
ENSMUSG00000040466	Blvrb	576.646	1.22063	0.196464	6.213	5.19832e-10	6.69194e-09		ENSMUSG00000024174	Pot1b	124.737	1.17476	0.2073	5.66695	1.45366e-08	1.66261e-07		ENSMUSG00000050022	Amz1	123.052	2.46082	0.420885	5.84677	5.01201e-09	5.78219e-08		ENSMUSG00000026987	Baz2b	1581.39	0.527752	0.123368	4.27788	1.88683e-05	0.000210176
ENSMUSG00000009907	Vps4b	1191	0.679749	0.109414	6.21261	5.21102e-10	6.70344e-09		ENSMUSG00000035569	Ankrd11	4700.51	0.651842	0.115082	5.66416	1.47743e-08	1.68694e-07		ENSMUSG00000039062	Anpep	1867.47	1.87015	0.319963	5.8449	5.06875e-09	5.83629e-08		ENSMUSG00000079442	St6galnac4	512.826	1.371	0.320618	4.27612	1.90177e-05	0.000211426
ENSMUSG00000030465	Psd3	1164.59	1.03106	0.166076	6.20836	5.35389e-10	6.87231e-09		ENSMUSG00000025060	Slk	2079.32	0.575862	0.101676	5.66369	1.48149e-08	1.69049e-07		ENSMUSG00000001418	Glmp	365.754	1.16709	0.200087	5.83291	5.44694e-09	6.26363e-08		ENSMUSG00000038811	Gngt2	552.388	1.44905	0.339306	4.27062	1.94928e-05	0.000215862
ENSMUSG00000033228	Scaf11	3285.84	0.634091	0.10218	6.20564	5.44746e-10	6.98736e-09		ENSMUSG00000001995	Sipa1l2	605.364	1.19371	0.2109	5.66008	1.51306e-08	1.7243e-07		ENSMUSG00000003316	Glg1	2486.42	0.998069	0.171232	5.82877	5.5839e-09	6.41283e-08		ENSMUSG00000040225	Prrc2c	6322.03	0.521296	0.122076	4.27026	1.95245e-05	0.000215862
ENSMUSG00000040356	Skiv2l	732.39	0.664337	0.107067	6.20484	5.47513e-10	7.0178e-09		ENSMUSG00000041268	Dmxl2	846.676	1.28198	0.226532	5.65917	1.52109e-08	1.73235e-07		ENSMUSG00000003435	Supt5	2245.66	0.430245	0.0738703	5.82433	5.73421e-09	6.57696e-08		ENSMUSG00000070462	Tlnrd1	684.63	0.835303	0.195694	4.26842	1.96864e-05	0.000217382
ENSMUSG00000051504	Siglech	329.105	2.61329	0.421198	6.20442	5.48988e-10	7.03163e-09		ENSMUSG00000004933	Matk	123.799	2.37742	0.420774	5.65012	1.60336e-08	1.82255e-07		ENSMUSG00000058486	Wdr91	589.799	1.45205	0.249368	5.82292	5.78299e-09	6.62862e-08		ENSMUSG00000030126	Tmcc1	871.689	0.527578	0.123702	4.26492	1.99974e-05	0.000220542
ENSMUSG00000059866	Tnip2	341.581	1.18457	0.191053	6.20021	5.6389e-10	7.2173e-09		ENSMUSG00000041219	Arhgap11a	304.431	1.36862	0.242276	5.64902	1.61365e-08	1.83306e-07		ENSMUSG00000027342	Pcna	286.929	1.12925	0.194009	5.82064	5.86229e-09	6.71086e-08		ENSMUSG00000028849	Map7d1	4565.38	0.772091	0.181099	4.26337	2.01369e-05	0.000221943
ENSMUSG00000020361	Hspa4	4577.7	0.59227	0.0955446	6.19888	5.68652e-10	7.26257e-09		ENSMUSG00000052102	Gnpda1	339.544	1.39334	0.246668	5.64864	1.61721e-08	1.83593e-07		ENSMUSG00000028149	Rap1gds1	1288.61	0.573589	0.0985978	5.81746	5.97484e-09	6.82213e-08		ENSMUSG00000038092	Hsd3b5	26.547	15.7504	3.6959	4.26159	NA	NA
ENSMUSG00000053289	Ddx10	724.106	0.583468	0.0941405	6.19785	5.72406e-10	7.30003e-09		ENSMUSG00000028917	Plekhm2	957.449	1.18648	0.210053	5.64848	1.61875e-08	1.83651e-07		ENSMUSG00000035152	Ap2b1	2166.61	0.668629	0.115001	5.81411	6.09578e-09	6.94239e-08		ENSMUSG00000028917	Plekhm2	957.449	0.980173	0.230008	4.26148	2.03076e-05	0.000223547
ENSMUSG00000042055	Wdr11	724.195	0.779164	0.125832	6.19209	5.93713e-10	7.5609e-09		ENSMUSG00000029616	Erp29	1277.8	0.891368	0.15786	5.64658	1.63672e-08	1.85571e-07		ENSMUSG00000027951	Adar	1201.11	1.00175	0.172342	5.81255	6.15278e-09	7.00282e-08		ENSMUSG00000056708	Ier5	1100.18	1.10304	0.258888	4.26067	2.03811e-05	0.000224079
ENSMUSG00000032265	Fam46a	1512.95	1.05983	0.171206	6.19038	6.00211e-10	7.62727e-09		ENSMUSG00000057596	Trim30d	422.296	1.48006	0.262173	5.64534	1.64852e-08	1.86671e-07		ENSMUSG00000035093	Secisbp2l	3184.54	0.537415	0.0924738	5.81154	6.19017e-09	7.04088e-08		ENSMUSG00000026630	Batf3	93.3129	1.56832	0.368106	4.2605	2.03966e-05	0.000224111
ENSMUSG00000032870	Smap2	1120.06	1.23041	0.19887	6.18701	6.13167e-10	7.78078e-09		ENSMUSG00000036985	Zdhhc9	311.141	1.01091	0.179161	5.64244	1.67659e-08	1.89728e-07		ENSMUSG00000024660	Incenp	547.172	1.45412	0.250613	5.80227	6.54245e-09	7.43205e-08		ENSMUSG00000021830	Txndc16	489.422	0.65166	0.152971	4.26001	2.04414e-05	0.000224464
ENSMUSG00000021451	Sema4d	813.51	1.35545	0.219187	6.184	6.2497e-10	7.91925e-09		ENSMUSG00000032220	Myo1e	1820.23	1.46696	0.260308	5.63548	1.74567e-08	1.97295e-07		ENSMUSG00000030921	Trim30a	888.701	1.42567	0.245917	5.79736	6.73679e-09	7.63818e-08		ENSMUSG00000036104	Rab3gap1	1736.97	0.536065	0.125854	4.25942	2.0496e-05	0.000224924
ENSMUSG00000021279	Cdc42bpb	3498.08	1.13105	0.182939	6.18267	6.30266e-10	7.98067e-09		ENSMUSG00000026663	Atf6	1050	0.762766	0.135414	5.63286	1.77246e-08	2.00196e-07		ENSMUSG00000018572	Phf23	494.304	0.909395	0.156875	5.79693	6.75409e-09	7.65291e-08		ENSMUSG00000016018	Skiv2l2	920.031	0.617805	0.145077	4.25845	2.05845e-05	0.000225617
ENSMUSG00000047153	Khnyn	883.108	0.811956	0.13141	6.17881	6.45875e-10	8.16088e-09		ENSMUSG00000029084	Cd38	607.628	1.62137	0.287893	5.63184	1.78299e-08	2.01258e-07		ENSMUSG00000028822	Tmem50a	753.579	0.729005	0.125784	5.79568	6.80445e-09	7.70361e-08		ENSMUSG00000022969	Il10rb	519.495	1.04109	0.244518	4.25772	2.0652e-05	0.000226218
ENSMUSG00000035181	Heatr5a	1254.48	1.12736	0.182461	6.17862	6.4663e-10	8.16462e-09		ENSMUSG00000059182	Skap2	1105.31	0.894892	0.158954	5.6299	1.80318e-08	2.03407e-07		ENSMUSG00000041238	Rbbp8	500.826	0.95076	0.164048	5.79561	6.8075e-09	7.70361e-08		ENSMUSG00000071379	Hpcal1	602.138	0.916869	0.21544	4.25579	2.08313e-05	0.000227901
ENSMUSG00000062960	Kdr	1180.07	1.82977	0.296211	6.17723	6.52364e-10	8.23118e-09		ENSMUSG00000028763	Hspg2	8017.18	1.56785	0.278514	5.62936	1.80882e-08	2.03914e-07		ENSMUSG00000026496	Parp1	1655.61	0.685645	0.118353	5.79323	6.90467e-09	7.8086e-08		ENSMUSG00000020823	Sec14l1	2334.87	0.660141	0.155169	4.25435	2.09658e-05	0.000229232
ENSMUSG00000030201	Lrp6	2953.76	0.742083	0.120153	6.17616	6.568e-10	8.28127e-09		ENSMUSG00000063904	Dpp3	425.375	0.738355	0.131358	5.62096	1.89903e-08	2.13406e-07		ENSMUSG00000063550	Nup98	1519.82	0.667682	0.1153	5.79084	7.00369e-09	7.91052e-08		ENSMUSG00000027770	Dhx36	677.086	0.552794	0.129954	4.25378	2.10193e-05	0.000229675
ENSMUSG00000032740	Ccdc88a	1074.22	0.852505	0.138169	6.17003	6.8277e-10	8.60261e-09		ENSMUSG00000041303	Gtf3c3	403.216	1.06677	0.189792	5.62075	1.9013e-08	2.13527e-07		ENSMUSG00000030982	9030624J02Rik	817.518	0.593739	0.102577	5.78821	7.114e-09	8.02492e-08		ENSMUSG00000026123	Plekhb2	1241.69	0.777504	0.182893	4.25114	2.12683e-05	0.000231826
ENSMUSG00000057738	Sptan1	11189	1.4734	0.238819	6.16952	6.84968e-10	8.6242e-09		ENSMUSG00000045482	Trrap	2006.46	0.842727	0.149999	5.61821	1.92945e-08	2.16415e-07		ENSMUSG00000053754	Chd8	1878.45	0.649287	0.112444	5.77429	7.72778e-09	8.69522e-08		ENSMUSG00000022142	Nup155	383.436	0.716589	0.168588	4.25053	2.13262e-05	0.000232315
ENSMUSG00000071715	Ncf4	339.645	2.05148	0.332586	6.16827	6.9039e-10	8.68631e-09		ENSMUSG00000000530	Acvrl1	476.434	1.04178	0.185586	5.61348	1.98294e-08	2.21576e-07		ENSMUSG00000032436	Cmtm7	181.798	1.34254	0.232581	5.77237	7.81663e-09	8.78872e-08		ENSMUSG00000001270	Ckb	1027.45	1.09162	0.256963	4.24816	2.15532e-05	0.000234644
ENSMUSG00000079426	Arpc4	1637.9	0.828636	0.134355	6.16752	6.93677e-10	8.7215e-09		ENSMUSG00000052889	Prkcb	1132.92	1.56842	0.279454	5.61244	1.99491e-08	2.22773e-07		ENSMUSG00000039294	BC017643	492.45	1.09377	0.189891	5.75999	8.41169e-09	9.39341e-08		ENSMUSG00000050390	C77080	732.137	1.70624	0.402048	4.24387	2.19699e-05	0.000238596
ENSMUSG00000024381	Bin1	964.106	1.10995	0.180047	6.1648	7.05724e-10	8.86669e-09		ENSMUSG00000023932	Cdc5l	873.342	0.625818	0.111573	5.60906	2.03431e-08	2.26676e-07		ENSMUSG00000021895	Arhgef3	1316.31	0.980493	0.170271	5.75842	8.49052e-09	9.47548e-08		ENSMUSG00000030748	Il4ra	955.502	0.952351	0.224433	4.24337	2.20192e-05	0.000238985
ENSMUSG00000020589	Fam49a	858.322	1.09779	0.178138	6.16255	7.15811e-10	8.98072e-09		ENSMUSG00000019261	Map1s	378.809	0.955995	0.170455	5.6085	2.04084e-08	2.27189e-07		ENSMUSG00000026958	Dpp7	197.818	1.5357	0.266794	5.75613	8.60659e-09	9.5899e-08		ENSMUSG00000025854	Fam20c	724.262	1.30767	0.308204	4.24286	2.20687e-05	0.000239376
ENSMUSG00000030147	Clec4b1	37.1078	3.58706	0.582138	6.16186	7.18933e-10	9.01353e-09		ENSMUSG00000040463	Mybbp1a	1372.51	0.616862	0.110051	5.60523	2.07977e-08	2.31088e-07		ENSMUSG00000040710	St8sia4	521.267	1.3379	0.232433	5.75607	8.60922e-09	9.5899e-08		ENSMUSG00000001855	Nup214	805.219	0.634006	0.149579	4.23859	2.24924e-05	0.000243526
ENSMUSG00000020115	Tbk1	876.451	0.946794	0.153691	6.16037	7.25741e-10	9.09248e-09		ENSMUSG00000036641	Ccdc148	224.465	1.99717	0.356327	5.60487	2.08412e-08	2.31282e-07		ENSMUSG00000045980	Tmem104	434.957	1.47461	0.256282	5.75385	8.72326e-09	9.71084e-08		ENSMUSG00000025060	Slk	2079.32	0.472751	0.111613	4.23563	2.27916e-05	0.000246397
ENSMUSG00000024542	Cep192	545.479	1.09119	0.177348	6.1528	7.61255e-10	9.5307e-09		ENSMUSG00000037012	Hk1	1695.85	0.918369	0.163882	5.60383	2.09664e-08	2.32527e-07		ENSMUSG00000027533	Fabp5	3916.01	1.79799	0.312541	5.75282	8.77681e-09	9.76434e-08		ENSMUSG00000022575	Gsdmd	304.994	1.13257	0.267396	4.23555	2.27992e-05	0.000246397
ENSMUSG00000038212	Mfsd14b	410.846	0.773076	0.125736	6.14841	7.82636e-10	9.77772e-09		ENSMUSG00000029475	Kdm2b	703.49	1.15118	0.205477	5.60246	2.11334e-08	2.34086e-07		ENSMUSG00000027304	Rtf1	1221.77	0.568743	0.0988808	5.7518	8.82967e-09	9.817e-08		ENSMUSG00000035725	Prkx	664.958	0.93498	0.220891	4.23278	2.30825e-05	0.000249157
ENSMUSG00000023992	Trem2	495.769	3.16008	0.51406	6.14729	7.88155e-10	9.82597e-09		ENSMUSG00000095609	Gm21188	105.161	1.71755	0.306621	5.60154	2.12455e-08	2.35134e-07		ENSMUSG00000020898	Ctc1	241.929	0.827107	0.143888	5.74827	9.01622e-09	1.00056e-07		ENSMUSG00000042712	Tceal9	960.802	1.00808	0.23847	4.22731	2.36507e-05	0.000254209
ENSMUSG00000045165	AI467606	136.523	1.88197	0.306242	6.14539	7.97687e-10	9.93782e-09		ENSMUSG00000028869	Gnl2	500.649	0.674741	0.120458	5.60147	2.12544e-08	2.35134e-07		ENSMUSG00000034613	Ppm1h	667.787	1.30176	0.226467	5.74813	9.02369e-09	1.00077e-07		ENSMUSG00000062203	Gspt1	1903.99	0.442053	0.104595	4.22631	2.37556e-05	0.000255182
ENSMUSG00000036875	Dna2	93.1802	1.80987	0.294597	6.14355	8.0699e-10	1.00467e-08		ENSMUSG00000028164	Manba	243.162	1.17205	0.209281	5.60037	2.13892e-08	2.36478e-07		ENSMUSG00000111535	Gm35154	35.1131	3.1955	0.556302	5.74418	9.23658e-09	1.02208e-07		ENSMUSG00000032217	Rnf111	947.593	0.493786	0.116983	4.22101	2.43215e-05	0.000260789
ENSMUSG00000040945	Rcc2	1222.67	1.109	0.18062	6.13993	8.25587e-10	1.0271e-08		ENSMUSG00000022391	Rangap1	1231.16	0.658919	0.117712	5.59773	2.17178e-08	2.39962e-07		ENSMUSG00000028868	Wasf2	2667.92	0.844438	0.147009	5.74414	9.23889e-09	1.02208e-07		ENSMUSG00000020198	Ap3d1	3654.13	0.537937	0.127509	4.21883	2.45572e-05	0.000263157
ENSMUSG00000025280	Polr3a	281.584	1.05645	0.172111	6.13819	8.34662e-10	1.03767e-08		ENSMUSG00000033207	Mamdc2	320.353	2.16184	0.386222	5.59741	2.17576e-08	2.40253e-07		ENSMUSG00000004626	Stxbp2	603.415	0.944678	0.164601	5.73921	9.51204e-09	1.051e-07		ENSMUSG00000061032	Rrp1	1601.22	0.369759	0.0877016	4.2161	2.48565e-05	0.000266044
ENSMUSG00000040296	Ddx58	791.07	1.22491	0.199649	6.13531	8.49908e-10	1.05441e-08		ENSMUSG00000023143	Nagpa	299.933	1.05425	0.188419	5.59526	2.20297e-08	2.42956e-07		ENSMUSG00000029465	Arpc3	1825.45	0.939195	0.163657	5.73881	9.53468e-09	1.05284e-07		ENSMUSG00000015889	Lta4h	1001.3	0.522339	0.123991	4.2127	2.52331e-05	0.00026975
ENSMUSG00000024642	Tle4	638.025	0.986778	0.161006	6.12882	8.85343e-10	1.09531e-08		ENSMUSG00000056124	B4galt6	688.245	1.32106	0.236157	5.59399	2.21912e-08	2.44433e-07		ENSMUSG00000022961	Son	6058.85	0.602791	0.105066	5.73723	9.62356e-09	1.06133e-07		ENSMUSG00000041685	Fcho2	1419.89	0.499479	0.118618	4.21081	2.54455e-05	0.000271693
ENSMUSG00000054693	Adam10	1205.17	0.80546	0.131427	6.12858	8.86691e-10	1.09622e-08		ENSMUSG00000024587	Nars	1474.1	0.518803	0.0927524	5.59342	2.22643e-08	2.45087e-07		ENSMUSG00000030199	Etv6	861.48	0.755994	0.131862	5.73323	9.85341e-09	1.08443e-07		ENSMUSG00000006304	Arpc2	4352.65	0.674717	0.160257	4.21023	2.55114e-05	0.000272031
ENSMUSG00000026923	Notch1	931.553	0.905614	0.147777	6.12825	8.88508e-10	1.0977e-08		ENSMUSG00000030793	Pycard	290.861	1.60183	0.286435	5.59228	2.24111e-08	2.46398e-07		ENSMUSG00000028238	Atp6v0d2	2857.8	2.76586	0.482804	5.72874	1.0118e-08	1.11173e-07		ENSMUSG00000031575	Ash2l	547.306	0.531435	0.126254	4.20927	2.56201e-05	0.000272902
ENSMUSG00000071369	Map3k5	974.312	0.817356	0.133399	6.12717	8.9455e-10	1.1044e-08		ENSMUSG00000010307	Tmem86a	271.886	1.80504	0.323034	5.58779	2.29976e-08	2.52689e-07		ENSMUSG00000021701	Plk2	404.623	1.38856	0.242394	5.72852	1.01309e-08	1.11246e-07		ENSMUSG00000028657	Ppt1	975.629	0.72214	0.1716	4.20827	2.57338e-05	0.000273786
ENSMUSG00000048756	Foxo3	1607.2	0.820751	0.134039	6.12321	9.17079e-10	1.13064e-08		ENSMUSG00000022263	Trio	2037.33	1.3549	0.242482	5.5876	2.30223e-08	2.52805e-07		ENSMUSG00000059866	Tnip2	341.581	1.08575	0.189734	5.72248	1.04981e-08	1.14923e-07		ENSMUSG00000071714	Csf2rb2	798.501	1.39001	0.330324	4.20801	2.57626e-05	0.000273928
ENSMUSG00000038564	Ift172	869.303	1.22946	0.200862	6.12093	9.30292e-10	1.14614e-08		ENSMUSG00000029723	Tsc22d4	1450.18	0.690906	0.123709	5.58495	2.33765e-08	2.56348e-07		ENSMUSG00000043535	Setx	2305.75	0.999788	0.174727	5.72201	1.0527e-08	1.15168e-07		ENSMUSG00000056201	Cfl1	5809.88	0.716002	0.170186	4.20717	2.58593e-05	0.000274792
ENSMUSG00000020700	Map3k3	1117.5	0.873718	0.142784	6.11915	9.40765e-10	1.15824e-08		ENSMUSG00000057191	AB124611	301.433	1.47589	0.264267	5.58486	2.33882e-08	2.56348e-07		ENSMUSG00000041297	Cdk13	1758.5	0.624458	0.109157	5.72076	1.06049e-08	1.15878e-07		ENSMUSG00000020387	Jade2	1258.04	0.909809	0.216281	4.20662	2.59224e-05	0.000275246
ENSMUSG00000027287	Snap23	1628.65	0.916764	0.149881	6.11663	9.55738e-10	1.17586e-08		ENSMUSG00000056121	Fez2	1059.36	0.715814	0.128384	5.57558	2.46713e-08	2.69745e-07		ENSMUSG00000023852	Chd1	1796.56	0.68187	0.119263	5.71734	1.08204e-08	1.18016e-07		ENSMUSG00000026958	Dpp7	197.818	1.23082	0.292713	4.20486	2.61241e-05	0.000276944
ENSMUSG00000023852	Chd1	1796.56	0.729706	0.119393	6.11182	9.85035e-10	1.21106e-08		ENSMUSG00000036528	Ppfibp2	344.454	0.84397	0.151607	5.56682	2.59429e-08	2.833e-07		ENSMUSG00000034330	Plcg2	1371.98	1.55326	0.271743	5.71591	1.09116e-08	1.18937e-07		ENSMUSG00000025178	Pi4k2a	837.399	1.0442	0.248393	4.20382	2.62443e-05	0.000278052
ENSMUSG00000017057	Il13ra1	278.751	1.41334	0.231339	6.1094	1.00007e-09	1.22785e-08		ENSMUSG00000027962	Vcam1	1074.18	1.69301	0.304184	5.56575	2.61029e-08	2.84826e-07		ENSMUSG00000001150	Mcm3ap	939.434	0.84084	0.147112	5.71566	1.09278e-08	1.1904e-07		ENSMUSG00000000957	Mmp14	804.233	1.14967	0.273518	4.20326	2.63098e-05	0.000278288
ENSMUSG00000006676	Usp19	1672.62	0.75412	0.123575	6.10251	1.04415e-09	1.27756e-08		ENSMUSG00000041890	Git2	1374.31	0.726692	0.130567	5.56567	2.61146e-08	2.84826e-07		ENSMUSG00000028692	Akr1a1	4902.45	0.868698	0.152036	5.71376	1.10507e-08	1.20306e-07		ENSMUSG00000024900	Cpt1a	1328.72	0.767168	0.182519	4.20323	2.63136e-05	0.000278288
ENSMUSG00000031207	Msn	11478.1	0.922854	0.151264	6.10093	1.05454e-09	1.28938e-08		ENSMUSG00000020412	Ascc2	567.874	0.946702	0.170165	5.56344	2.64509e-08	2.88317e-07		ENSMUSG00000036820	Amdhd2	199.665	1.13267	0.198251	5.71332	1.10791e-08	1.20541e-07		ENSMUSG00000042599	Kdm7a	1838.02	0.566525	0.134916	4.19908	2.68002e-05	0.000282259
ENSMUSG00000028309	Rnf20	1617.45	0.562583	0.0923399	6.09252	1.11145e-09	1.3571e-08		ENSMUSG00000022350	Washc5	1108.98	0.730563	0.131364	5.56138	2.67651e-08	2.91384e-07		ENSMUSG00000025473	Adam8	725.581	2.53559	0.443856	5.71265	1.11231e-08	1.20946e-07		ENSMUSG00000023367	Tmem176a	520.324	0.90165	0.214833	4.19697	2.70509e-05	0.000284731
ENSMUSG00000033467	Crlf2	247.656	1.6559	0.271853	6.09117	1.12086e-09	1.36578e-08		ENSMUSG00000026126	Ptpn18	694.879	1.56119	0.280852	5.55874	2.71724e-08	2.95457e-07		ENSMUSG00000053716	Dusp7	737.205	0.843888	0.147731	5.71234	1.11435e-08	1.21093e-07		ENSMUSG00000052085	Dock8	2339.26	0.805424	0.192051	4.1938	2.74316e-05	0.000288397
ENSMUSG00000034543	Morc2a	637.068	0.824813	0.135496	6.08735	1.14794e-09	1.39685e-08		ENSMUSG00000067150	Xpo5	479.737	0.846619	0.152563	5.5493	2.86817e-08	3.11107e-07		ENSMUSG00000029763	Exoc4	1224.96	0.659326	0.115555	5.70574	1.15838e-08	1.25801e-07		ENSMUSG00000039942	Ptger4	171.993	1.08919	0.259753	4.19317	2.75085e-05	0.000288863
ENSMUSG00000035671	Zswim4	329.556	0.843041	0.138537	6.08533	1.16254e-09	1.41269e-08		ENSMUSG00000047153	Khnyn	883.108	0.729509	0.131548	5.54557	2.92991e-08	3.17609e-07		ENSMUSG00000007833	Aldh16a1	231.217	0.99829	0.174986	5.70497	1.16361e-08	1.26292e-07		ENSMUSG00000006127	Inpp5k	409.425	0.671155	0.160071	4.19287	2.7545e-05	0.000289076
ENSMUSG00000022377	Asap1	1522.55	0.667525	0.109723	6.08373	1.17417e-09	1.42559e-08		ENSMUSG00000028048	Gba	383.45	1.14622	0.2068	5.54267	2.97888e-08	3.22328e-07		ENSMUSG00000027556	Car1	27.8353	17.9237	3.14455	5.69995	NA	NA		ENSMUSG00000024073	Birc6	6032.47	0.756119	0.180354	4.19242	2.75996e-05	0.000289478
ENSMUSG00000061132	Blnk	718.452	2.06228	0.338997	6.08348	1.17601e-09	1.42613e-08		ENSMUSG00000020130	Tbc1d15	943.271	0.597413	0.107795	5.54213	2.9882e-08	3.23141e-07		ENSMUSG00000025969	Nrp2	1997.96	0.931614	0.16345	5.6997	1.20017e-08	1.3018e-07		ENSMUSG00000097004	4731419I09Rik	5.77768	5.54271	1.3227	4.19046	2.78386e-05	0.00029164
ENSMUSG00000020368	Canx	6658.85	0.615642	0.101212	6.08273	1.18156e-09	1.43092e-08		ENSMUSG00000046245	Pilra	110.318	2.12841	0.384121	5.54098	3.00775e-08	3.25057e-07		ENSMUSG00000061778	Mospd2	381.367	1.04839	0.183948	5.69938	1.20246e-08	1.3035e-07		ENSMUSG00000024349	Tmem173	291.14	1.24732	0.297757	4.18905	2.8012e-05	0.000293112
ENSMUSG00000071646	Mta2	1352.67	0.774652	0.12738	6.08144	1.19111e-09	1.43954e-08		ENSMUSG00000020437	Myo1g	725.347	1.48198	0.26749	5.54031	3.01936e-08	3.26113e-07		ENSMUSG00000030096	Slc6a6	2436.69	1.29724	0.227648	5.69845	1.20899e-08	1.30977e-07		ENSMUSG00000041781	Cpsf2	891.237	0.514696	0.122929	4.18693	2.82755e-05	0.000295521
ENSMUSG00000036833	Pnpla7	425.26	1.31749	0.216868	6.07511	1.23901e-09	1.49641e-08		ENSMUSG00000037487	Ubr5	4710.54	0.818483	0.147739	5.54005	3.02386e-08	3.264e-07		ENSMUSG00000019970	Sgk1	763.235	1.49536	0.262502	5.69655	1.22257e-08	1.32368e-07		ENSMUSG00000050022	Amz1	123.052	1.92137	0.459229	4.1839	2.86549e-05	0.000299135
ENSMUSG00000057421	Las1l	686.17	0.701779	0.115521	6.07493	1.24045e-09	1.49713e-08		ENSMUSG00000027540	Ptpn1	2111.78	1.26036	0.227532	5.53929	3.03701e-08	3.27621e-07		ENSMUSG00000047881	Rell1	308.193	1.3729	0.24111	5.69407	1.24045e-08	1.34223e-07		ENSMUSG00000080268	Brms1	419.6	0.758707	0.181359	4.18346	2.87101e-05	0.000299535
ENSMUSG00000110388	Gm30329	22.9899	4.99027	0.82148	6.07473	1.24195e-09	1.49793e-08		ENSMUSG00000031540	Kat6a	3313.57	0.729639	0.131759	5.53769	3.06487e-08	3.30225e-07		ENSMUSG00000020430	Pes1	724.192	0.58854	0.103391	5.69237	1.25289e-08	1.35485e-07		ENSMUSG00000022667	Cd200r1	106.622	1.84663	0.44146	4.18301	2.87677e-05	0.000299961
ENSMUSG00000052102	Gnpda1	339.544	1.50097	0.247435	6.06613	1.3103e-09	1.57715e-08		ENSMUSG00000059456	Ptk2b	1944.4	0.94728	0.171199	5.5332	3.14433e-08	3.37968e-07		ENSMUSG00000036634	Mag	29.6541	3.10749	0.546032	5.69105	1.26263e-08	1.36456e-07		ENSMUSG00000031153	Gripap1	786.22	0.58605	0.140196	4.18022	2.91223e-05	0.000303302
ENSMUSG00000034218	Atm	826.246	1.07018	0.176487	6.06379	1.32952e-09	1.5992e-08		ENSMUSG00000038034	Igsf8	454.579	1.21922	0.22043	5.53108	3.18272e-08	3.41783e-07		ENSMUSG00000033628	Pik3c3	757.227	0.75009	0.131842	5.68929	1.27568e-08	1.37699e-07		ENSMUSG00000004099	Dnmt1	1491.62	0.778656	0.186324	4.17904	2.92746e-05	0.00030471
ENSMUSG00000026094	Stk17b	1270.82	1.52512	0.251689	6.05954	1.3651e-09	1.63978e-08		ENSMUSG00000029233	Srd5a3	226.558	1.20024	0.217002	5.53102	3.18367e-08	3.41783e-07		ENSMUSG00000059555	Tor4a	360.591	1.21004	0.212738	5.68795	1.28577e-08	1.38704e-07		ENSMUSG00000001175	Calm1	9931.1	0.551937	0.13212	4.17754	2.94685e-05	0.000306189
ENSMUSG00000062345	Serpinb2	6.21022	7.22542	1.19253	6.05889	1.37067e-09	1.64536e-08		ENSMUSG00000038151	Prdm1	132.244	1.65978	0.300271	5.52761	3.24615e-08	3.48281e-07		ENSMUSG00000007817	Zmiz1	3401.72	0.904988	0.159166	5.6858	1.30203e-08	1.40373e-07		ENSMUSG00000004707	Ly9	361.305	1.2448	0.298145	4.17514	2.97797e-05	0.000309062
ENSMUSG00000059336	Slc14a1	69.271	2.62524	0.433548	6.05526	1.40194e-09	1.68063e-08		ENSMUSG00000017830	Dhx58	223.869	1.51303	0.274029	5.52141	3.36297e-08	3.60162e-07		ENSMUSG00000034390	Cmip	1200.12	0.881396	0.15504	5.68496	1.30844e-08	1.40894e-07		ENSMUSG00000039298	Cdk5rap2	579.964	0.630801	0.151196	4.17207	3.01841e-05	0.000313076
ENSMUSG00000066682	Pilrb2	39.7518	2.98662	0.493261	6.05484	1.40554e-09	1.6838e-08		ENSMUSG00000039936	Pik3cd	1444.09	1.44105	0.261252	5.51593	3.46948e-08	3.70898e-07		ENSMUSG00000006527	Sfmbt1	648.035	0.72462	0.127558	5.6807	1.34142e-08	1.44008e-07		ENSMUSG00000036833	Pnpla7	425.26	0.980704	0.235126	4.17098	3.03298e-05	0.000314221
ENSMUSG00000038393	Txnip	10453.5	0.819205	0.135303	6.05459	1.40774e-09	1.68531e-08		ENSMUSG00000031935	Med17	343.313	0.927376	0.168158	5.51491	3.48968e-08	3.72834e-07		ENSMUSG00000070462	Tlnrd1	684.63	1.01369	0.178457	5.68031	1.34454e-08	1.44231e-07		ENSMUSG00000037148	Arhgap10	651.815	1.11178	0.266614	4.17001	3.0458e-05	0.000314998
ENSMUSG00000016554	Eif3d	1653.69	0.561362	0.0927595	6.05181	1.43229e-09	1.7124e-08		ENSMUSG00000071379	Hpcal1	602.138	1.08447	0.19674	5.51218	3.54418e-08	3.78202e-07		ENSMUSG00000021039	Snw1	1443.12	0.552901	0.0973377	5.68023	1.34512e-08	1.44231e-07		ENSMUSG00000058624	Gda	1913.66	0.995591	0.238904	4.16733	3.08184e-05	0.00031832
ENSMUSG00000023947	Nfkbie	487.903	1.90715	0.315173	6.05114	1.43828e-09	1.71839e-08		ENSMUSG00000039005	Tlr4	477.116	1.21079	0.219813	5.50825	3.62415e-08	3.85578e-07		ENSMUSG00000027248	Pdia3	3520.61	0.828206	0.145826	5.67941	1.35159e-08	1.44837e-07		ENSMUSG00000042684	Npl	212.19	1.85344	0.445052	4.16456	3.11956e-05	0.000321322
ENSMUSG00000028238	Atp6v0d2	2857.8	3.0218	0.499543	6.04912	1.45642e-09	1.73891e-08		ENSMUSG00000038564	Ift172	869.303	1.1061	0.20095	5.50436	3.70518e-08	3.93728e-07		ENSMUSG00000030816	Rnf40	1026.91	0.537413	0.0946379	5.67862	1.35784e-08	1.4542e-07		ENSMUSG00000040249	Lrp1	14669.3	1.1171	0.268291	4.16378	3.13028e-05	0.000322236
ENSMUSG00000052997	Uba2	1097.42	0.53505	0.0885078	6.04522	1.49203e-09	1.77784e-08		ENSMUSG00000041408	Wapl	2792.07	0.417732	0.075901	5.50364	3.72032e-08	3.94629e-07		ENSMUSG00000040225	Prrc2c	6322.03	0.631682	0.111306	5.67521	1.38522e-08	1.48263e-07		ENSMUSG00000090112	Shprh	881.896	0.618081	0.14849	4.16244	3.14859e-05	0.000323933
ENSMUSG00000034593	Myo5a	5237.47	1.24159	0.205509	6.04155	1.52645e-09	1.81763e-08		ENSMUSG00000041515	Irf8	1937.7	1.67295	0.304249	5.49864	3.82723e-08	4.05485e-07		ENSMUSG00000050335	Lgals3	4173.89	2.70224	0.47633	5.67304	1.40285e-08	1.5006e-07		ENSMUSG00000034621	Gpatch8	1133.19	0.426648	0.102517	4.16172	3.15859e-05	0.000324774
ENSMUSG00000029104	Htt	1257.7	0.761427	0.126079	6.03929	1.54797e-09	1.84203e-08		ENSMUSG00000069793	Slfn9	219.141	1.51958	0.276478	5.4962	3.88059e-08	4.10894e-07		ENSMUSG00000073418	C4b	2936.81	1.31764	0.23236	5.67068	1.42232e-08	1.51959e-07		ENSMUSG00000066595	Flvcr1	312.723	0.954997	0.229527	4.16071	3.17254e-05	0.00032602
ENSMUSG00000078676	Casc3	708.095	0.693431	0.114863	6.03703	1.56974e-09	1.86668e-08		ENSMUSG00000042506	Usp22	1058.02	0.493689	0.089834	5.49557	3.89456e-08	4.1204e-07		ENSMUSG00000033697	Arhgap39	287.989	1.30301	0.230017	5.66487	1.47138e-08	1.56824e-07		ENSMUSG00000006390	Elovl1	184.51	1.205	0.289638	4.16036	3.17748e-05	0.000326339
ENSMUSG00000020828	Pld2	329.102	1.1567	0.191648	6.03553	1.58442e-09	1.88287e-08		ENSMUSG00000005370	Msh6	565.832	0.786463	0.14311	5.4955	3.89605e-08	4.1204e-07		ENSMUSG00000041219	Arhgap11a	304.431	1.36349	0.240743	5.66367	1.48172e-08	1.57737e-07		ENSMUSG00000017264	Exosc10	755.258	0.502639	0.120933	4.15633	3.23394e-05	0.000331945
ENSMUSG00000097142	Gm26778	93.0515	1.73953	0.288276	6.03426	1.59694e-09	1.89649e-08		ENSMUSG00000030016	Zfp638	1613.91	0.654893	0.119212	5.49351	3.9402e-08	4.16462e-07		ENSMUSG00000020806	Rhbdf2	264.352	1.07413	0.189665	5.66333	1.4846e-08	1.57949e-07		ENSMUSG00000039193	Nlrc4	142.352	1.50792	0.362858	4.15567	3.24336e-05	0.00033272
ENSMUSG00000017446	C1qtnf1	441.359	1.60613	0.266314	6.03098	1.62969e-09	1.9328e-08		ENSMUSG00000028249	Sdcbp	3544.55	1.18677	0.216081	5.49222	3.96905e-08	4.19013e-07		ENSMUSG00000038299	Wdr36	505.928	0.956935	0.169003	5.66222	1.49426e-08	1.58881e-07		ENSMUSG00000019433	Gipc1	378.225	0.788256	0.189712	4.15501	3.25269e-05	0.000333485
ENSMUSG00000019302	Atp6v0a1	1585.11	1.03795	0.17218	6.02828	1.6571e-09	1.96268e-08		ENSMUSG00000041720	Pi4ka	2380.38	0.840623	0.153185	5.48764	4.07345e-08	4.29016e-07		ENSMUSG00000026786	Apbb1ip	743.031	1.30288	0.230131	5.66145	1.50103e-08	1.59411e-07		ENSMUSG00000004936	Map2k1	1090.23	0.480433	0.115667	4.15357	3.27324e-05	0.000335147
ENSMUSG00000031540	Kat6a	3313.57	0.794191	0.131785	6.02641	1.67643e-09	1.98426e-08		ENSMUSG00000020115	Tbk1	876.451	0.842113	0.153475	5.48696	4.08919e-08	4.30418e-07		ENSMUSG00000055172	C1ra	316.113	1.28342	0.226858	5.65737	1.53713e-08	1.63147e-07		ENSMUSG00000046688	Tifa	399.43	1.19326	0.287292	4.15348	3.27455e-05	0.000335147
ENSMUSG00000024660	Incenp	547.172	1.51266	0.251198	6.02179	1.72498e-09	2.04037e-08		ENSMUSG00000051504	Siglech	329.105	2.30689	0.420545	5.48547	4.12368e-08	4.33791e-07		ENSMUSG00000000530	Acvrl1	476.434	1.04657	0.185008	5.65688	1.54147e-08	1.6351e-07		ENSMUSG00000026024	Als2	545.683	0.706726	0.170196	4.15242	3.28979e-05	0.000336319
ENSMUSG00000069609	Cd300ld4	48.5881	3.06479	0.509345	6.01712	1.77543e-09	2.09865e-08		ENSMUSG00000028163	Nfkb1	1685.09	0.829093	0.151207	5.48318	4.17753e-08	4.38941e-07		ENSMUSG00000056537	Rlim	2081.88	0.52876	0.0934894	5.65583	1.55092e-08	1.64414e-07		ENSMUSG00000020143	Dock2	3489.14	1.11564	0.268714	4.15176	3.29926e-05	0.000337069
ENSMUSG00000022867	Usp25	2188.73	0.637743	0.106097	6.01097	1.84415e-09	2.17698e-08		ENSMUSG00000025429	Pstpip2	231.092	1.48087	0.27026	5.47944	4.26682e-08	4.47525e-07		ENSMUSG00000021357	Exoc2	471.53	0.800079	0.141468	5.65556	1.55338e-08	1.64577e-07		ENSMUSG00000031833	Mast3	670.171	0.862405	0.207726	4.15165	3.30092e-05	0.000337069
ENSMUSG00000024066	Xdh	2454.97	1.23539	0.205663	6.00686	1.89154e-09	2.22848e-08		ENSMUSG00000003420	Fcgrt	1655.38	0.865778	0.15811	5.47579	4.35568e-08	4.56038e-07		ENSMUSG00000031583	Wrn	640.95	0.579752	0.102515	5.65528	1.55595e-08	1.64751e-07		ENSMUSG00000007458	M6pr	1059.32	0.695013	0.16743	4.15107	3.30929e-05	0.00033773
ENSMUSG00000003316	Glg1	2486.42	1.02886	0.171302	6.0061	1.90039e-09	2.23742e-08		ENSMUSG00000028233	Tgs1	512.219	0.772499	0.141135	5.47347	4.41296e-08	4.61492e-07		ENSMUSG00000017631	Abr	1191.19	1.11151	0.196656	5.65206	1.58532e-08	1.67761e-07		ENSMUSG00000018507	Trpv2	285.916	1.07998	0.26055	4.14499	3.39828e-05	0.00034575
ENSMUSG00000037286	Stag1	1309.01	0.632945	0.105425	6.00375	1.9281e-09	2.26855e-08		ENSMUSG00000040651	Fam208a	1246.63	0.639386	0.116875	5.47067	4.48343e-08	4.68586e-07		ENSMUSG00000036023	Parp2	285.838	1.05654	0.187309	5.64065	1.6941e-08	1.7874e-07		ENSMUSG00000003435	Supt5	2245.66	0.337587	0.0814514	4.14464	3.40345e-05	0.000345949
ENSMUSG00000051786	Tubgcp6	355.51	1.19401	0.198954	6.00147	1.95543e-09	2.29766e-08		ENSMUSG00000009470	Tnpo1	1730.47	0.595431	0.109216	5.45186	4.98445e-08	5.173e-07		ENSMUSG00000005054	Cstb	357.46	1.51924	0.269629	5.63455	1.7552e-08	1.84748e-07		ENSMUSG00000025804	Ccr1	87.9176	1.78672	0.431525	4.14047	3.4659e-05	0.000351493
ENSMUSG00000042404	Dennd4b	563.072	1.31399	0.219151	5.99582	2.02461e-09	2.37581e-08		ENSMUSG00000026496	Parp1	1655.61	0.644502	0.118299	5.44807	5.0919e-08	5.27528e-07		ENSMUSG00000006699	Cdc42	3221.18	0.683947	0.121421	5.63285	1.7726e-08	1.86439e-07		ENSMUSG00000020021	Fgd6	480.182	0.995054	0.240334	4.1403	3.46852e-05	0.000351558
ENSMUSG00000050619	Zscan29	423.568	0.773287	0.129093	5.99015	2.09651e-09	2.45209e-08		ENSMUSG00000020868	Xylt2	261.086	1.0444	0.191711	5.44777	5.10045e-08	5.28106e-07		ENSMUSG00000038417	Fig4	471.879	0.784356	0.139249	5.63277	1.77337e-08	1.86439e-07		ENSMUSG00000049562	Ap5b1	248.189	0.89831	0.217194	4.13598	3.5344e-05	0.000357624
ENSMUSG00000021686	Ap3b1	1365.96	0.699987	0.116913	5.98724	2.13436e-09	2.49401e-08		ENSMUSG00000028556	Dock7	953.356	0.813618	0.149385	5.44646	5.13823e-08	5.31399e-07		ENSMUSG00000032596	Uba7	302.835	1.47711	0.262267	5.63209	1.78036e-08	1.87064e-07		ENSMUSG00000056130	Ticam2	178.326	1.67477	0.40522	4.13301	3.58051e-05	0.000361877
ENSMUSG00000029176	Anapc4	638.984	0.667578	0.111506	5.98693	2.13845e-09	2.49512e-08		ENSMUSG00000060311	Mucl1	8.24383	6.87604	1.26255	5.44616	5.14677e-08	5.31973e-07		ENSMUSG00000030789	Itgax	625.309	2.20451	0.391573	5.6299	1.80316e-08	1.89236e-07		ENSMUSG00000028431	Ikbkap	616.269	0.786026	0.190286	4.13076	3.61558e-05	0.000365215
ENSMUSG00000020075	Ddx21	2077.42	0.676525	0.113063	5.98363	2.18217e-09	2.5439e-08		ENSMUSG00000055319	Sec23ip	819.704	0.657094	0.120765	5.4411	5.29535e-08	5.46377e-07		ENSMUSG00000026437	Cdk18	289.975	2.12484	0.378293	5.61692	1.94386e-08	2.03282e-07		ENSMUSG00000028691	Prdx1	3460.32	0.829346	0.200841	4.12937	3.63755e-05	0.000367225
ENSMUSG00000021608	Lpcat1	338.487	1.05777	0.176804	5.98274	2.19409e-09	2.55613e-08		ENSMUSG00000021477	Ctsl	12964	2.22407	0.408881	5.43942	5.34544e-08	5.50905e-07		ENSMUSG00000006005	Tpr	5059.7	0.466822	0.0831441	5.61461	1.97001e-08	2.05895e-07		ENSMUSG00000022387	Brd1	1419.67	0.487123	0.118089	4.12504	3.70676e-05	0.000373364
ENSMUSG00000020868	Xylt2	261.086	1.1538	0.192864	5.98242	2.19851e-09	2.55938e-08		ENSMUSG00000029505	Ep400	2477.14	0.762121	0.140288	5.43253	5.556e-08	5.71281e-07		ENSMUSG00000069830	Nlrp1a	48.5363	2.90695	0.518657	5.60475	2.0855e-08	2.17073e-07		ENSMUSG00000000134	Tfe3	732.398	0.633363	0.153587	4.1238	3.72668e-05	0.000375158
ENSMUSG00000040723	Rcsd1	834.805	1.15713	0.193472	5.98087	2.21955e-09	2.58072e-08		ENSMUSG00000056608	Chd9	1762.73	0.648326	0.119355	5.43191	5.57533e-08	5.72276e-07		ENSMUSG00000044768	D1Ertd622e	294.112	0.960988	0.17167	5.59787	2.17002e-08	2.25079e-07		ENSMUSG00000021262	Evl	1168.14	1.06406	0.258102	4.12263	3.74563e-05	0.000376639
ENSMUSG00000058587	Tmod3	1533.56	0.671875	0.112395	5.9778	2.26171e-09	2.6263e-08		ENSMUSG00000023349	Clec4n	156.055	2.45492	0.452033	5.43084	5.60886e-08	5.75386e-07		ENSMUSG00000021451	Sema4d	813.51	1.2165	0.217363	5.59663	2.18556e-08	2.26559e-07		ENSMUSG00000004952	Rasa4	479.838	1.08238	0.262628	4.12134	3.76675e-05	0.000378516
ENSMUSG00000029501	Ankle2	543.872	0.734564	0.122923	5.9758	2.28966e-09	2.65703e-08		ENSMUSG00000038611	Phrf1	1232.12	0.621478	0.114611	5.42249	5.87758e-08	6.0191e-07		ENSMUSG00000031608	Galnt7	282.042	1.61338	0.288348	5.59526	2.20291e-08	2.28224e-07		ENSMUSG00000037946	Fgd3	410.99	1.23891	0.300632	4.12104	3.7717e-05	0.000378534
ENSMUSG00000035064	Eef2k	652.431	0.846341	0.141693	5.97307	2.32823e-09	2.6992e-08		ENSMUSG00000025034	Trim8	1965.68	0.783278	0.144459	5.42217	5.88805e-08	6.02635e-07		ENSMUSG00000003814	Calr	8169.45	0.846282	0.151285	5.59395	2.21956e-08	2.29815e-07		ENSMUSG00000034453	Polr3b	410.204	0.738912	0.179306	4.12096	3.77299e-05	0.000378534
ENSMUSG00000034786	Gpsm3	215.838	1.56937	0.262752	5.97282	2.33186e-09	2.70071e-08		ENSMUSG00000021196	Pfkp	2481.89	0.917857	0.169356	5.4197	5.97e-08	6.1032e-07		ENSMUSG00000002871	Tpra1	312.36	1.35149	0.241745	5.59057	2.26327e-08	2.33932e-07		ENSMUSG00000023992	Trem2	495.769	2.18794	0.531127	4.11943	3.79811e-05	0.00038084
ENSMUSG00000024811	Tnks2	2166.85	0.571501	0.0957007	5.97176	2.34713e-09	2.71662e-08		ENSMUSG00000028409	Smu1	795.116	0.545281	0.100616	5.41941	5.97969e-08	6.1096e-07		ENSMUSG00000043998	Mgat2	637.041	0.926789	0.165813	5.58937	2.27896e-08	2.35417e-07		ENSMUSG00000050071	Bex1	195.774	1.85606	0.450649	4.11864	3.81117e-05	0.000381933
ENSMUSG00000021665	Hexb	1695.96	1.70173	0.285099	5.96891	2.3884e-09	2.76259e-08		ENSMUSG00000011884	Gltp	935.983	1.11151	0.205224	5.41609	6.09176e-08	6.21695e-07		ENSMUSG00000045962	Wnk1	10473.9	0.783458	0.140199	5.58819	2.29447e-08	2.36745e-07		ENSMUSG00000033285	Wdr3	536.61	0.735426	0.178612	4.11744	3.83096e-05	0.000383701
ENSMUSG00000002455	Prpf6	1274.67	0.563892	0.0944796	5.9684	2.39595e-09	2.76952e-08		ENSMUSG00000026872	Zeb2	6226.64	0.947346	0.174973	5.41424	6.15507e-08	6.27796e-07		ENSMUSG00000035273	Hpse	222.676	1.855	0.331993	5.58746	2.3042e-08	2.37611e-07		ENSMUSG00000023349	Clec4n	156.055	2.035	0.494281	4.11709	3.83686e-05	0.000384061
ENSMUSG00000022000	Zc3h13	1757.75	0.993571	0.166644	5.96223	2.48819e-09	2.87241e-08		ENSMUSG00000030583	Sipa1l3	840.591	0.829133	0.153191	5.41242	6.21777e-08	6.33465e-07		ENSMUSG00000026627	Tmem206	185.541	1.69483	0.30342	5.58577	2.32668e-08	2.39651e-07		ENSMUSG00000035392	Dennd1a	738.045	0.712861	0.173152	4.11697	3.83888e-05	0.000384061
ENSMUSG00000028868	Wasf2	2667.92	0.876389	0.147021	5.96099	2.50712e-09	2.89238e-08		ENSMUSG00000028161	Ppp3ca	1601.6	0.488015	0.0901716	5.41207	6.23007e-08	6.34354e-07		ENSMUSG00000015027	Galns	188.287	1.88437	0.337569	5.58218	2.37519e-08	2.44364e-07		ENSMUSG00000030104	Edem1	1344.66	0.688188	0.167321	4.11298	3.90578e-05	0.000390314
ENSMUSG00000089942	Pira2	56.5981	4.69924	0.788725	5.95803	2.553e-09	2.9434e-08		ENSMUSG00000023277	Twf2	532.505	0.929665	0.171808	5.41107	6.2648e-08	6.36432e-07		ENSMUSG00000052889	Prkcb	1132.92	1.557	0.279187	5.57692	2.44818e-08	2.51437e-07		ENSMUSG00000022438	Parvb	433.834	1.06685	0.259471	4.11164	3.9286e-05	0.000391883
ENSMUSG00000024085	Man2a1	1653.31	1.07404	0.180385	5.95415	2.61429e-09	3.01016e-08		ENSMUSG00000038612	Mcl1	4305.51	0.920454	0.170139	5.41002	6.30164e-08	6.39444e-07		ENSMUSG00000024696	Lpxn	410.1	1.88765	0.338532	5.57597	2.46151e-08	2.5266e-07		ENSMUSG00000022769	Sdf2l1	331.911	1.35189	0.328912	4.1102	3.95313e-05	0.00039394
ENSMUSG00000038866	Zcchc2	940.938	0.833317	0.140039	5.95058	2.67187e-09	3.07049e-08		ENSMUSG00000027272	Ubr1	1103.24	0.85529	0.158123	5.40901	6.33746e-08	6.42712e-07		ENSMUSG00000020661	Dnmt3a	1803.56	1.42547	0.255739	5.57394	2.4904e-08	2.55184e-07		ENSMUSG00000025580	Eif4a3	753.95	0.525151	0.127938	4.10473	4.04794e-05	0.00040271
ENSMUSG00000002668	Dennd1c	173.052	2.01246	0.338283	5.94905	2.69697e-09	3.09734e-08		ENSMUSG00000001440	Kpnb1	2958.35	0.47283	0.0874663	5.40585	6.45001e-08	6.52777e-07		ENSMUSG00000029598	Plbd2	741.114	1.00342	0.180054	5.5729	2.50529e-08	2.56562e-07		ENSMUSG00000030793	Pycard	290.861	1.28031	0.311995	4.10363	4.06721e-05	0.00040439
ENSMUSG00000034902	Pip5k1c	1865.51	1.04376	0.175665	5.94174	2.82016e-09	3.22838e-08		ENSMUSG00000040033	Stat2	507.06	1.03851	0.19211	5.40582	6.4514e-08	6.52777e-07		ENSMUSG00000061175	Fnip2	1286.46	1.74616	0.313475	5.57032	2.54273e-08	2.60096e-07		ENSMUSG00000024085	Man2a1	1653.31	0.810098	0.197443	4.10294	4.07924e-05	0.00040439
ENSMUSG00000034216	Vps18	451.712	1.36018	0.22894	5.94123	2.829e-09	3.23433e-08		ENSMUSG00000029299	Abcg3	413.193	2.04445	0.37833	5.4039	6.52087e-08	6.59057e-07		ENSMUSG00000004936	Map2k1	1090.23	0.587423	0.105494	5.56832	2.57206e-08	2.6268e-07		ENSMUSG00000020841	Cpd	1350.2	0.94256	0.229859	4.10059	4.12091e-05	0.000407915
ENSMUSG00000017264	Exosc10	755.258	0.651658	0.109764	5.9369	2.90467e-09	3.31658e-08		ENSMUSG00000020432	Tcn2	809.467	1.03377	0.191339	5.40284	6.55947e-08	6.62581e-07		ENSMUSG00000043940	Wdfy3	3713.12	1.11571	0.200368	5.5683	2.57243e-08	2.6268e-07		ENSMUSG00000034902	Pip5k1c	1865.51	0.788994	0.192486	4.09896	4.15003e-05	0.000410113
ENSMUSG00000030816	Rnf40	1026.91	0.562413	0.0947471	5.93594	2.92173e-09	3.33392e-08		ENSMUSG00000022906	Parp9	589.41	0.991617	0.183566	5.40197	6.59137e-08	6.65425e-07		ENSMUSG00000045624	Esf1	671.443	0.550627	0.098895	5.5678	2.57977e-08	2.63279e-07		ENSMUSG00000030314	Atg7	447.298	0.836378	0.204435	4.09118	4.29188e-05	0.000422955
ENSMUSG00000000134	Tfe3	732.398	0.827168	0.139403	5.93365	2.96266e-09	3.37795e-08		ENSMUSG00000028931	Kcnab2	610.87	1.20904	0.223978	5.39803	6.7377e-08	6.78801e-07		ENSMUSG00000035354	Uvrag	831.785	0.960633	0.172542	5.56752	2.58393e-08	2.63552e-07		ENSMUSG00000021987	Mtmr6	1192.48	0.458324	0.112105	4.08834	4.34463e-05	0.000426928
ENSMUSG00000026872	Zeb2	6226.64	1.03803	0.174955	5.93315	2.97175e-09	3.38449e-08		ENSMUSG00000051506	Wdfy4	2239.71	1.58888	0.294347	5.39799	6.73914e-08	6.78801e-07		ENSMUSG00000006169	Clint1	2486.78	0.667725	0.120043	5.5624	2.66083e-08	2.70929e-07		ENSMUSG00000016552	Foxred2	151.214	1.58007	0.386665	4.08641	4.38096e-05	0.000429796
ENSMUSG00000035629	Rubcn	1034.03	0.878487	0.148203	5.92761	3.07376e-09	3.49618e-08		ENSMUSG00000028309	Rnf20	1617.45	0.49839	0.092375	5.3953	6.84099e-08	6.8867e-07		ENSMUSG00000029723	Tsc22d4	1450.18	0.685589	0.123428	5.55455	2.78334e-08	2.83241e-07		ENSMUSG00000024054	Smchd1	1536.04	0.715088	0.174997	4.0863	4.38305e-05	0.000429796
ENSMUSG00000038102	Trappc11	728.509	0.840585	0.141926	5.9227	3.16695e-09	3.59758e-08		ENSMUSG00000030921	Trim30a	888.701	1.32767	0.246213	5.39237	6.95329e-08	6.98788e-07		ENSMUSG00000024096	Ralbp1	2130.18	0.683013	0.123029	5.55164	2.83e-08	2.8766e-07		ENSMUSG00000007815	Rhoa	4754.8	0.433526	0.106134	4.0847	4.41331e-05	0.000432286
ENSMUSG00000040026	Saa3	15.2572	6.79848	1.14868	5.91849	3.24902e-09	3.68609e-08		ENSMUSG00000032407	U2surp	1775.81	0.514323	0.095409	5.39072	7.01772e-08	7.04864e-07		ENSMUSG00000006678	Pola1	306.655	0.952209	0.171707	5.54553	2.93058e-08	2.97204e-07		ENSMUSG00000000530	Acvrl1	476.434	0.831241	0.203623	4.08225	4.46021e-05	0.000436399
ENSMUSG00000039126	Prune2	3378.5	1.91825	0.324123	5.91826	3.25364e-09	3.68898e-08		ENSMUSG00000052331	Ankrd44	1104.4	1.00242	0.185985	5.38976	7.05502e-08	7.08211e-07		ENSMUSG00000026663	Atf6	1050	0.74789	0.135006	5.53969	3.03008e-08	3.06421e-07		ENSMUSG00000020964	Sel1l	1758.3	0.636333	0.155979	4.0796	4.51136e-05	0.000440191
ENSMUSG00000056592	Zfp658	157.028	1.5841	0.26775	5.91634	3.29189e-09	3.72997e-08		ENSMUSG00000032468	Armc8	556.837	0.725628	0.134653	5.38886	7.09053e-08	7.11374e-07		ENSMUSG00000042404	Dennd4b	563.072	1.21039	0.218632	5.53621	3.09092e-08	3.12041e-07		ENSMUSG00000037697	Ddhd1	900.481	0.758493	0.186056	4.07668	4.56835e-05	0.000445508
ENSMUSG00000029169	Dhx15	1811.71	0.65856	0.111342	5.91476	3.32369e-09	3.76361e-08		ENSMUSG00000033671	Cep350	2950.1	0.712372	0.132292	5.38483	7.25118e-08	7.26671e-07		ENSMUSG00000024908	Ppp6r3	1540.12	0.70621	0.127718	5.52944	3.21249e-08	3.23395e-07		ENSMUSG00000024696	Lpxn	410.1	1.51116	0.37071	4.07639	4.57398e-05	0.000445812
ENSMUSG00000041958	Pigs	288.785	1.02715	0.173743	5.91187	3.38252e-09	3.82778e-08		ENSMUSG00000001783	Rtcb	1195.82	0.397586	0.0738668	5.38247	7.34695e-08	7.35026e-07		ENSMUSG00000036435	Exoc1	419.402	0.896575	0.162277	5.52496	3.29552e-08	3.30907e-07		ENSMUSG00000028646	Rragc	1978.14	0.625448	0.153515	4.07417	4.61781e-05	0.000449346
ENSMUSG00000026956	Uap1l1	549.476	1.57896	0.267091	5.91171	3.38568e-09	3.82892e-08		ENSMUSG00000031871	Cdh5	1287.89	1.26796	0.235607	5.38165	7.38054e-08	7.37971e-07		ENSMUSG00000024737	Slc15a3	595.516	2.46023	0.445351	5.52425	3.30897e-08	3.3198e-07		ENSMUSG00000032562	Gnai2	6750.87	0.586772	0.144143	4.07075	4.6862e-05	0.000455502
ENSMUSG00000039473	Ubn1	1209.18	0.782167	0.132347	5.90995	3.42211e-09	3.86572e-08		ENSMUSG00000031453	Rasa3	1822.42	0.719488	0.133705	5.38115	7.40135e-08	7.39636e-07		ENSMUSG00000060012	Kif13b	1114.47	0.862211	0.156114	5.52294	3.3337e-08	3.34272e-07		ENSMUSG00000020705	Ddx42	1145.89	0.43661	0.107275	4.07	4.70131e-05	0.000456137
ENSMUSG00000030263	Lrmp	551.93	1.93574	0.32754	5.90993	3.42257e-09	3.86572e-08		ENSMUSG00000009772	Nuak2	252.009	1.47245	0.273845	5.37693	7.57654e-08	7.55021e-07		ENSMUSG00000001632	Brpf1	815.893	0.633412	0.114725	5.52114	3.36812e-08	3.37344e-07		ENSMUSG00000034525	Ice1	1071.77	0.55165	0.135564	4.06929	4.71576e-05	0.000457126
ENSMUSG00000027580	Helz2	1457.39	1.67652	0.283767	5.90807	3.46145e-09	3.90716e-08		ENSMUSG00000023992	Trem2	495.769	2.61774	0.48733	5.3716	7.80424e-08	7.76841e-07		ENSMUSG00000039095	En2	7.15661	6.40989	1.16153	5.5185	3.41903e-08	3.42056e-07		ENSMUSG00000044708	Kcnj10	84.7164	1.81007	0.445229	4.06548	4.79334e-05	0.000463382
ENSMUSG00000038545	Cul7	680.081	1.22888	0.208068	5.90617	3.5016e-09	3.94997e-08		ENSMUSG00000017132	Cyth1	1569.55	0.745546	0.13885	5.36942	7.8989e-08	7.85823e-07		ENSMUSG00000048277	Syngr2	512.644	1.0797	0.195681	5.51768	3.43498e-08	3.43459e-07		ENSMUSG00000052253	Zfp622	508.84	0.655034	0.161145	4.06486	4.80605e-05	0.000464358
ENSMUSG00000005103	Wdr1	5186.71	0.815171	0.138027	5.90587	3.50792e-09	3.95458e-08		ENSMUSG00000024120	Lrpprc	3033.59	1.15773	0.215675	5.36795	7.96383e-08	7.9184e-07		ENSMUSG00000001768	Rin2	1720.1	0.95847	0.173784	5.51529	3.4821e-08	3.47975e-07		ENSMUSG00000024242	Map4k3	752.714	0.722503	0.177957	4.05999	4.90742e-05	0.000473381
ENSMUSG00000045962	Wnk1	10473.9	0.828043	0.140232	5.90482	3.53035e-09	3.97483e-08		ENSMUSG00000029826	Zc3hav1	1528.89	0.790954	0.147545	5.36077	8.28677e-08	8.23029e-07		ENSMUSG00000037921	Ddx60	315.458	1.42388	0.25827	5.51315	3.52465e-08	3.52029e-07		ENSMUSG00000024737	Slc15a3	595.516	1.98045	0.48783	4.05972	4.91322e-05	0.000473684
ENSMUSG00000027429	Sec23b	542.065	0.949377	0.160876	5.9013	3.60643e-09	4.05022e-08		ENSMUSG00000069729	Arid1b	2483.53	0.597974	0.111567	5.35977	8.33289e-08	8.27147e-07		ENSMUSG00000026123	Plekhb2	1241.69	0.918237	0.166735	5.50718	3.64631e-08	3.63036e-07		ENSMUSG00000027951	Adar	1201.11	0.768417	0.189357	4.05802	4.94901e-05	0.000476617
ENSMUSG00000022781	Pak2	1970.57	0.656114	0.111205	5.90002	3.63454e-09	4.07921e-08		ENSMUSG00000036636	Clcn7	576.054	1.06456	0.199061	5.34791	8.8974e-08	8.80234e-07		ENSMUSG00000017721	Pigt	438.209	0.653072	0.11861	5.50605	3.66983e-08	3.64889e-07		ENSMUSG00000006005	Tpr	5059.7	0.370116	0.0912519	4.05598	4.99248e-05	0.000480283
ENSMUSG00000024319	Vps52	593.436	0.565542	0.0959265	5.89558	3.73372e-09	4.18261e-08		ENSMUSG00000035711	Dok3	299.309	1.94833	0.364422	5.34635	8.97447e-08	8.87364e-07		ENSMUSG00000036985	Zdhhc9	311.141	0.977708	0.177625	5.50435	3.70531e-08	3.68211e-07		ENSMUSG00000036435	Exoc1	419.402	0.726366	0.179182	4.05378	5.03971e-05	0.000483779
ENSMUSG00000030681	Mvp	2053.67	0.737276	0.125179	5.88977	3.86731e-09	4.32954e-08		ENSMUSG00000041747	Utp15	288.734	0.948802	0.177496	5.34548	9.01782e-08	8.91155e-07		ENSMUSG00000089832	Shkbp1	178.966	1.2013	0.218318	5.50252	3.74402e-08	3.71522e-07		ENSMUSG00000037280	Galnt6	414.132	1.51901	0.375157	4.049	5.14371e-05	0.000492168
ENSMUSG00000059208	Hnrnpm	3064.97	0.661097	0.112328	5.88543	3.97024e-09	4.43918e-08		ENSMUSG00000027339	Rassf2	1678.53	1.04278	0.195096	5.34495	9.0442e-08	8.93265e-07		ENSMUSG00000039853	Trim14	287.201	1.71716	0.312144	5.50118	3.77259e-08	3.74061e-07		ENSMUSG00000020048	Hsp90b1	9488.79	0.596422	0.147394	4.04644	5.20033e-05	0.000496936
ENSMUSG00000025898	Cwf19l2	820.815	0.625215	0.106252	5.88426	3.9985e-09	4.46797e-08		ENSMUSG00000020770	Unk	275.479	0.761621	0.142624	5.34006	9.29179e-08	9.167e-07		ENSMUSG00000031540	Kat6a	3313.57	0.724317	0.131717	5.49903	3.8188e-08	3.78432e-07		ENSMUSG00000018459	Slc13a3	99.1296	1.63571	0.40432	4.04557	5.21964e-05	0.000498361
ENSMUSG00000055319	Sec23ip	819.704	0.710737	0.120813	5.88296	4.02985e-09	4.49734e-08		ENSMUSG00000036553	Sh3tc1	503.963	1.15109	0.215651	5.33772	9.41234e-08	9.28079e-07		ENSMUSG00000024679	Ms4a6d	306.103	2.47968	0.451014	5.49801	3.84093e-08	3.80412e-07		ENSMUSG00000078945	Naip2	331.319	1.42101	0.351467	4.04309	5.27514e-05	0.000503389
ENSMUSG00000036023	Parp2	285.838	1.10891	0.18851	5.88251	4.0409e-09	4.50685e-08		ENSMUSG00000027649	Ctnnbl1	460.569	0.818719	0.153396	5.33729	9.4347e-08	9.29768e-07		ENSMUSG00000030793	Pycard	290.861	1.56894	0.285467	5.49606	3.88381e-08	3.84445e-07		ENSMUSG00000035352	Ccl12	103.302	1.81579	0.449497	4.0396	5.35419e-05	0.000510385
ENSMUSG00000022969	Il10rb	519.495	1.32466	0.225271	5.8803	4.09522e-09	4.56171e-08		ENSMUSG00000028059	Arhgef2	1879.51	0.715415	0.134044	5.33715	9.4421e-08	9.29981e-07		ENSMUSG00000026867	Gapvd1	1662.79	0.642064	0.116881	5.49333	3.94418e-08	3.89735e-07		ENSMUSG00000026213	Stk11ip	285.415	0.898228	0.222519	4.03664	5.42225e-05	0.000516596
ENSMUSG00000002489	Tiam1	704.331	0.880287	0.149715	5.87976	4.1087e-09	4.57385e-08		ENSMUSG00000031996	Aplp2	9748.59	1.06167	0.198928	5.33697	9.45101e-08	9.30344e-07		ENSMUSG00000024483	Ankhd1	1976.69	0.459609	0.0836727	5.49293	3.95316e-08	3.90224e-07		ENSMUSG00000021248	Tmed10	1133.89	0.62039	0.153871	4.03187	5.53342e-05	0.000526623
ENSMUSG00000034613	Ppm1h	667.787	1.339	0.227771	5.8787	4.13508e-09	4.60034e-08		ENSMUSG00000037119	Fam91a1	1240.59	0.697564	0.130952	5.32687	9.99208e-08	9.79808e-07		ENSMUSG00000060519	Tor3a	429.709	1.14701	0.20893	5.48992	4.02119e-08	3.96279e-07		ENSMUSG00000032407	U2surp	1775.81	0.423426	0.105062	4.03024	5.5719e-05	0.000530002
ENSMUSG00000029826	Zc3hav1	1528.89	0.869078	0.147864	5.87753	4.16422e-09	4.62697e-08		ENSMUSG00000023852	Chd1	1796.56	0.635305	0.119278	5.32623	1.0027e-07	9.82694e-07		ENSMUSG00000020828	Pld2	329.102	1.04724	0.190783	5.48918	4.03812e-08	3.97507e-07		ENSMUSG00000019832	Rab32	305.806	1.08035	0.268176	4.0285	5.61337e-05	0.000533661
ENSMUSG00000026663	Atf6	1050	0.796435	0.135535	5.87621	4.19754e-09	4.66107e-08		ENSMUSG00000024811	Tnks2	2166.85	0.508824	0.0955347	5.32607	1.00362e-07	9.82912e-07		ENSMUSG00000022575	Gsdmd	304.994	1.33648	0.243501	5.48861	4.05111e-08	3.98564e-07		ENSMUSG00000095609	Gm21188	105.161	1.374	0.341255	4.02632	5.66556e-05	0.000538046
ENSMUSG00000022946	Dopey2	933.027	0.878802	0.14982	5.86573	4.47171e-09	4.95933e-08		ENSMUSG00000019088	Dnase1l1	181.187	1.51622	0.284683	5.32599	1.00403e-07	9.82912e-07		ENSMUSG00000019470	Xab2	527.102	0.75871	0.138249	5.48801	4.06499e-08	3.99488e-07		ENSMUSG00000015837	Sqstm1	3351.8	0.452987	0.112782	4.01648	5.90745e-05	0.000559822
ENSMUSG00000022504	Ciita	1291.77	1.88755	0.322038	5.86127	4.59333e-09	5.08786e-08		ENSMUSG00000038175	Mylip	1511.98	0.889457	0.16705	5.3245	1.01232e-07	9.90477e-07		ENSMUSG00000031494	Cd209a	161.695	2.08275	0.379606	5.4866	4.09737e-08	4.02226e-07		ENSMUSG00000031453	Rasa3	1822.42	0.588885	0.146629	4.01615	5.91563e-05	0.000560299
ENSMUSG00000001768	Rin2	1720.1	1.01823	0.17374	5.86062	4.61155e-09	5.10486e-08		ENSMUSG00000033792	Atp7a	578.952	1.18306	0.222349	5.32074	1.03345e-07	1.00893e-06		ENSMUSG00000027381	Bcl2l11	379.717	1.397	0.254626	5.48648	4.10031e-08	4.02292e-07		ENSMUSG00000030760	Acer3	266.336	0.844931	0.210431	4.01524	5.93865e-05	0.000561881
ENSMUSG00000008496	Pou2f2	477.259	1.83087	0.31241	5.86048	4.6152e-09	5.10573e-08		ENSMUSG00000024679	Ms4a6d	306.103	2.41259	0.45349	5.32005	1.03741e-07	1.01114e-06		ENSMUSG00000039047	Pigk	681.917	0.66063	0.12049	5.48286	4.18507e-08	4.09929e-07		ENSMUSG00000004530	Coro1c	2029.87	0.850589	0.21203	4.01165	6.0295e-05	0.000570173
ENSMUSG00000033857	Engase	208.405	1.4795	0.252675	5.85537	4.75941e-09	5.25872e-08		ENSMUSG00000055805	Fmnl1	1559.8	1.31032	0.246325	5.3195	1.04056e-07	1.01364e-06		ENSMUSG00000037608	Bclaf1	1881.83	0.553942	0.101133	5.47738	4.31663e-08	4.2235e-07		ENSMUSG00000053580	Tanc2	1211.32	0.8351	0.208259	4.0099	6.07443e-05	0.000574116
ENSMUSG00000034973	Dopey1	509.103	0.853552	0.145797	5.8544	4.78728e-09	5.28294e-08		ENSMUSG00000004070	Hmox2	1164.19	0.806263	0.151696	5.315	1.0666e-07	1.03674e-06		ENSMUSG00000051498	Tlr6	41.0536	2.4003	0.438444	5.47458	4.38553e-08	4.2862e-07		ENSMUSG00000031333	Abcb7	609.135	0.556984	0.139184	4.00179	6.28646e-05	0.000591014
ENSMUSG00000026317	Cln8	549.573	1.41259	0.241604	5.8467	5.01415e-09	5.51619e-08		ENSMUSG00000030263	Lrmp	551.93	1.73847	0.327112	5.3146	1.06894e-07	1.03845e-06		ENSMUSG00000038467	Chmp4b	3179.7	0.647535	0.118288	5.47424	4.39395e-08	4.28871e-07		ENSMUSG00000021624	Cd180	381.118	1.20921	0.302351	3.99935	6.35176e-05	0.000596837
ENSMUSG00000002885	Adgre5	910.343	0.913877	0.15644	5.84171	5.1668e-09	5.67709e-08		ENSMUSG00000034613	Ppm1h	667.787	1.20656	0.227062	5.3138	1.07362e-07	1.04243e-06		ENSMUSG00000066595	Flvcr1	312.723	1.14763	0.209643	5.47422	4.39433e-08	4.28871e-07		ENSMUSG00000040025	Ythdf2	814.491	0.500746	0.125236	3.99843	6.37639e-05	0.000598479
ENSMUSG00000030703	Gdpd3	10.1584	6.27314	1.07609	5.82957	5.55713e-09	6.08341e-08		ENSMUSG00000071369	Map3k5	974.312	0.709735	0.133578	5.31327	1.07675e-07	1.0449e-06		ENSMUSG00000016087	Fli1	996.355	1.07701	0.196758	5.4738	4.40492e-08	4.2957e-07		ENSMUSG00000050244	Heatr1	696.131	0.853121	0.21337	3.99832	6.37933e-05	0.000598479
ENSMUSG00000026641	Usf1	495.417	0.812412	0.139429	5.8267	5.65336e-09	6.18495e-08		ENSMUSG00000044308	Ubr3	3141.79	0.935325	0.176066	5.31235	1.08219e-07	1.0496e-06		ENSMUSG00000006235	Epor	35.7217	2.95409	0.539731	5.47327	4.41805e-08	4.30615e-07		ENSMUSG00000005371	Fbxo11	1520.46	0.369248	0.092376	3.99723	6.40882e-05	0.000600611
ENSMUSG00000020290	Xpo1	1393.19	0.719116	0.123492	5.8232	5.77317e-09	6.30826e-08		ENSMUSG00000035629	Rubcn	1034.03	0.787664	0.148301	5.31127	1.08865e-07	1.05529e-06		ENSMUSG00000013787	Ehmt2	1477.99	0.605995	0.110731	5.47265	4.4335e-08	4.31884e-07		ENSMUSG00000021686	Ap3b1	1365.96	0.512247	0.128167	3.99672	6.42249e-05	0.000601515
ENSMUSG00000021218	Gdi2	6316.51	0.506844	0.087066	5.82138	5.83653e-09	6.36966e-08		ENSMUSG00000052812	Atad2b	915.293	0.659729	0.124268	5.30894	1.10265e-07	1.0677e-06		ENSMUSG00000038773	Kdm3b	1908.07	0.619857	0.113316	5.47016	4.49627e-08	4.37758e-07		ENSMUSG00000052296	Ppp6r1	2947.35	0.446103	0.11162	3.99662	6.42523e-05	0.000601515
ENSMUSG00000038116	Phf20	586.52	0.716397	0.123092	5.82	5.88476e-09	6.41836e-08		ENSMUSG00000024942	Capn1	904.386	0.650124	0.122499	5.30716	1.11345e-07	1.07698e-06		ENSMUSG00000021264	Yy1	1465.73	0.458416	0.0838077	5.46985	4.50405e-08	4.38276e-07		ENSMUSG00000002812	Flii	3125.8	0.528827	0.132335	3.99611	6.43908e-05	0.000602236
ENSMUSG00000063450	Syne2	4703.78	1.38236	0.237569	5.81878	5.92805e-09	6.46161e-08		ENSMUSG00000044098	Rsbn1	626.77	0.616593	0.116236	5.30464	1.12896e-07	1.08961e-06		ENSMUSG00000024642	Tle4	638.025	0.87878	0.160748	5.46681	4.58198e-08	4.45371e-07		ENSMUSG00000024327	Slc39a7	762.831	0.542159	0.135672	3.99609	6.4397e-05	0.000602236
ENSMUSG00000058006	Mdn1	1765.56	1.27098	0.218463	5.81781	5.96222e-09	6.49488e-08		ENSMUSG00000012819	Cdh23	54.0139	2.5291	0.476898	5.30323	1.13774e-07	1.09749e-06		ENSMUSG00000024818	Slc25a45	168.557	1.44182	0.263851	5.46454	4.6411e-08	4.50871e-07		ENSMUSG00000046410	Kcnk6	221.305	1.1593	0.290359	3.99265	6.53388e-05	0.000610401
ENSMUSG00000061607	Mdc1	685.607	0.841718	0.144725	5.816	6.02741e-09	6.56187e-08		ENSMUSG00000032066	Bco2	72.8552	2.23993	0.422497	5.30165	1.14764e-07	1.10618e-06		ENSMUSG00000022769	Sdf2l1	331.911	1.64198	0.300804	5.45863	4.7982e-08	4.65879e-07		ENSMUSG00000048756	Foxo3	1607.2	0.58843	0.147402	3.99201	6.5516e-05	0.000611735
ENSMUSG00000035051	Dhx57	368.299	0.927206	0.159488	5.81364	6.1129e-09	6.65087e-08		ENSMUSG00000055748	Gsdmc4	158.803	17.915	3.37938	5.30126	NA	NA		ENSMUSG00000034744	Nagk	319.575	1.03662	0.189998	5.45594	4.87138e-08	4.71953e-07		ENSMUSG00000028136	Snx27	844.345	0.794383	0.199117	3.98953	6.62055e-05	0.000617524
ENSMUSG00000027067	Ssrp1	1822.93	0.751428	0.129256	5.8135	6.11791e-09	6.65224e-08		ENSMUSG00000006998	Psmd2	2412.62	0.630329	0.118939	5.2996	1.16056e-07	1.11768e-06		ENSMUSG00000044791	Setd2	2778.14	0.586224	0.107527	5.45188	4.98388e-08	4.82065e-07		ENSMUSG00000042625	Safb2	1069.99	0.50883	0.127575	3.98847	6.65009e-05	0.000619955
ENSMUSG00000004936	Map2k1	1090.23	0.612313	0.105428	5.80785	6.32785e-09	6.87211e-08		ENSMUSG00000056917	Sipa1	1086.96	1.1304	0.213311	5.29931	1.1624e-07	1.11885e-06		ENSMUSG00000029640	Usp12	1012.43	0.915589	0.168029	5.44898	5.06598e-08	4.89472e-07		ENSMUSG00000001473	Tubb6	680.28	1.07189	0.268786	3.98788	6.6665e-05	0.000621158
ENSMUSG00000054263	Lifr	2171.29	0.997956	0.172072	5.79963	6.64595e-09	7.20437e-08		ENSMUSG00000020387	Jade2	1258.04	1.04395	0.197332	5.29031	1.22109e-07	1.17217e-06		ENSMUSG00000058835	Abi1	1037.74	0.820412	0.150601	5.44759	5.10566e-08	4.92771e-07		ENSMUSG00000071669	Snx29	458.223	0.775823	0.194555	3.98769	6.67194e-05	0.00062134
ENSMUSG00000028885	Smpdl3b	31.9321	3.16105	0.545185	5.79812	6.70642e-09	7.2655e-08		ENSMUSG00000024521	Pmaip1	385.09	1.82087	0.344248	5.28942	1.22705e-07	1.17725e-06		ENSMUSG00000020387	Jade2	1258.04	1.07351	0.197152	5.44509	5.17786e-08	4.98927e-07		ENSMUSG00000095788	Sirpb1a	25.7019	3.26216	0.818259	3.98672	6.69942e-05	0.000622809
ENSMUSG00000049659	Aftph	1131.46	0.688627	0.118806	5.79623	6.78206e-09	7.33849e-08		ENSMUSG00000029478	Ncor2	3471.73	0.700429	0.132467	5.28755	1.23964e-07	1.18805e-06		ENSMUSG00000033732	Sf3b3	1354.1	0.856845	0.15754	5.4389	5.36105e-08	5.16019e-07		ENSMUSG00000021279	Cdc42bpb	3498.08	0.799827	0.200653	3.98611	6.71655e-05	0.000622851
ENSMUSG00000002326	Gmpr2	240.996	0.952822	0.164422	5.79497	6.83341e-09	7.38955e-08		ENSMUSG00000020346	Mgat1	670.071	0.683759	0.129349	5.28615	1.24916e-07	1.19653e-06		ENSMUSG00000036097	Slf2	1065.09	0.75262	0.138405	5.43779	5.39448e-08	5.18956e-07		ENSMUSG00000031021	Tmem9b	323.983	0.651313	0.1634	3.986	6.7197e-05	0.000622851
ENSMUSG00000039005	Tlr4	477.116	1.27767	0.220572	5.79255	6.93256e-09	7.48767e-08		ENSMUSG00000039145	Camk1d	747.834	1.23483	0.233754	5.28261	1.27353e-07	1.21921e-06		ENSMUSG00000029426	Scarb2	3060.23	0.713464	0.131228	5.43684	5.42334e-08	5.2145e-07		ENSMUSG00000025888	Casp1	222.296	1.44057	0.36156	3.98431	6.76757e-05	0.000626961
ENSMUSG00000029299	Abcg3	413.193	2.20029	0.379889	5.79193	6.95833e-09	7.50573e-08		ENSMUSG00000050071	Bex1	195.774	2.21053	0.418624	5.28047	1.28851e-07	1.23223e-06		ENSMUSG00000033207	Mamdc2	320.353	2.08268	0.383098	5.4364	5.43664e-08	5.22164e-07		ENSMUSG00000050148	Ubqln2	941.411	0.598817	0.150339	3.98312	6.80162e-05	0.000629517
ENSMUSG00000031389	Arhgap4	332.539	1.99145	0.343838	5.79184	6.96194e-09	7.50573e-08		ENSMUSG00000006676	Usp19	1672.62	0.652074	0.123559	5.27743	1.31006e-07	1.25015e-06		ENSMUSG00000041390	Mdfic	947.983	1.15614	0.212723	5.43496	5.4808e-08	5.26121e-07		ENSMUSG00000019302	Atp6v0a1	1585.11	0.751167	0.188597	3.98292	6.80743e-05	0.00062967
ENSMUSG00000032570	Atp2c1	790.498	0.806115	0.139229	5.78987	7.04429e-09	7.58955e-08		ENSMUSG00000021281	Tnfaip2	1135.65	1.79968	0.341096	5.27615	1.31923e-07	1.25755e-06		ENSMUSG00000024219	Anks1	905.782	0.802071	0.147609	5.43377	5.5176e-08	5.29298e-07		ENSMUSG00000033319	Fem1c	543.692	0.62008	0.155754	3.98114	6.85863e-05	0.000633417
ENSMUSG00000035891	Cerk	1254.21	1.3678	0.236245	5.78977	7.04824e-09	7.58955e-08		ENSMUSG00000034032	Rpap1	298.625	0.730364	0.138596	5.26974	1.36614e-07	1.30157e-06		ENSMUSG00000020432	Tcn2	809.467	1.03786	0.191095	5.43112	5.6003e-08	5.36139e-07		ENSMUSG00000052299	Ltn1	852.27	0.638573	0.160477	3.97923	6.91382e-05	0.000637851
ENSMUSG00000056708	Ier5	1100.18	1.37144	0.236884	5.78948	7.06042e-09	7.59808e-08		ENSMUSG00000030062	Rpn1	1934.45	0.677122	0.128499	5.26948	1.36812e-07	1.30275e-06		ENSMUSG00000032508	Myd88	659.381	0.92935	0.17112	5.43097	5.60471e-08	5.36139e-07		ENSMUSG00000066406	Akap13	6626.09	0.521852	0.131172	3.97839	6.93834e-05	0.000639021
ENSMUSG00000022353	Mtss1	2258.29	0.954043	0.164907	5.78534	7.23668e-09	7.76895e-08		ENSMUSG00000024413	Npc1	823.642	1.2134	0.230284	5.26914	1.37065e-07	1.30446e-06		ENSMUSG00000042520	Ubap2l	2181.01	0.562336	0.10363	5.42641	5.75001e-08	5.48533e-07		ENSMUSG00000054404	Slfn5	3003.62	0.850844	0.213867	3.97839	6.93847e-05	0.000639021
ENSMUSG00000003746	Man1a	1379.5	1.05255	0.181996	5.78335	7.32281e-09	7.85666e-08		ENSMUSG00000056342	Usp34	2600.36	0.495029	0.0939928	5.26668	1.38916e-07	1.31996e-06		ENSMUSG00000021720	Rnf180	104.86	2.05568	0.378831	5.42637	5.75129e-08	5.48533e-07		ENSMUSG00000032405	Pias1	667.607	0.619971	0.155836	3.97835	6.93945e-05	0.000639021
ENSMUSG00000027435	Cd93	1164.54	1.50754	0.260679	5.78315	7.33152e-09	7.86126e-08		ENSMUSG00000045210	Vcpip1	1204.23	0.658898	0.125128	5.26581	1.39574e-07	1.32551e-06		ENSMUSG00000004530	Coro1c	2029.87	1.0493	0.193381	5.42607	5.7607e-08	5.49135e-07		ENSMUSG00000029920	Smarcad1	472.784	0.542262	0.136318	3.97794	6.95162e-05	0.000639679
ENSMUSG00000017132	Cyth1	1569.55	0.801846	0.139014	5.76808	8.01784e-09	8.55076e-08		ENSMUSG00000030965	Abraxas2	595.74	0.69777	0.132671	5.25942	1.44509e-07	1.37017e-06		ENSMUSG00000041633	Kctd12b	261.367	1.01507	0.187124	5.42457	5.80951e-08	5.53491e-07		ENSMUSG00000054520	Sh3bp2	443.319	1.2021	0.302367	3.97563	7.0193e-05	0.000645239
ENSMUSG00000042190	Cmklr1	682.051	1.20291	0.208679	5.76439	8.1953e-09	8.72432e-08		ENSMUSG00000017756	Slc12a7	793.28	0.824363	0.156838	5.25615	1.47102e-07	1.3918e-06		ENSMUSG00000038151	Prdm1	132.244	1.60466	0.295908	5.42281	5.86685e-08	5.58655e-07		ENSMUSG00000024400	Wdr33	779.567	0.58474	0.147111	3.97482	7.04335e-05	0.000647115
ENSMUSG00000061232	H2-K1	4856.46	1.06749	0.185247	5.76251	8.28745e-09	8.81714e-08		ENSMUSG00000025579	Gaa	1271.41	0.827281	0.157437	5.25469	1.48273e-07	1.40138e-06		ENSMUSG00000052253	Zfp622	508.84	0.795203	0.146644	5.42268	5.87133e-08	5.58782e-07		ENSMUSG00000059883	Irak4	478.994	0.850796	0.214061	3.97455	7.0511e-05	0.000647203
ENSMUSG00000033444	Specc1l	2007.83	0.586258	0.101748	5.76184	8.32022e-09	8.8467e-08		ENSMUSG00000042423	Fbrs	1224.38	0.760874	0.144832	5.25348	1.49254e-07	1.40915e-06		ENSMUSG00000039568	Ubald1	521.986	0.935927	0.172634	5.42146	5.91136e-08	5.62291e-07		ENSMUSG00000009687	Fxyd5	705.872	0.991293	0.249411	3.97454	7.05159e-05	0.000647203
ENSMUSG00000036894	Rap2b	866.195	1.15812	0.201134	5.75795	8.51408e-09	9.03661e-08		ENSMUSG00000066026	Dhrs3	1611.82	0.978561	0.186277	5.25326	1.49428e-07	1.41002e-06		ENSMUSG00000034453	Polr3b	410.204	0.884791	0.163205	5.42136	5.91485e-08	5.62322e-07		ENSMUSG00000025579	Gaa	1271.41	0.686494	0.172811	3.97251	7.11194e-05	0.000652069
ENSMUSG00000038612	Mcl1	4305.51	0.980034	0.170217	5.75757	8.53332e-09	9.04837e-08		ENSMUSG00000032562	Gnai2	6750.87	0.691222	0.131582	5.25317	1.49504e-07	1.41002e-06		ENSMUSG00000007038	Neu1	298.769	1.12481	0.207536	5.41984	5.96538e-08	5.65915e-07		ENSMUSG00000024927	Rela	1158.82	0.513079	0.129168	3.97219	7.12138e-05	0.000652597
ENSMUSG00000020806	Rhbdf2	264.352	1.11251	0.193459	5.75063	8.89115e-09	9.40315e-08		ENSMUSG00000019055	Plod1	591.13	1.19089	0.22692	5.24807	1.53699e-07	1.44804e-06		ENSMUSG00000030965	Abraxas2	595.74	0.714923	0.131982	5.41683	6.0665e-08	5.73976e-07		ENSMUSG00000026923	Notch1	931.553	0.64652	0.162784	3.97163	7.13812e-05	0.000653458
ENSMUSG00000031007	Atp6ap2	452.512	1.08191	0.188171	5.7496	8.94555e-09	9.45505e-08		ENSMUSG00000034163	Zfc3h1	870.532	0.786613	0.149935	5.24638	1.55121e-07	1.46067e-06		ENSMUSG00000043300	B3galnt1	246.822	1.32304	0.244264	5.41643	6.07993e-08	5.74942e-07		ENSMUSG00000042211	Fbxo38	825.869	0.419548	0.105738	3.9678	7.25386e-05	0.000662688
ENSMUSG00000029106	Add1	3081.55	0.499868	0.086961	5.74819	9.02056e-09	9.52301e-08		ENSMUSG00000020476	Dbnl	2003.81	0.843433	0.160979	5.2394	1.61103e-07	1.51392e-06		ENSMUSG00000032405	Pias1	667.607	0.765125	0.141271	5.41602	6.09388e-08	5.75954e-07		ENSMUSG00000048277	Syngr2	512.644	0.849973	0.214379	3.96481	7.34544e-05	0.00067071
ENSMUSG00000020737	Jpt1	733.999	0.996346	0.173536	5.74144	9.38772e-09	9.88129e-08		ENSMUSG00000006273	Atp6v1b2	3464.44	1.12605	0.21492	5.23938	1.61117e-07	1.51392e-06		ENSMUSG00000022387	Brd1	1419.67	0.580416	0.107175	5.41561	6.10807e-08	5.76989e-07		ENSMUSG00000038280	Ostm1	392.469	0.892436	0.225419	3.95902	7.52585e-05	0.000685423
ENSMUSG00000036197	Gxylt1	523.645	0.740439	0.129005	5.73959	9.49041e-09	9.98346e-08		ENSMUSG00000001855	Nup214	805.219	0.709859	0.135536	5.23742	1.62841e-07	1.52931e-06		ENSMUSG00000021306	Gpr137b	797.453	1.96667	0.363186	5.41506	6.12695e-08	5.77851e-07		ENSMUSG00000072620	Slfn2	1312.66	1.00518	0.253918	3.95866	7.53706e-05	0.000685771
ENSMUSG00000060791	Gmfg	181.576	1.93479	0.337164	5.73842	9.55663e-09	1.00412e-07		ENSMUSG00000037434	Slc30a1	532.671	0.962317	0.183871	5.23366	1.66186e-07	1.5599e-06		ENSMUSG00000042029	Ncapg2	346.59	1.45204	0.268395	5.41009	6.29916e-08	5.93463e-07		ENSMUSG00000030180	Kdm5a	1699.09	0.472108	0.11926	3.95865	7.53739e-05	0.000685771
ENSMUSG00000020387	Jade2	1258.04	1.13124	0.197613	5.72455	1.03706e-08	1.08707e-07		ENSMUSG00000035373	Ccl7	60.8919	2.17492	0.415685	5.23213	1.67571e-07	1.57155e-06		ENSMUSG00000019832	Rab32	305.806	1.32465	0.24488	5.40937	6.32451e-08	5.9522e-07		ENSMUSG00000032915	Adgre4	80.6459	2.22253	0.561564	3.95775	7.56589e-05	0.000687661
ENSMUSG00000021624	Cd180	381.118	1.60115	0.279783	5.72282	1.04772e-08	1.09696e-07		ENSMUSG00000042404	Dennd4b	563.072	1.14362	0.218577	5.23209	1.67603e-07	1.57155e-06		ENSMUSG00000029561	Oasl2	683.772	1.21813	0.225194	5.40924	6.32925e-08	5.95352e-07		ENSMUSG00000020644	Id2	874.917	1.07549	0.27187	3.9559	7.62456e-05	0.000692639
ENSMUSG00000027381	Bcl2l11	379.717	1.47174	0.257222	5.72169	1.05471e-08	1.10363e-07		ENSMUSG00000025278	Flnb	1735.64	1.03087	0.197037	5.23185	1.67819e-07	1.57274e-06		ENSMUSG00000049502	Dtx3l	1744.31	1.13812	0.210589	5.40446	6.50022e-08	6.10787e-07		ENSMUSG00000021068	Nin	1817.02	0.739107	0.186985	3.95275	7.72567e-05	0.000700749
ENSMUSG00000022568	Scrib	601.834	0.665451	0.11632	5.72087	1.0598e-08	1.1083e-07		ENSMUSG00000037286	Stag1	1309.01	0.551844	0.105566	5.22748	1.71833e-07	1.60951e-06		ENSMUSG00000025630	Hprt	1069.52	0.641989	0.118866	5.40097	6.62825e-08	6.21831e-07		ENSMUSG00000028692	Akr1a1	4902.45	0.657947	0.166621	3.94878	7.85517e-05	0.000710683
ENSMUSG00000025862	Stag2	2895.11	0.679474	0.11879	5.71996	1.06548e-08	1.11359e-07		ENSMUSG00000020719	Ddx5	7759.95	0.364978	0.0698254	5.22701	1.72277e-07	1.61112e-06		ENSMUSG00000016018	Skiv2l2	920.031	0.711762	0.131793	5.40061	6.64143e-08	6.22739e-07		ENSMUSG00000030083	Abtb1	263.138	0.76452	0.193693	3.94707	7.91148e-05	0.00071505
ENSMUSG00000047735	Samd9l	1095.73	1.00061	0.175054	5.716	1.09063e-08	1.13653e-07		ENSMUSG00000073412	Lst1	73.1018	2.22394	0.425591	5.22555	1.73641e-07	1.62302e-06		ENSMUSG00000078616	Trim30c	97.8152	2.56638	0.475479	5.39745	6.75949e-08	6.33141e-07		ENSMUSG00000048163	Selplg	514.527	1.03368	0.262045	3.94468	7.99054e-05	0.000721461
ENSMUSG00000030016	Zfp638	1613.91	0.680475	0.11906	5.71539	1.0945e-08	1.13989e-07		ENSMUSG00000031608	Galnt7	282.042	1.5195	0.290933	5.22285	1.76189e-07	1.64511e-06		ENSMUSG00000074802	Gas2l3	250.294	1.46523	0.271497	5.39687	6.78134e-08	6.34853e-07		ENSMUSG00000028530	Jak1	5620.03	0.597107	0.151458	3.9424	8.06709e-05	0.000727266
ENSMUSG00000041720	Pi4ka	2380.38	0.874952	0.153185	5.71172	1.11839e-08	1.16206e-07		ENSMUSG00000030589	Rasgrp4	206.007	1.67523	0.320772	5.22251	1.76517e-07	1.64731e-06		ENSMUSG00000028159	Dapp1	346.357	1.38992	0.257579	5.39608	6.81129e-08	6.36986e-07		ENSMUSG00000095742	CAAA01147332.1	436.731	0.817238	0.207313	3.94205	8.07891e-05	0.000727962
ENSMUSG00000026116	Tmem131	1248.16	0.667838	0.116928	5.71155	1.11949e-08	1.16252e-07		ENSMUSG00000020235	Fzr1	407.543	0.663733	0.127163	5.21956	1.79348e-07	1.6711e-06		ENSMUSG00000029826	Zc3hav1	1528.89	0.7948	0.147358	5.39367	6.90349e-08	6.4493e-07		ENSMUSG00000036634	Mag	29.6541	2.35386	0.5974	3.94018	8.14218e-05	0.00073292
ENSMUSG00000039354	Smarcal1	540.198	0.659995	0.115588	5.70989	1.13047e-08	1.17189e-07		ENSMUSG00000035722	Abca7	416.099	0.985666	0.188855	5.21918	1.79719e-07	1.67312e-06		ENSMUSG00000020409	Slu7	1623.18	0.544516	0.100963	5.39324	6.91984e-08	6.46119e-07		ENSMUSG00000039105	Atp6v1g1	860.827	0.76549	0.194321	3.93931	8.17167e-05	0.000734458
ENSMUSG00000034653	Ythdc2	266.084	1.19982	0.210131	5.70989	1.13049e-08	1.17189e-07		ENSMUSG00000060519	Tor3a	429.709	1.0938	0.209576	5.21914	1.79753e-07	1.67312e-06		ENSMUSG00000055805	Fmnl1	1559.8	1.32715	0.24615	5.39165	6.98118e-08	6.51504e-07		ENSMUSG00000035354	Uvrag	831.785	0.747035	0.189713	3.9377	8.22653e-05	0.000739016
ENSMUSG00000049775	Tmsb4x	14854.2	1.06513	0.186614	5.70767	1.14531e-08	1.18656e-07		ENSMUSG00000027411	Vps16	466.828	0.871268	0.167008	5.21693	1.81909e-07	1.69229e-06		ENSMUSG00000032265	Fam46a	1512.95	0.923693	0.171353	5.39059	7.02282e-08	6.55046e-07		ENSMUSG00000053477	Tcf4	1874.46	0.459744	0.116919	3.93217	8.41828e-05	0.000754716
ENSMUSG00000020715	Ern1	505.566	0.811037	0.142142	5.70581	1.15793e-08	1.19893e-07		ENSMUSG00000032777	Gtf3c1	1874.11	0.949642	0.182118	5.21443	1.84387e-07	1.71301e-06		ENSMUSG00000028111	Ctsk	305.856	2.23619	0.415046	5.38781	7.13228e-08	6.6421e-07		ENSMUSG00000034163	Zfc3h1	870.532	0.646602	0.164687	3.92625	8.62789e-05	0.000771175
ENSMUSG00000054942	Miga1	210.078	1.15864	0.203137	5.70373	1.17213e-08	1.21292e-07		ENSMUSG00000003134	Tbc1d8	428.304	0.99097	0.190045	5.21439	1.84425e-07	1.71301e-06		ENSMUSG00000024659	Anxa1	2206.12	1.54919	0.287657	5.38555	7.22233e-08	6.72244e-07		ENSMUSG00000026628	Atf3	728.415	1.77792	0.452887	3.92576	8.64578e-05	0.000772385
ENSMUSG00000015889	Lta4h	1001.3	0.645149	0.113177	5.70035	1.19562e-08	1.23652e-07		ENSMUSG00000047945	Marcksl1	843.883	1.68405	0.323101	5.21215	1.86662e-07	1.73199e-06		ENSMUSG00000025178	Pi4k2a	837.399	1.21943	0.226449	5.385	7.24433e-08	6.73939e-07		ENSMUSG00000039007	Cpq	544.46	0.671505	0.171057	3.92561	8.65089e-05	0.000772453
ENSMUSG00000078945	Naip2	331.319	1.83675	0.322272	5.69939	1.20238e-08	1.24134e-07		ENSMUSG00000028430	Nol6	753.046	0.837063	0.160603	5.21201	1.86802e-07	1.73238e-06		ENSMUSG00000024493	Lars	907.661	0.621019	0.115352	5.38367	7.29815e-08	6.78591e-07		ENSMUSG00000021893	Capn7	772.463	0.464992	0.118475	3.92481	8.67984e-05	0.000774261
ENSMUSG00000039781	Cep131	227.656	0.95727	0.167966	5.6992	1.20374e-08	1.24202e-07		ENSMUSG00000049775	Tmsb4x	14854.2	0.972477	0.186607	5.21135	1.8747e-07	1.73766e-06		ENSMUSG00000002052	Supt6	3431.05	0.762119	0.141565	5.38354	7.30367e-08	6.78749e-07		ENSMUSG00000039633	Lonrf1	227.45	1.06156	0.27062	3.9227	8.75627e-05	0.000780296
ENSMUSG00000005566	Trim28	1182.03	0.661911	0.116168	5.69787	1.21316e-08	1.25102e-07		ENSMUSG00000042190	Cmklr1	682.051	1.08514	0.208261	5.21046	1.88369e-07	1.74509e-06		ENSMUSG00000045210	Vcpip1	1204.23	0.672462	0.125015	5.37906	7.4874e-08	6.95097e-07		ENSMUSG00000028868	Wasf2	2667.92	0.632205	0.16137	3.91775	8.93801e-05	0.000794897
ENSMUSG00000044308	Ubr3	3141.79	1.00238	0.176077	5.69285	1.24933e-08	1.28608e-07		ENSMUSG00000030982	9030624J02Rik	817.518	0.536112	0.102996	5.20515	1.93842e-07	1.79205e-06		ENSMUSG00000019790	Stxbp5	840.959	1.03448	0.192592	5.37134	7.81557e-08	7.2405e-07		ENSMUSG00000013160	Atp6v0d1	1153.87	0.671488	0.171502	3.91533	9.0282e-05	0.000801726
ENSMUSG00000025133	Ints4	601.792	0.766967	0.134732	5.69254	1.2516e-08	1.28767e-07		ENSMUSG00000014158	Trpv4	245.522	1.50694	0.289685	5.20199	1.97165e-07	1.81899e-06		ENSMUSG00000022453	Naga	252.75	1.05621	0.196688	5.37	7.87373e-08	7.28679e-07		ENSMUSG00000034330	Plcg2	1371.98	1.16577	0.297819	3.91434	9.06507e-05	0.000804588
ENSMUSG00000009418	Nav1	1930.89	1.12739	0.198191	5.68841	1.28224e-08	1.31539e-07		ENSMUSG00000039126	Prune2	3378.5	1.68541	0.324135	5.19972	1.99589e-07	1.8404e-06		ENSMUSG00000048200	Cracr2b	203.372	1.02935	0.191702	5.36951	7.89502e-08	7.30268e-07		ENSMUSG00000022797	Tfrc	524.272	0.848074	0.216694	3.91369	9.0897e-05	0.000805969
ENSMUSG00000029554	Mad1l1	371.513	0.915138	0.160913	5.68718	1.29156e-08	1.32418e-07		ENSMUSG00000059866	Tnip2	341.581	0.990206	0.190518	5.19743	2.0206e-07	1.86222e-06		ENSMUSG00000034602	Mon2	1556.12	0.668271	0.124625	5.36225	8.21917e-08	7.59067e-07		ENSMUSG00000003484	Cyp4f18	104.195	1.93689	0.49519	3.91141	9.17593e-05	0.000812399
ENSMUSG00000004040	Stat3	2209.89	0.726068	0.127823	5.68025	1.34498e-08	1.37737e-07		ENSMUSG00000071646	Mta2	1352.67	0.661265	0.127305	5.19435	2.05436e-07	1.89137e-06		ENSMUSG00000038650	Rnh1	833.052	1.02847	0.191848	5.36085	8.28293e-08	7.64558e-07		ENSMUSG00000029148	Nrbp1	1060.33	0.438917	0.112257	3.90994	9.23198e-05	0.000816954
ENSMUSG00000023830	Igf2r	1981.5	1.09408	0.192629	5.67972	1.34916e-08	1.38085e-07		ENSMUSG00000020982	Nemf	1136.3	0.731586	0.140906	5.192	2.08045e-07	1.91341e-06		ENSMUSG00000047945	Marcksl1	843.883	1.72973	0.323042	5.35451	8.5788e-08	7.90228e-07		ENSMUSG00000039616	Mocos	245.926	1.25075	0.320034	3.90818	9.29955e-05	0.000822116
ENSMUSG00000034152	Exoc3	1190.96	0.525326	0.0924978	5.67933	1.35221e-08	1.38318e-07		ENSMUSG00000021179	Nrde2	320.66	0.727352	0.140133	5.19045	2.0979e-07	1.92746e-06		ENSMUSG00000050390	C77080	732.137	1.96386	0.366962	5.35169	8.71388e-08	8.01839e-07		ENSMUSG00000030451	Herc2	3219.43	0.775602	0.198539	3.90654	9.36263e-05	0.00082728
ENSMUSG00000029470	P2rx4	613.138	1.13326	0.199606	5.67747	1.36702e-08	1.39752e-07		ENSMUSG00000029169	Dhx15	1811.71	0.577532	0.111411	5.18381	2.17397e-07	1.9922e-06		ENSMUSG00000022799	Arhgap31	1667.23	0.8313	0.155363	5.35069	8.76178e-08	8.05413e-07		ENSMUSG00000033540	Idua	159.279	1.06501	0.27269	3.90557	9.40047e-05	0.000830211
ENSMUSG00000040472	Rabggta	166.168	1.03104	0.181835	5.67018	1.42648e-08	1.45496e-07		ENSMUSG00000051043	Gprc5c	166.242	1.11909	0.215903	5.18329	2.18011e-07	1.9968e-06		ENSMUSG00000037926	Ssh2	2962.76	0.816874	0.152718	5.3489	8.8491e-08	8.12599e-07		ENSMUSG00000031502	Col4a1	6429.21	1.12105	0.287344	3.90144	9.56218e-05	0.000842818
ENSMUSG00000032436	Cmtm7	181.798	1.33619	0.235712	5.66876	1.43839e-08	1.46542e-07		ENSMUSG00000022781	Pak2	1970.57	0.576221	0.111176	5.18297	2.18381e-07	1.99916e-06		ENSMUSG00000022295	Atp6v1c1	1167.1	1.08789	0.203471	5.34668	8.95842e-08	8.22214e-07		ENSMUSG00000040712	Camta2	1057.07	0.746885	0.191624	3.89767	9.71239e-05	0.000853223
ENSMUSG00000033991	Ttc37	642.038	0.7868	0.138811	5.66812	1.44371e-08	1.47e-07		ENSMUSG00000031109	Enox2	355.612	0.774336	0.149407	5.18274	2.18652e-07	2.00061e-06		ENSMUSG00000036940	Kdm1a	785.245	0.572239	0.107208	5.33763	9.41669e-08	8.61605e-07		ENSMUSG00000032570	Atp2c1	790.498	0.595236	0.152717	3.89763	9.71382e-05	0.000853223
ENSMUSG00000074305	Peak1	2188.16	0.915801	0.161686	5.66405	1.47839e-08	1.50446e-07		ENSMUSG00000039294	BC017643	492.45	0.987119	0.190573	5.17975	2.22178e-07	2.03079e-06		ENSMUSG00000079003	Samd1	573.54	1.06531	0.199612	5.3369	9.45513e-08	8.64233e-07		ENSMUSG00000033705	Stard9	769.192	0.94584	0.2427	3.89716	9.73262e-05	0.000854334
ENSMUSG00000021676	Iqgap2	1807.03	1.74056	0.307326	5.66357	1.48254e-08	1.50782e-07		ENSMUSG00000028238	Atp6v0d2	2857.8	2.5024	0.48321	5.1787	2.2344e-07	2.04023e-06		ENSMUSG00000042594	Sh2b3	992.699	0.743396	0.139348	5.33481	9.56459e-08	8.72152e-07		ENSMUSG00000026627	Tmem206	185.541	1.29508	0.332575	3.89411	9.85619e-05	0.00086402
ENSMUSG00000020375	Rufy1	1027.66	0.74581	0.13169	5.66336	1.4844e-08	1.50885e-07		ENSMUSG00000028649	Macf1	15314.9	0.861593	0.166397	5.17793	2.24363e-07	2.0476e-06		ENSMUSG00000027695	Pld1	425.532	0.930187	0.174363	5.33478	9.5663e-08	8.72152e-07		ENSMUSG00000060519	Tor3a	429.709	0.892733	0.229264	3.89391	9.86393e-05	0.000864272
ENSMUSG00000037364	Srrt	1121.79	0.569815	0.100669	5.6603	1.51111e-08	1.53424e-07		ENSMUSG00000040774	Cept1	348.93	0.865294	0.167144	5.17693	2.25567e-07	2.05648e-06		ENSMUSG00000090399	Gm38399	132.146	1.25858	0.235966	5.33376	9.62018e-08	8.76615e-07		ENSMUSG00000029640	Usp12	1012.43	0.718592	0.184582	3.89307	9.89821e-05	0.000866849
ENSMUSG00000001855	Nup214	805.219	0.767439	0.135619	5.6588	1.52436e-08	1.54681e-07		ENSMUSG00000042207	Kdm5b	759.09	0.714269	0.138022	5.17504	2.27867e-07	2.07531e-06		ENSMUSG00000029434	Vps33a	1387.1	0.610774	0.114557	5.33164	9.73302e-08	8.86442e-07		ENSMUSG00000021384	Susd3	86.0989	1.38654	0.356282	3.89168	9.95521e-05	0.000871238
ENSMUSG00000045817	Zfp36l2	3424.08	0.722045	0.127633	5.65721	1.53855e-08	1.56031e-07		ENSMUSG00000033740	St18	27.9729	3.63991	0.704243	5.16854	2.35935e-07	2.1477e-06		ENSMUSG00000037331	Larp1	2526.66	0.574939	0.107924	5.32725	9.97108e-08	9.05341e-07		ENSMUSG00000013974	Mcemp1	20.1416	3.24769	0.834537	3.89161	9.95813e-05	0.000871238
ENSMUSG00000029616	Erp29	1277.8	0.893979	0.158056	5.65607	1.54874e-08	1.56797e-07		ENSMUSG00000029915	Clec5a	147.239	1.95625	0.378638	5.16655	2.38454e-07	2.16841e-06		ENSMUSG00000050619	Zscan29	423.568	0.685292	0.128666	5.32614	1.00322e-07	9.10424e-07		ENSMUSG00000034613	Ppm1h	667.787	0.966739	0.248436	3.8913	9.97101e-05	0.000871936
ENSMUSG00000045730	Adrb2	127.067	1.67383	0.296085	5.65321	1.57481e-08	1.59345e-07		ENSMUSG00000037364	Srrt	1121.79	0.519582	0.100605	5.16456	2.40999e-07	2.19043e-06		ENSMUSG00000049516	Spty2d1	729.532	0.62098	0.116669	5.3226	1.02295e-07	9.26438e-07		ENSMUSG00000028309	Rnf20	1617.45	0.394991	0.101521	3.89073	9.99443e-05	0.000873125
ENSMUSG00000048874	Phf3	2471.55	0.392016	0.0693789	5.65036	1.60111e-08	1.61823e-07		ENSMUSG00000042557	Sin3a	1175.89	0.478254	0.0926933	5.15953	2.47571e-07	2.24653e-06		ENSMUSG00000032698	Lmo2	908.953	0.953393	0.17925	5.31879	1.04458e-07	9.44106e-07		ENSMUSG00000024287	Thoc1	455.698	0.588392	0.151246	3.89029	0.000100124	0.000874267
ENSMUSG00000056234	Ncoa4	989.801	0.95381	0.168837	5.64929	1.61111e-08	1.62741e-07		ENSMUSG00000046546	Fam43a	630.779	0.886669	0.171853	5.15945	2.47677e-07	2.24653e-06		ENSMUSG00000030754	Copb1	1166.62	0.689068	0.129582	5.31764	1.05122e-07	9.49141e-07		ENSMUSG00000024642	Tle4	638.025	0.687435	0.176716	3.89005	0.000100224	0.000874707
ENSMUSG00000027272	Ubr1	1103.24	0.893498	0.158185	5.64845	1.619e-08	1.63445e-07		ENSMUSG00000041958	Pigs	288.785	0.890051	0.172523	5.15904	2.48216e-07	2.25027e-06		ENSMUSG00000035992	Fnip1	1294.03	0.853133	0.160447	5.31721	1.05369e-07	9.50893e-07		ENSMUSG00000040007	Bahd1	502.466	0.636979	0.163776	3.88934	0.000100519	0.000876422
ENSMUSG00000024120	Lrpprc	3033.59	1.21722	0.215671	5.64388	1.66261e-08	1.67561e-07		ENSMUSG00000056268	Dennd1b	1148.39	0.789361	0.153225	5.15164	2.58214e-07	2.33853e-06		ENSMUSG00000020346	Mgat1	670.071	0.685525	0.128975	5.31517	1.06557e-07	9.61118e-07		ENSMUSG00000035247	Hectd1	4492.78	0.82396	0.21188	3.8888	0.000100741	0.000877496
ENSMUSG00000033083	Tbc1d4	1139.01	0.824348	0.14616	5.64004	1.70007e-08	1.7124e-07		ENSMUSG00000025133	Ints4	601.792	0.695165	0.135031	5.14817	2.63045e-07	2.37986e-06		ENSMUSG00000025047	Pdcd11	747.809	0.807906	0.152073	5.31263	1.08054e-07	9.73583e-07		ENSMUSG00000078616	Trim30c	97.8152	2.0428	0.525467	3.8876	0.000101242	0.000880995
ENSMUSG00000032915	Adgre4	80.6459	2.92964	0.519535	5.63898	1.71065e-08	1.72208e-07		ENSMUSG00000040296	Ddx58	791.07	1.02376	0.198866	5.148	2.63285e-07	2.38082e-06		ENSMUSG00000040549	Ckap5	1463.11	0.610663	0.114948	5.31251	1.08123e-07	9.73583e-07		ENSMUSG00000030824	Nucb1	2115.41	0.608126	0.15651	3.88553	0.000102108	0.000887663
ENSMUSG00000062234	Gak	1710.56	0.559707	0.0993016	5.63644	1.73604e-08	1.74566e-07		ENSMUSG00000043881	Kbtbd7	164.249	1.01297	0.196813	5.14687	2.64874e-07	2.39237e-06		ENSMUSG00000028657	Ppt1	975.629	0.830953	0.156492	5.30988	1.09699e-07	9.86959e-07		ENSMUSG00000049553	Polr1a	925.496	0.710672	0.182911	3.88534	0.000102188	0.00088793
ENSMUSG00000085761	4930455G09Rik	10.4088	6.13475	1.08845	5.6362	1.73839e-08	1.74622e-07		ENSMUSG00000049313	Sorl1	2751.57	0.77046	0.149697	5.1468	2.64967e-07	2.39237e-06		ENSMUSG00000042548	Asxl1	713.693	0.691055	0.13017	5.30887	1.10309e-07	9.91672e-07		ENSMUSG00000032698	Lmo2	908.953	0.763553	0.196747	3.8809	0.000104072	0.000902532
ENSMUSG00000025261	Huwe1	8124.01	0.947542	0.168118	5.63617	1.73877e-08	1.74622e-07		ENSMUSG00000032322	Pstpip1	546.725	1.48415	0.288616	5.14232	2.71371e-07	2.44522e-06		ENSMUSG00000001034	Mapk7	235.871	1.01837	0.19186	5.30789	1.10902e-07	9.95769e-07		ENSMUSG00000029599	Ddx54	1021.68	0.596025	0.153622	3.87981	0.000104537	0.000905686
ENSMUSG00000021357	Exoc2	471.53	0.798732	0.141812	5.63233	1.77789e-08	1.7817e-07		ENSMUSG00000033159	Cnppd1	385.08	0.718964	0.139825	5.14188	2.72008e-07	2.44972e-06		ENSMUSG00000001924	Uba1	3129.29	0.582468	0.109767	5.30639	1.1182e-07	1.00249e-06		ENSMUSG00000020806	Rhbdf2	264.352	0.810983	0.209198	3.87663	0.000105915	0.000916283
ENSMUSG00000042106	Fam212a	132.482	1.75055	0.31086	5.63133	1.78829e-08	1.7901e-07		ENSMUSG00000027200	Sema6d	583.824	1.0398	0.20229	5.14016	2.74509e-07	2.4685e-06		ENSMUSG00000002635	Pdcd2l	157.284	0.984801	0.185706	5.303	1.13913e-07	1.02074e-06		ENSMUSG00000039509	Nup133	369.038	0.63752	0.164474	3.87612	0.000106134	0.000917732
ENSMUSG00000022438	Parvb	433.834	1.33252	0.236695	5.62968	1.8054e-08	1.80519e-07		ENSMUSG00000032295	Man2c1	415.622	0.761773	0.148291	5.137	2.79163e-07	2.50655e-06		ENSMUSG00000037824	Tspan14	362.327	0.895478	0.168906	5.30163	1.14774e-07	1.02789e-06		ENSMUSG00000028291	Akirin2	860.773	0.515998	0.13315	3.8753	0.000106493	0.000920285
ENSMUSG00000017830	Dhx58	223.869	1.56256	0.277691	5.62699	1.8338e-08	1.83153e-07		ENSMUSG00000030465	Psd3	1164.59	0.854329	0.166356	5.13553	2.81346e-07	2.52487e-06		ENSMUSG00000080268	Brms1	419.6	0.873167	0.164762	5.29955	1.16087e-07	1.03865e-06		ENSMUSG00000004455	Ppp1cc	436.654	0.535476	0.138232	3.87374	0.000107176	0.000924943
ENSMUSG00000029413	Naaa	659.394	0.986298	0.175515	5.61945	1.91568e-08	1.90902e-07		ENSMUSG00000017057	Il13ra1	278.751	1.18494	0.230847	5.13303	2.85121e-07	2.55617e-06		ENSMUSG00000056917	Sipa1	1086.96	1.1289	0.213086	5.29789	1.17151e-07	1.04669e-06		ENSMUSG00000024219	Anks1	905.782	0.632474	0.163277	3.87362	0.000107231	0.000924968
ENSMUSG00000031015	Swap70	2204.54	1.49187	0.265501	5.6191	1.9196e-08	1.91185e-07		ENSMUSG00000103897	Pcdhga8	15.2265	3.6722	0.715594	5.13168	2.8717e-07	2.57324e-06		ENSMUSG00000028163	Nfkb1	1685.09	0.800031	0.151029	5.29718	1.17602e-07	1.05009e-06		ENSMUSG00000071650	Ganab	761.645	0.710278	0.183451	3.87176	0.000108051	0.000931585
ENSMUSG00000029174	Tbc1d1	1144.41	0.812729	0.144681	5.61737	1.9388e-08	1.92882e-07		ENSMUSG00000042726	Trafd1	996.07	0.814645	0.158844	5.12859	2.91915e-07	2.61049e-06		ENSMUSG00000038175	Mylip	1511.98	0.881059	0.166442	5.29349	1.20001e-07	1.07044e-06		ENSMUSG00000025171	Ubtd1	204.362	1.37183	0.354731	3.86723	0.000110079	0.000947692
ENSMUSG00000029647	Pan3	1213.61	0.625047	0.111316	5.61506	1.96496e-08	1.95316e-07		ENSMUSG00000000552	Zfp385a	555.493	0.91026	0.177502	5.12817	2.92572e-07	2.61506e-06		ENSMUSG00000024073	Birc6	6032.47	0.870479	0.164521	5.29098	1.21662e-07	1.08416e-06		ENSMUSG00000015468	Notch4	195.882	1.36784	0.353736	3.86684	0.000110254	0.00094874
ENSMUSG00000059456	Ptk2b	1944.4	0.962177	0.171358	5.61501	1.96547e-08	1.95316e-07		ENSMUSG00000001376	Vps50	421.468	0.789353	0.154037	5.12443	2.98445e-07	2.66621e-06		ENSMUSG00000017830	Dhx58	223.869	1.44244	0.272692	5.28963	1.22565e-07	1.09112e-06		ENSMUSG00000024908	Ppp6r3	1540.12	0.543008	0.140453	3.86611	0.000110584	0.000951121
ENSMUSG00000033792	Atp7a	578.952	1.24964	0.222606	5.61366	1.98093e-08	1.96743e-07		ENSMUSG00000024085	Man2a1	1653.31	0.923468	0.18024	5.12355	2.99832e-07	2.67725e-06		ENSMUSG00000032382	Snx1	830.188	0.821322	0.155519	5.28117	1.28361e-07	1.13872e-06		ENSMUSG00000001150	Mcm3ap	939.434	0.624016	0.161421	3.86577	0.000110741	0.000951855
ENSMUSG00000005583	Mef2c	1896.91	0.984741	0.175437	5.61307	1.98765e-08	1.9719e-07		ENSMUSG00000028656	Cap1	5251.94	0.800724	0.156328	5.12206	3.02217e-07	2.69547e-06		ENSMUSG00000007613	Tgfbr1	997.269	1.11341	0.210879	5.27983	1.29304e-07	1.14594e-06		ENSMUSG00000028820	Sfpq	3412.55	0.542814	0.140456	3.86465	0.000111248	0.000955443
ENSMUSG00000027291	Vps39	868.666	0.707232	0.126148	5.60637	2.06612e-08	2.04632e-07		ENSMUSG00000034216	Vps18	451.712	1.16855	0.228144	5.12199	3.02327e-07	2.69547e-06		ENSMUSG00000020705	Ddx42	1145.89	0.513847	0.0973429	5.27873	1.30083e-07	1.1517e-06		ENSMUSG00000016283	H2-M2	181.736	1.83062	0.474599	3.85719	0.000114698	0.000982801
ENSMUSG00000041202	Pla2g2d	713.061	2.74732	0.490824	5.59737	2.17632e-08	2.15032e-07		ENSMUSG00000014426	Map3k4	866.031	0.571631	0.111615	5.12143	3.03226e-07	2.70213e-06		ENSMUSG00000035392	Dennd1a	738.045	0.828179	0.157018	5.27442	1.33176e-07	1.17791e-06		ENSMUSG00000048078	Tenm4	1222.18	0.902966	0.234159	3.85621	0.000115157	0.000985679
ENSMUSG00000052270	Fpr2	9.39637	6.35222	1.13487	5.5973	2.17717e-08	2.15032e-07		ENSMUSG00000027580	Helz2	1457.39	1.45153	0.283458	5.1208	3.04235e-07	2.70976e-06		ENSMUSG00000060311	Mucl1	8.24383	6.66293	1.26337	5.27393	1.33531e-07	1.18047e-06		ENSMUSG00000000001	Gnai3	1420.33	0.512188	0.132884	3.85439	0.00011602	0.000992116
ENSMUSG00000042105	Inpp5f	501.663	0.776429	0.138795	5.59406	2.21819e-08	2.18961e-07		ENSMUSG00000031143	Ccdc22	353.97	0.908736	0.177556	5.11802	3.08766e-07	2.74874e-06		ENSMUSG00000035711	Dok3	299.309	1.91411	0.363007	5.27294	1.34257e-07	1.18629e-06		ENSMUSG00000050335	Lgals3	4173.89	2.01002	0.521709	3.85276	0.000116796	0.000997311
ENSMUSG00000019832	Rab32	305.806	1.37704	0.246424	5.58808	2.29589e-08	2.2638e-07		ENSMUSG00000056076	Eif3b	2825.44	0.445109	0.0870713	5.112	3.18762e-07	2.83206e-06		ENSMUSG00000037685	Atp8a1	1039.79	0.691728	0.131373	5.26537	1.39908e-07	1.23439e-06		ENSMUSG00000038102	Trappc11	728.509	0.603293	0.156618	3.852	0.000117155	0.000998938
ENSMUSG00000045210	Vcpip1	1204.23	0.69914	0.125166	5.58571	2.32746e-08	2.29239e-07		ENSMUSG00000038608	Dock10	1902.23	1.20652	0.236052	5.11126	3.20014e-07	2.84176e-06		ENSMUSG00000036053	Fmnl2	641.925	0.821677	0.156095	5.26396	1.40983e-07	1.24325e-06		ENSMUSG00000020399	Havcr2	148.5	1.63163	0.423713	3.8508	0.000117735	0.00100324
ENSMUSG00000030400	Ercc2	290.527	0.795252	0.142392	5.58495	2.33765e-08	2.29988e-07		ENSMUSG00000042594	Sh2b3	992.699	0.712897	0.139482	5.11104	3.20397e-07	2.84374e-06		ENSMUSG00000020196	Cabin1	1183.68	0.590706	0.112227	5.26349	1.4135e-07	1.24587e-06		ENSMUSG00000025188	Hps1	301.749	0.82154	0.213492	3.84812	0.00011903	0.00101298
ENSMUSG00000030220	Arhgdib	1633.07	1.57669	0.282356	5.58404	2.34991e-08	2.30938e-07		ENSMUSG00000038563	Efl1	397.304	0.664723	0.130087	5.10983	3.22453e-07	2.86056e-06		ENSMUSG00000039473	Ubn1	1209.18	0.695243	0.132146	5.26116	1.43147e-07	1.26046e-06		ENSMUSG00000033016	Nfatc1	1427.05	0.68971	0.179429	3.84392	0.000121086	0.00102999
ENSMUSG00000040506	Ambra1	586.186	0.779784	0.139762	5.57936	2.41402e-08	2.36846e-07		ENSMUSG00000036390	Gadd45a	471.1	1.8395	0.360046	5.10907	3.23744e-07	2.87059e-06		ENSMUSG00000003420	Fcgrt	1655.38	0.831349	0.158082	5.25896	1.4487e-07	1.275e-06		ENSMUSG00000029174	Tbc1d1	1144.41	0.6073	0.158093	3.84141	0.000122332	0.00103859
ENSMUSG00000003206	Ebi3	50.5065	2.52036	0.451861	5.57775	2.43656e-08	2.38926e-07		ENSMUSG00000045322	Tlr9	237.603	1.66068	0.325431	5.10302	3.34279e-07	2.95957e-06		ENSMUSG00000039934	Gsap	318.791	1.47772	0.281184	5.25537	1.47724e-07	1.29883e-06		ENSMUSG00000025058	5430427O19Rik	93.3817	1.73185	0.45103	3.83977	0.000123151	0.00104405
ENSMUSG00000001995	Sipa1l2	605.364	1.17529	0.210893	5.57293	2.50487e-08	2.45353e-07		ENSMUSG00000074417	Gm14548	18.5012	4.81619	0.944305	5.10025	3.39211e-07	3.00174e-06		ENSMUSG00000014158	Trpv4	245.522	1.51821	0.289217	5.24939	1.52608e-07	1.3378e-06		ENSMUSG00000006589	Aprt	374.638	0.893931	0.232991	3.83676	0.000124668	0.0010549
ENSMUSG00000027649	Ctnnbl1	460.569	0.85223	0.153023	5.56931	2.5575e-08	2.5037e-07		ENSMUSG00000020737	Jpt1	733.999	0.88558	0.173722	5.09768	3.43835e-07	3.03812e-06		ENSMUSG00000051043	Gprc5c	166.242	1.13226	0.21578	5.24729	1.5435e-07	1.35174e-06		ENSMUSG00000024425	Ndfip1	1698.76	0.459568	0.119966	3.83083	0.000127711	0.00107962
ENSMUSG00000063931	Pepd	1682.05	0.954769	0.171439	5.56914	2.55999e-08	2.50476e-07		ENSMUSG00000024219	Anks1	905.782	0.751203	0.147486	5.0934	3.51704e-07	3.10456e-06		ENSMUSG00000032388	Spg21	724.737	0.673595	0.128375	5.2471	1.5451e-07	1.35247e-06		ENSMUSG00000095567	Noc2l	1425.36	0.499104	0.130375	3.82822	0.000129072	0.00108957
ENSMUSG00000005371	Fbxo11	1520.46	0.465521	0.0836044	5.56815	2.57464e-08	2.51771e-07		ENSMUSG00000018507	Trpv2	285.916	1.21506	0.238579	5.09292	3.52597e-07	3.1109e-06		ENSMUSG00000045322	Tlr9	237.603	1.70213	0.324474	5.24582	1.55586e-07	1.36122e-06		ENSMUSG00000029723	Tsc22d4	1450.18	0.519193	0.13564	3.82774	0.000129325	0.0010912
ENSMUSG00000020152	Actr2	4684.01	0.737961	0.132537	5.56797	2.57726e-08	2.51889e-07		ENSMUSG00000032754	Slc8b1	274.945	1.33458	0.262095	5.09198	3.54335e-07	3.12469e-06		ENSMUSG00000029501	Ankle2	543.872	0.639644	0.121965	5.2445	1.56705e-07	1.37034e-06		ENSMUSG00000020571	Pdia6	1285.36	0.780335	0.20401	3.82498	0.000130782	0.00110139
ENSMUSG00000023022	Lima1	1438.02	0.954196	0.171451	5.56542	2.61527e-08	2.55463e-07		ENSMUSG00000035992	Fnip1	1294.03	0.817198	0.160506	5.09138	3.55465e-07	3.12999e-06		ENSMUSG00000022721	Trmt2a	235.224	0.863329	0.164659	5.24313	1.57878e-07	1.37992e-06		ENSMUSG00000029535	Triap1	165.668	0.919846	0.240498	3.82475	0.000130906	0.00110192
ENSMUSG00000021384	Susd3	86.0989	1.81023	0.325479	5.56175	2.6709e-08	2.60468e-07		ENSMUSG00000049516	Spty2d1	729.532	0.594517	0.116776	5.09109	3.56002e-07	3.13317e-06		ENSMUSG00000028431	Ikbkap	616.269	0.906109	0.172864	5.24175	1.59059e-07	1.38955e-06		ENSMUSG00000039623	Ap5z1	144.28	0.894522	0.23396	3.8234	0.000131626	0.00110745
ENSMUSG00000031976	Urb2	198.164	0.938523	0.168831	5.55896	2.71381e-08	2.64217e-07		ENSMUSG00000052299	Ltn1	852.27	0.739704	0.145334	5.08969	3.58657e-07	3.15341e-06		ENSMUSG00000033653	Vps8	737.107	0.862756	0.164606	5.24134	1.59418e-07	1.39201e-06		ENSMUSG00000019055	Plod1	591.13	0.949592	0.248526	3.82089	0.000132969	0.00111769
ENSMUSG00000005087	Cd44	1301.52	1.2149	0.218746	5.55392	2.79326e-08	2.71804e-07		ENSMUSG00000040506	Ambra1	586.186	0.710099	0.139527	5.08933	3.59321e-07	3.15769e-06		ENSMUSG00000048756	Foxo3	1607.2	0.701578	0.133962	5.23713	1.63096e-07	1.42203e-06		ENSMUSG00000028108	Ecm1	1284.86	1.14133	0.29873	3.82061	0.00013312	0.00111825
ENSMUSG00000048200	Cracr2b	203.372	1.05935	0.190772	5.55295	2.80887e-08	2.73174e-07		ENSMUSG00000024135	Srbd1	241.25	0.776115	0.152529	5.08832	3.61243e-07	3.17302e-06		ENSMUSG00000071646	Mta2	1352.67	0.666536	0.127295	5.23616	1.63955e-07	1.42882e-06		ENSMUSG00000036503	Rnf13	881.604	0.619492	0.162202	3.81927	0.000133848	0.00112349
ENSMUSG00000027933	Ints3	816.251	0.831429	0.149753	5.552	2.82423e-08	2.74367e-07		ENSMUSG00000028514	Usp24	3325.65	0.604686	0.118894	5.08594	3.65814e-07	3.20956e-06		ENSMUSG00000030123	Plxnd1	1833.87	0.774426	0.147977	5.23342	1.66401e-07	1.44871e-06		ENSMUSG00000000958	Slc7a7	192.252	1.14669	0.300251	3.8191	0.000133939	0.00112372
ENSMUSG00000032020	Ubash3b	409.92	1.32193	0.238129	5.55134	2.8348e-08	2.75244e-07		ENSMUSG00000017264	Exosc10	755.258	0.557737	0.109703	5.08408	3.69421e-07	3.23845e-06		ENSMUSG00000015697	Setdb1	420.862	0.86058	0.164463	5.23266	1.67089e-07	1.45257e-06		ENSMUSG00000003644	Rps6ka1	1038.7	1.12056	0.293738	3.81484	0.000136273	0.00114061
ENSMUSG00000063663	Brwd3	439.214	0.870346	0.156966	5.54482	2.94251e-08	2.8491e-07		ENSMUSG00000056234	Ncoa4	989.801	0.8566	0.168563	5.08177	3.73928e-07	3.27472e-06		ENSMUSG00000037697	Ddhd1	900.481	0.886035	0.169351	5.23196	1.67721e-07	1.45672e-06		ENSMUSG00000021890	Eaf1	536.533	0.892376	0.234061	3.81257	0.000137528	0.00115004
ENSMUSG00000018209	Stk4	2020.74	1.04736	0.188891	5.5448	2.94296e-08	2.8491e-07		ENSMUSG00000033016	Nfatc1	1427.05	0.830849	0.16356	5.07977	3.77883e-07	3.3061e-06		ENSMUSG00000031438	Rnf128	221.49	2.53117	0.483791	5.23195	1.6773e-07	1.45672e-06		ENSMUSG00000015027	Galns	188.287	1.40859	0.369551	3.81163	0.000138054	0.00115335
ENSMUSG00000022899	Slc15a2	91.403	2.0502	0.369755	5.54474	2.94398e-08	2.8491e-07		ENSMUSG00000004626	Stxbp2	603.415	0.832202	0.164015	5.07395	3.89649e-07	3.4057e-06		ENSMUSG00000018819	Lsp1	2183.77	1.06029	0.202689	5.23112	1.68487e-07	1.46258e-06		ENSMUSG00000033184	Tmed7	957.008	0.49846	0.13085	3.80939	0.00013931	0.00116275
ENSMUSG00000056608	Chd9	1762.73	0.661359	0.119351	5.54131	3.00217e-08	2.89911e-07		ENSMUSG00000006019	Dhx34	278.206	0.82524	0.16278	5.06965	3.98538e-07	3.47484e-06		ENSMUSG00000030720	Cln3	106.44	1.22845	0.234852	5.23076	1.68813e-07	1.46469e-06		ENSMUSG00000024942	Capn1	904.386	0.511772	0.134354	3.80914	0.000139451	0.00116338
ENSMUSG00000031295	Phka2	638.928	0.792023	0.142987	5.53914	3.03954e-08	2.93201e-07		ENSMUSG00000025986	Slc39a10	257.581	1.32	0.260694	5.06339	4.11873e-07	3.58233e-06		ENSMUSG00000031668	Eif2ak3	525.229	0.817395	0.156303	5.22957	1.69903e-07	1.47272e-06		ENSMUSG00000028822	Tmem50a	753.579	0.526644	0.138266	3.80891	0.00013958	0.00116391
ENSMUSG00000060012	Kif13b	1114.47	0.863861	0.155982	5.53823	3.05551e-08	2.94581e-07		ENSMUSG00000024614	Tmx3	593.554	0.686649	0.135651	5.06189	4.15111e-07	3.60696e-06		ENSMUSG00000039148	Sart1	1200.32	0.614069	0.117434	5.22904	1.70396e-07	1.47627e-06		ENSMUSG00000001847	Rac1	3734.72	0.422318	0.110881	3.80874	0.000139677	0.00116417
ENSMUSG00000024201	Kdm4b	470.016	0.831809	0.150335	5.53302	3.14762e-08	3.02805e-07		ENSMUSG00000026223	Itm2c	785.459	0.715461	0.141391	5.06017	4.18887e-07	3.63772e-06		ENSMUSG00000033671	Cep350	2950.1	0.691647	0.132326	5.22685	1.72422e-07	1.49164e-06		ENSMUSG00000024077	Strn	969.936	0.453423	0.119055	3.80853	0.000139795	0.00116461
ENSMUSG00000024339	Tap2	446.906	0.933939	0.168805	5.53264	3.15447e-08	3.033e-07		ENSMUSG00000018459	Slc13a3	99.1296	1.80866	0.357564	5.05828	4.23058e-07	3.67063e-06		ENSMUSG00000023977	Ubr2	2249.22	0.743479	0.142271	5.2258	1.73404e-07	1.49868e-06		ENSMUSG00000017417	Plxdc1	59.1907	2.04651	0.537584	3.80686	0.000140741	0.00117084
ENSMUSG00000056268	Dennd1b	1148.39	0.848376	0.153415	5.52993	3.2035e-08	3.07516e-07		ENSMUSG00000038650	Rnh1	833.052	0.974183	0.192629	5.0573	4.25234e-07	3.68591e-06		ENSMUSG00000042323	Pbrm1	2217.67	0.386144	0.073969	5.22035	1.78586e-07	1.5379e-06		ENSMUSG00000039145	Camk1d	747.834	0.977538	0.2568	3.80661	0.000140886	0.0011715
ENSMUSG00000006998	Psmd2	2412.62	0.657772	0.118978	5.52849	3.22992e-08	3.0962e-07		ENSMUSG00000034152	Exoc3	1190.96	0.469086	0.0928169	5.05389	4.32907e-07	3.74512e-06		ENSMUSG00000035373	Ccl7	60.8919	2.13141	0.408294	5.2203	1.78634e-07	1.5379e-06		ENSMUSG00000034041	Lyl1	217.518	1.10438	0.290143	3.80632	0.000141048	0.0011723
ENSMUSG00000027447	Cst3	5273.04	0.813981	0.147235	5.52845	3.23066e-08	3.0962e-07		ENSMUSG00000040701	Ap1g2	286.688	0.889173	0.175961	5.05323	4.344e-07	3.75621e-06		ENSMUSG00000040249	Lrp1	14669.3	1.27834	0.244902	5.21981	1.79105e-07	1.5412e-06		ENSMUSG00000032596	Uba7	302.835	1.09683	0.288232	3.80536	0.000141599	0.00117627
ENSMUSG00000040025	Ythdf2	814.491	0.629791	0.113979	5.52548	3.28582e-08	3.1423e-07		ENSMUSG00000026987	Baz2b	1581.39	0.566013	0.112121	5.04826	4.45858e-07	3.8478e-06		ENSMUSG00000073987	Ggh	312.116	1.24971	0.239559	5.21673	1.82107e-07	1.56552e-06		ENSMUSG00000031442	Mcf2l	417.005	1.33906	0.351899	3.80526	0.000141658	0.00117627
ENSMUSG00000069893	9930111J21Rik1	391.148	1.49122	0.269986	5.52332	3.32654e-08	3.17952e-07		ENSMUSG00000037868	Egr2	114.247	1.65441	0.327744	5.04788	4.46743e-07	3.85357e-06		ENSMUSG00000032462	Pik3cb	544.474	0.991043	0.190014	5.21564	1.83181e-07	1.57399e-06		ENSMUSG00000031935	Med17	343.313	0.701053	0.18425	3.80489	0.000141865	0.00117744
ENSMUSG00000026065	Slc9a4	22.8303	4.10469	0.743187	5.5231	3.33077e-08	3.18016e-07		ENSMUSG00000005087	Cd44	1301.52	1.101	0.218146	5.04705	4.48693e-07	3.86851e-06		ENSMUSG00000023008	Fmnl3	752.045	0.782594	0.150119	5.21315	1.85661e-07	1.59376e-06		ENSMUSG00000030980	Knop1	768.06	0.755693	0.198715	3.8029	0.000143012	0.00118586
ENSMUSG00000006344	Ggt5	84.1877	1.7524	0.31745	5.52023	3.38565e-08	3.23081e-07		ENSMUSG00000040472	Rabggta	166.168	0.912967	0.180921	5.04621	4.50662e-07	3.88172e-06		ENSMUSG00000033016	Nfatc1	1427.05	0.851073	0.163392	5.20878	1.90081e-07	1.62778e-06		ENSMUSG00000029547	Ints1	1439.51	0.705348	0.185508	3.80226	0.000143383	0.00118838
ENSMUSG00000041229	Phf8	509.209	0.745253	0.135012	5.5199	3.39189e-08	3.23503e-07		ENSMUSG00000060131	Atp8b4	117.116	1.4338	0.284162	5.04571	4.51835e-07	3.88994e-06		ENSMUSG00000040565	Btaf1	1081.49	0.639696	0.122819	5.20846	1.90412e-07	1.62983e-06		ENSMUSG00000027490	E2f1	73.0232	1.27139	0.334472	3.80119	0.000144004	0.00119241
ENSMUSG00000042520	Ubap2l	2181.01	0.572209	0.103771	5.51416	3.5044e-08	3.33876e-07		ENSMUSG00000020074	Ccar1	1639.6	0.613831	0.121737	5.04227	4.60047e-07	3.9568e-06		ENSMUSG00000025192	Entpd7	222.927	0.981277	0.18841	5.20821	1.90674e-07	1.63128e-06		ENSMUSG00000046908	Ltb4r1	7.89303	5.40538	1.42251	3.79989	0.000144762	0.00119757
ENSMUSG00000019189	Rnf145	509.297	0.818706	0.14869	5.50611	3.66853e-08	3.48543e-07		ENSMUSG00000058325	Dock1	1796.55	0.604392	0.119897	5.04092	4.63307e-07	3.98291e-06		ENSMUSG00000030314	Atg7	447.298	0.967182	0.185737	5.20726	1.91647e-07	1.63882e-06		ENSMUSG00000031264	Btk	434.268	1.32123	0.347883	3.79793	0.00014591	0.00120539
ENSMUSG00000032295	Man2c1	415.622	0.817094	0.1484	5.50603	3.67011e-08	3.48543e-07		ENSMUSG00000021624	Cd180	381.118	1.39976	0.27774	5.03982	4.6598e-07	4.00202e-06		ENSMUSG00000022558	Mroh1	1001.92	0.899181	0.172722	5.20594	1.93012e-07	1.6497e-06		ENSMUSG00000029171	Pgm1	249.727	1.01991	0.268629	3.79672	0.000146626	0.00121028
ENSMUSG00000063193	Cd300lb	222.29	3.17925	0.577575	5.50448	3.70257e-08	3.51438e-07		ENSMUSG00000018819	Lsp1	2183.77	1.02216	0.202842	5.03919	4.67498e-07	4.01313e-06		ENSMUSG00000021392	Nol8	594.717	0.64239	0.123408	5.20543	1.93546e-07	1.65267e-06		ENSMUSG00000026814	Eng	958.3	0.802432	0.2114	3.79579	0.000147173	0.00121344
ENSMUSG00000071650	Ganab	761.645	0.920425	0.167347	5.5001	3.79585e-08	3.59908e-07		ENSMUSG00000070733	Fryl	1984.84	0.797192	0.158202	5.03907	4.6779e-07	4.01369e-06		ENSMUSG00000029547	Ints1	1439.51	0.878742	0.168947	5.2013	1.97897e-07	1.6874e-06		ENSMUSG00000024096	Ralbp1	2130.18	0.512948	0.135141	3.79566	0.000147249	0.00121344
ENSMUSG00000030729	Pgm2l1	540.392	1.13126	0.20608	5.48944	4.032e-08	3.81281e-07		ENSMUSG00000062210	Tnfaip8	1382.6	0.785204	0.155835	5.03868	4.68759e-07	4.01751e-06		ENSMUSG00000039936	Pik3cd	1444.09	1.35743	0.261028	5.20031	1.98956e-07	1.69561e-06		ENSMUSG00000004933	Matk	123.799	1.73761	0.457798	3.79559	0.000147295	0.00121344
ENSMUSG00000026395	Ptprc	2596.73	1.5237	0.277634	5.48819	4.0608e-08	3.83801e-07		ENSMUSG00000033705	Stard9	769.192	1.11176	0.220696	5.03748	4.7169e-07	4.03936e-06		ENSMUSG00000022438	Parvb	433.834	1.22537	0.235687	5.19912	2.0023e-07	1.70484e-06		ENSMUSG00000028189	Ctbs	110.349	1.22879	0.324098	3.79141	0.000149792	0.00123059
ENSMUSG00000025607	Copg2	523.178	0.645655	0.117652	5.48783	4.06898e-08	3.8437e-07		ENSMUSG00000039910	Cited2	605.31	0.821694	0.163308	5.03155	4.86528e-07	4.15841e-06		ENSMUSG00000056608	Chd9	1762.73	0.620697	0.119394	5.19874	2.00645e-07	1.70755e-06		ENSMUSG00000073418	C4b	2936.81	0.965027	0.254555	3.79104	0.000150018	0.00123164
ENSMUSG00000038855	Itpkb	1840.63	0.942308	0.171736	5.48694	4.08951e-08	3.85898e-07		ENSMUSG00000090164	BC035044	151.046	2.21757	0.44088	5.02987	4.90825e-07	4.19312e-06		ENSMUSG00000036853	Mcoln3	139.753	2.728	0.524788	5.19829	2.01127e-07	1.71083e-06		ENSMUSG00000001995	Sipa1l2	605.364	0.87811	0.231709	3.78971	0.000150825	0.00123622
ENSMUSG00000000552	Zfp385a	555.493	0.973574	0.177442	5.48671	4.0948e-08	3.86192e-07		ENSMUSG00000031386	Hcfc1	1899.97	0.61698	0.122743	5.02662	4.99206e-07	4.25858e-06		ENSMUSG00000031885	Cbfb	731.615	0.871679	0.167725	5.19707	2.02455e-07	1.72131e-06		ENSMUSG00000027303	Ptpra	1424.77	0.583836	0.154068	3.78948	0.000150963	0.00123678
ENSMUSG00000028763	Hspg2	8017.18	1.52794	0.278509	5.48614	4.10803e-08	3.87235e-07		ENSMUSG00000038855	Itpkb	1840.63	0.863009	0.171737	5.02519	5.02941e-07	4.28839e-06		ENSMUSG00000036918	Ttc7	729.812	1.01939	0.196201	5.19563	2.04025e-07	1.73382e-06		ENSMUSG00000037119	Fam91a1	1240.59	0.543907	0.143554	3.78886	0.000151342	0.00123932
ENSMUSG00000041415	Dicer1	1338.13	0.607139	0.11067	5.48604	4.11045e-08	3.87258e-07		ENSMUSG00000024079	Eif2ak2	717.239	0.758055	0.150913	5.02312	5.08398e-07	4.33284e-06		ENSMUSG00000064138	Fam172a	546.242	0.719962	0.13863	5.19342	2.06468e-07	1.75124e-06		ENSMUSG00000049723	Mmp12	2501.5	2.31972	0.612277	3.78867	0.000151455	0.00123967
ENSMUSG00000029405	G3bp2	3717.45	0.568163	0.103576	5.48548	4.12345e-08	3.88277e-07		ENSMUSG00000017781	Pitpna	2676.45	0.770107	0.153317	5.02297	5.08797e-07	4.33416e-06		ENSMUSG00000023932	Cdc5l	873.342	0.576495	0.111073	5.19023	2.10034e-07	1.77979e-06		ENSMUSG00000022841	Ap2m1	1010.64	0.590565	0.155888	3.78838	0.000151631	0.00124054
ENSMUSG00000047036	Zfp445	1026.3	0.576612	0.105118	5.48535	4.12643e-08	3.88352e-07		ENSMUSG00000036333	Kidins220	2068.14	0.620497	0.123635	5.0188	5.19964e-07	4.42716e-06		ENSMUSG00000005566	Trim28	1182.03	0.601114	0.116026	5.18085	2.20882e-07	1.86992e-06		ENSMUSG00000032462	Pik3cb	544.474	0.789262	0.208565	3.78425	0.000154171	0.00125958
ENSMUSG00000024855	Pacs1	567.729	0.814071	0.148468	5.48314	4.17854e-08	3.9284e-07		ENSMUSG00000022016	Akap11	1242.7	0.725827	0.144682	5.01672	5.25611e-07	4.47096e-06		ENSMUSG00000044857	Lemd2	307.533	0.748344	0.144463	5.18018	2.21676e-07	1.87576e-06		ENSMUSG00000073987	Ggh	312.116	0.991466	0.262188	3.7815	0.000155884	0.00126968
ENSMUSG00000031583	Wrn	640.95	0.56113	0.102391	5.48028	4.24642e-08	3.98801e-07		ENSMUSG00000009292	Trpm2	212.04	2.07097	0.412832	5.0165	5.26212e-07	4.47394e-06		ENSMUSG00000035021	Baz1a	1494	1.12072	0.216544	5.17547	2.27336e-07	1.91816e-06		ENSMUSG00000028228	Cpne3	1153.74	0.486577	0.128756	3.77905	0.000157426	0.00127971
ENSMUSG00000032691	Nlrp3	111.149	2.53773	0.463117	5.47966	4.26132e-08	3.99988e-07		ENSMUSG00000030697	Ppp4c	647.979	0.620208	0.123722	5.01291	5.36142e-07	4.55401e-06		ENSMUSG00000039458	Mtmr12	643.362	0.884492	0.170955	5.17384	2.29336e-07	1.93412e-06		ENSMUSG00000021054	Sgpp1	572.175	0.683605	0.180983	3.77718	0.000158614	0.00128818
ENSMUSG00000033392	Clasp2	1628.39	0.552707	0.10093	5.47612	4.34745e-08	4.07427e-07		ENSMUSG00000025261	Huwe1	8124.01	0.842646	0.168117	5.01227	5.37928e-07	4.567e-06		ENSMUSG00000017929	B4galt5	508.622	1.37536	0.265986	5.1708	2.331e-07	1.96401e-06		ENSMUSG00000030970	Ctbp2	424.97	0.725881	0.192246	3.77579	0.0001595	0.0012942
ENSMUSG00000022436	Sh3bp1	59.5621	2.0923	0.382153	5.47501	4.37477e-08	4.09556e-07		ENSMUSG00000059108	Ifitm6	36.402	2.99358	0.59755	5.00976	5.44973e-07	4.62239e-06		ENSMUSG00000020589	Fam49a	858.322	0.918306	0.177646	5.1693	2.34973e-07	1.97791e-06		ENSMUSG00000046027	Stard5	399.549	0.749511	0.198533	3.77525	0.000159846	0.00129611
ENSMUSG00000031101	Sash3	751.982	1.67655	0.306324	5.47312	4.42188e-08	4.13749e-07		ENSMUSG00000022841	Ap2m1	1010.64	0.711338	0.142003	5.0093	5.46284e-07	4.63046e-06		ENSMUSG00000027641	Rbl1	337.684	1.11319	0.215582	5.16366	2.42169e-07	2.03463e-06		ENSMUSG00000055013	Agap1	1148.77	0.880535	0.233293	3.77438	0.000160406	0.00129859
ENSMUSG00000023932	Cdc5l	873.342	0.609665	0.111401	5.47269	4.43243e-08	4.14427e-07		ENSMUSG00000021451	Sema4d	813.51	1.09282	0.21816	5.00924	5.46445e-07	4.63046e-06		ENSMUSG00000046006	Gapt	51.1005	2.27329	0.440293	5.16312	2.42874e-07	2.03913e-06		ENSMUSG00000002799	Jag2	143.678	1.37943	0.3656	3.77307	0.000161252	0.00130365
ENSMUSG00000017781	Pitpna	2676.45	0.839297	0.153362	5.47264	4.4338e-08	4.14427e-07		ENSMUSG00000046207	Pik3r6	130.511	1.80368	0.360113	5.00865	5.48132e-07	4.64254e-06		ENSMUSG00000040720	Virma	1341.2	0.950501	0.184096	5.16307	2.42934e-07	2.03913e-06		ENSMUSG00000067916	Zfp991	99.8382	1.43162	0.379674	3.77066	0.000162817	0.00131571
ENSMUSG00000025283	Sat1	1988.09	0.995266	0.181868	5.47247	4.43803e-08	4.14605e-07		ENSMUSG00000020238	Ncln	469.301	0.798379	0.159713	4.99882	5.7682e-07	4.87391e-06		ENSMUSG00000039318	Rab3gap2	1003.09	0.776782	0.150492	5.16162	2.44828e-07	2.05406e-06		ENSMUSG00000035673	Sbno2	1266.64	0.733404	0.194561	3.76953	0.000163558	0.0013211
ENSMUSG00000004837	Grap	362.103	1.72144	0.314822	5.46797	4.55229e-08	4.24833e-07		ENSMUSG00000021819	Zswim8	883.893	0.805534	0.161298	4.99408	5.91154e-07	4.99029e-06		ENSMUSG00000032582	Rbm6	1083.67	0.484196	0.0938644	5.15847	2.48982e-07	2.08694e-06		ENSMUSG00000028688	Toe1	178.478	0.835628	0.22169	3.76935	0.000163671	0.00132134
ENSMUSG00000006019	Dhx34	278.206	0.896953	0.164112	5.4655	4.61594e-08	4.30546e-07		ENSMUSG00000040722	Scamp5	244.197	1.08724	0.217895	4.98973	6.04641e-07	5.10172e-06		ENSMUSG00000038068	Rnf144b	310.928	1.21168	0.234966	5.15684	2.5115e-07	2.10313e-06		ENSMUSG00000017057	Il13ra1	278.751	0.943086	0.25027	3.76827	0.00016438	0.00132593
ENSMUSG00000028059	Arhgef2	1879.51	0.732321	0.134005	5.46488	4.6323e-08	4.31846e-07		ENSMUSG00000112095	A130077B15Rik	19.5071	4.00903	0.803528	4.98928	6.06039e-07	5.11108e-06		ENSMUSG00000005370	Msh6	565.832	0.739666	0.143471	5.15551	2.52937e-07	2.1171e-06		ENSMUSG00000029401	Rilpl2	442.477	0.985787	0.262159	3.76027	0.000169732	0.00136477
ENSMUSG00000038520	Tbc1d17	451.224	0.675177	0.123569	5.46395	4.65665e-08	4.33662e-07		ENSMUSG00000056724	Nbeal2	471.259	0.835244	0.16744	4.98832	6.09076e-07	5.13426e-06		ENSMUSG00000025993	Slc40a1	478.519	1.95623	0.379547	5.1541	2.54847e-07	2.13108e-06		ENSMUSG00000030123	Plxnd1	1833.87	0.611105	0.162536	3.75981	0.000170046	0.00136667
ENSMUSG00000051413	Plagl2	330.824	1.02879	0.188313	5.4632	4.67637e-08	4.3527e-07		ENSMUSG00000049658	Bdp1	1444.3	0.575543	0.11539	4.98779	6.10747e-07	5.14347e-06		ENSMUSG00000035778	Ggta1	402.517	0.987054	0.191514	5.15395	2.55063e-07	2.13188e-06		ENSMUSG00000003134	Tbc1d8	428.304	0.783079	0.208289	3.75958	0.000170196	0.00136726
ENSMUSG00000027962	Vcam1	1074.18	1.66736	0.305462	5.45849	4.80209e-08	4.46271e-07		ENSMUSG00000042492	Tbc1d10b	1215.26	0.651022	0.130539	4.98717	6.12704e-07	5.15611e-06		ENSMUSG00000028309	Rnf20	1617.45	0.475062	0.0922301	5.15084	2.59328e-07	2.16651e-06		ENSMUSG00000026065	Slc9a4	22.8303	2.73621	0.728691	3.75496	0.000173368	0.00139148
ENSMUSG00000014547	Wdfy2	754.664	0.812368	0.148982	5.45279	4.95868e-08	4.60101e-07		ENSMUSG00000038181	Chpf2	282.929	0.884659	0.177388	4.98713	6.12828e-07	5.15611e-06		ENSMUSG00000036534	Slc38a7	215.14	1.20692	0.234419	5.14856	2.625e-07	2.19198e-06		ENSMUSG00000030779	Rbbp6	1690.97	0.415041	0.110559	3.75403	0.000174013	0.0013954
ENSMUSG00000037134	Prmt9	241.914	1.13055	0.207454	5.44964	5.04727e-08	4.67589e-07		ENSMUSG00000019790	Stxbp5	840.959	0.961452	0.192791	4.98703	6.13142e-07	5.15631e-06		ENSMUSG00000028850	Gpatch3	128.735	1.06268	0.206522	5.14559	2.66683e-07	2.22482e-06		ENSMUSG00000015247	Nipsnap3b	224.649	0.83695	0.223018	3.75284	0.000174843	0.00140079
ENSMUSG00000029416	Slc15a4	278.413	1.2106	0.22224	5.44725	5.11553e-08	4.73666e-07		ENSMUSG00000025402	Nab2	264.112	0.983361	0.197246	4.98546	6.18141e-07	5.19344e-06		ENSMUSG00000022175	Lrp10	864.394	0.619876	0.120544	5.14231	2.71382e-07	2.25978e-06		ENSMUSG00000024319	Vps52	593.436	0.402168	0.10717	3.75263	0.000174992	0.00140135
ENSMUSG00000026355	Mcm6	748.5	1.05281	0.193344	5.44528	5.17238e-08	4.78431e-07		ENSMUSG00000049401	Ogfr	591.306	0.754318	0.151337	4.98438	6.21624e-07	5.22023e-06		ENSMUSG00000029345	Tfip11	546.74	0.783705	0.152459	5.14044	2.74091e-07	2.2802e-06		ENSMUSG00000036550	Cnot1	2635.85	0.417124	0.11118	3.75179	0.000175576	0.0014054
[truncated: 16,698 more rows]

## Sheet: Table 2
Supplementary Table 2. Macrophage TRAP-Seq differential expression (DE) results for adipose tissue. Macrophage-enriched RNA (IP fraction) was compared with unenriched RNA (INPUT fraction) from the same tissue samples. TRAP, translating ribosome affinity purification.
[truncated: 16,699 more rows]

[truncated: 15 more sheets: Table 3, Table 4, Table 5, Table 6, Table 7, Table 8, Table 9, Table 10, Table 11, Table 12, Table 13, Table 14, Table 15, Table 16, Table 17]
